# Supplementary material for: Whole-Genome-Based Survey for Polyphyletic Serovars of Salmonella enterica subsp. enterica Provides New Insights into Public Health Surveillance
Source: Int J Mol Sci. 2020 Jul 23;21(15):5226. doi: 10.3390/ijms21155226 (PMC7432358; doi:10.3390/ijms21155226)
Supplement: Supplementary file 1 [file ijms-21-05226-s001.zip]

Archive with 12 entries (11 files):
- Supplementary Files/
- Supplementary Files/Supplementary Figure S1.pdf
- Supplementary Files/Supplementary Figure S2.pdf
- Supplementary Files/Supplementary Figure S3.pdf
- Supplementary Files/Supplementary Table S1.xlsx
- Supplementary Files/Supplementary Table S2.xlsx
- Supplementary Files/Supplementary Table S3.xlsx
- Supplementary Files/Supplementary Table S4.xlsx
- Supplementary Files/Supplementary Table S5.xlsx
- Supplementary Files/Supplementary Table S6.xlsx
- Supplementary Files/Supplementary Table S7.xlsx
- Supplementary Files/Supplementary legends.docx
