# Supplementary material for: Whole-Genome-Based Survey for Polyphyletic Serovars of Salmonella enterica subsp. enterica Provides New Insights into Public Health Surveillance
Source: Int J Mol Sci. 2020 Jul 23;21(15):5226. doi: 10.3390/ijms21155226 (PMC7432358; doi:10.3390/ijms21155226)
Supplement: Supplementary file 1 [file ijms-21-05226-s001.zip › Supplementary Files/Supplementary Table S1.xlsx]

## Sheet: Strains in MLST tree
NCBI_information			MLST database information											SeqSero2 predicted results
assembly_accession	organism_name	infraspecific_name	AROCNUM	DNANNUM	HEMDNUM	HISDNUM	PURENUM	SUCANUM	THRANUM	ST	eBG	ANTIGENIC_FORMULAS	SEROTYPE	O antigen	H1 antigen	H2 antigen	antigenic profile	Predicted serotype	Confliction
GCA_000006945.2	Salmonella enterica subsp. enterica serovar Typhimurium str. LT2	-	10	7	12	9	5	9	2	19	1	4,5:12:i:-	Typhimurium	4	i	1,2	4:i:1,2	Typhimurium
GCA_000007545.1	Salmonella enterica subsp. enterica serovar Typhi str. Ty2	strain=Ty2	1	1	1	1	1	1	5	1	13	9,12,[Vi]:d:-	Typhi	9	d	-	9:d:-	Typhi
GCA_000008105.1	Salmonella enterica subsp. enterica serovar Choleraesuis str. SC-B67	strain=SC-B67	34	31	35	14	26	6	8	66	6	6,7:c:-	Choleraesuis	7	c	-	7:c:-	I 7:c:-
GCA_000009505.1	Salmonella enterica subsp. enterica serovar Enteritidis str. P125109	strain=P125109	5	2	3	7	6	6	11	11	4	1,9,12:[f],g,m,[p]:[1,7]	Enteritidis	9	g,m	-	9:g,m:-	Enteritidis
GCA_000009525.1	Salmonella enterica subsp. enterica serovar Gallinarum str. 287/91	strain=287/91	122	2	42	7	31	6	11	331	4	-	Gallinarum	9	g,m	-	9:g,m:-	Gallinarum or Enteritidis
GCA_000011885.1	Salmonella enterica subsp. enterica serovar Paratyphi A str. ATCC 9150	strain=ATCC 9150	45	4	8	44	27	9	8	85	11	1,2,12:a:1,5	Paratyphi_A	2	a	1,5	2:a:1,5	Paratyphi A
GCA_000016045.1	Salmonella enterica subsp. enterica serovar Newport str. SL254	strain=SL254	10	7	21	14	15	12	12	45	3	6,8,[20]:e,h:1,2:[z67]	Newport	8	e,h	1,2	8:e,h:1,2	Newport
GCA_000018385.1	Salmonella enterica subsp. enterica serovar Paratyphi C str. RKS4594	strain=RKS4594	48	31	35	14	26	52	8	114	20	6,7:c:1,5	Paratyphi_C	7	c	1,5	7:c:1,5	Paratyphi C or Choleraesuis or Typhisuis
GCA_000018705.1	Salmonella enterica subsp. enterica serovar Paratyphi B str. SPB7	strain=SGSC4150; SPB7	2	14	24	14	2	19	107	307	5	4,5,12:b:1,2	Paratyphi_B	4	b	1,2	4:b:1,2	Paratyphi B
GCA_000020705.1	Salmonella enterica subsp. enterica serovar Heidelberg str. SL476	strain=SL476	2	7	9	9	5	9	12	15	26	1,4,[5],12:r:1,2	Heidelberg	4	r	1,2	4:r:1,2	Heidelberg
GCA_000020745.1	Salmonella enterica subsp. enterica serovar Schwarzengrund str. CVM19633	strain=CVM19633	43	47	49	49	41	15	114	322	33	-	Schwarzengrund	4	d	1,7	4:d:1,7	Schwarzengrund
GCA_000020885.1	Salmonella enterica subsp. enterica serovar Agona str. SL483	strain=SL483	3	3	7	4	3	3	7	13	54	1,4,[5],12:f,g,s:[1,2]	Agona	4	f,g,s	-	4:f,g,s:-	Agona
GCA_000020925.1	Salmonella enterica subsp. enterica serovar Dublin str. CT_02021853	strain=CT_02021853	5	2	3	6	5	5	10	10	53	9,12:g,p:-	Dublin	9	g,p	-	9:g,p:-	Dublin
GCA_000022165.1	Salmonella enterica subsp. enterica serovar Typhimurium str. 14028S	strain=14028S	10	7	12	9	5	9	2	19	1	4,5:12:i:-	Typhimurium	4	i	1,2	4:i:1,2	Typhimurium
GCA_000026565.1	Salmonella enterica subsp. enterica serovar Paratyphi A str. AKU_12601	strain=AKU12601	45	4	8	44	27	9	8	85	11	1,2,12:a:1,5	Paratyphi_A	2	a	1,5	2:a:1,5	Paratyphi A
GCA_000027025.1	Salmonella enterica subsp. enterica serovar Typhimurium str. D23580	strain=D23580	10	7	12	9	112	9	2	313	1	4:i:1,2	Typhimurium	4	i	1,2	4:i:1,2	Typhimurium
GCA_000170195.2	Salmonella enterica subsp. enterica serovar Kentucky str. CVM29188	strain=CVM29188	62	53	54	60	5	53	54	152	15	8,[20]:i:z6	Kentucky	8	i	z6	8:i:z6	Kentucky
GCA_000170215.1	Salmonella enterica subsp. enterica serovar Saintpaul str. SARA23	strain=SARA23	5	21	18	9	6	12	17	50	14	1,4,[5],12:e,h:1,2	Saintpaul	4	e,h	1,2	4:e,h:1,2	Saintpaul
GCA_000170235.1	Salmonella enterica subsp. enterica serovar Saintpaul str. SARA29	strain=SARA29	3	36	43	38	16	42	38	95	209	1,4,[5],12:e,h:1,2	Saintpaul	4	e,h	1,2	4:e,h:1,2	Saintpaul
GCA_000171255.1	Salmonella enterica subsp. enterica serovar Javiana str. GA_MM04042433	strain=GA_MM04042433	13	12	17	16	13	16	4	24	17	1,9,12:l,z28:1,5	Javiana	9	l,z28	-	9:l,z28:-	I 9:l,z28:-
GCA_000171275.1	Salmonella enterica subsp. enterica serovar Kentucky str. CDC 191	strain=CDC 191	62	53	54	60	5	53	54	152	15	8,[20]:i:z6	Kentucky	8	i	z6	8:i:z6	Kentucky
GCA_000171295.1	Salmonella enterica subsp. enterica serovar Schwarzengrund str. SL480	strain=SL480	43	47	49	49	41	15	114	322	33	-	Schwarzengrund	4	d	1,7	4:d:1,7	Schwarzengrund
GCA_000171315.1	Salmonella enterica subsp. enterica serovar Heidelberg str. SL486	strain=SL486	2	7	9	9	5	9	12	15	26	1,4,[5],12:r:1,2	Heidelberg	4	r	1,2	4:r:1,2	Heidelberg
GCA_000171415.1	Salmonella enterica subsp. enterica serovar Newport str. SL317	strain=SL317	16	43	45	43	36	39	42	5	2	6,8,[20]:e,h:1,2:[z67]	Newport	8	e,h	1,2	8:e,h:1,2	Newport
GCA_000171495.1	Salmonella enterica subsp. enterica serovar Weltevreden str. HI_N05-537	strain=HI_N05-537	130	97	25	125	84	9	101	365	205	3,10:r:z6	Weltevreden	3,10	r	z6	3,10:r:z6	Weltevreden
GCA_000171515.1	Salmonella enterica subsp. enterica serovar Hadar str. RI_05P066	strain=RI_05P066	2	5	6	7	5	7	12	33	22	6,8:Z10:e,n,x	Hadar	8	z10	e,n,x	8:z10:e,n,x	Hadar
GCA_000171535.2	Salmonella enterica subsp. enterica serovar Virchow str. SL491	strain=SL491	6	7	10	10	8	10	14	16	9	6,7:r:1,2	Virchow	7	r	1,2	7:r:1,2	Virchow
GCA_000187565.1	Salmonella enterica subsp. enterica serovar Choleraesuis str. SCSA50	strain=A50	36	31	35	14	26	6	8	145	6	6,7:c:1,5	Choleraesuis	7	c	-	7:c:-	I 7:c:-
GCA_000187785.2	Salmonella enterica subsp. enterica serovar Typhimurium str. TN061786	strain=TN061786	10	7	12	9	5	9	2	19	1	4,5:12:i:-	Typhimurium	4	i	1,2	4:i:1,2	Typhimurium
GCA_000188335.2	Salmonella enterica subsp. enterica serovar Montevideo str. 315996572	strain=315996572	43	41	16	42	35	13	111	316	40	16,7:g,m,s:-	Montevideo	7	g,m,s	-	7:g,m,s:-	Montevideo
GCA_000188355.2	Salmonella enterica subsp. enterica serovar Montevideo str. 495297-1	strain=495297-1	43	41	16	42	35	13	111	316	40	16,7:g,m,s:-	Montevideo	7	g,m,s	-	7:g,m,s:-	Montevideo
GCA_000188375.2	Salmonella enterica subsp. enterica serovar Montevideo str. 495297-3	strain=495297-3	43	41	16	42	35	13	111	316	40	16,7:g,m,s:-	Montevideo	7	g,m,s	-	7:g,m,s:-	Montevideo
GCA_000188395.2	Salmonella enterica subsp. enterica serovar Montevideo str. 495297-4	strain=495297-4	43	41	16	42	35	13	111	316	40	16,7:g,m,s:-	Montevideo	7	g,m,s	-	7:g,m,s:-	Montevideo
GCA_000188415.2	Salmonella enterica subsp. enterica serovar Montevideo str. 515920-1	strain=515920-1	43	41	16	42	35	13	111	316	40	16,7:g,m,s:-	Montevideo	7	g,m,s	-	7:g,m,s:-	Montevideo
GCA_000188435.2	Salmonella enterica subsp. enterica serovar Montevideo str. 515920-2	strain=515920-2	43	41	16	42	35	13	111	316	40	16,7:g,m,s:-	Montevideo	7	g,m,s	-	7:g,m,s:-	Montevideo
GCA_000188455.2	Salmonella enterica subsp. enterica serovar Montevideo str. 531954	strain=531954	43	41	16	42	35	13	111	316	40	16,7:g,m,s:-	Montevideo	-	-	-	-:-:-	I -:-:-
GCA_000188475.2	Salmonella enterica subsp. enterica serovar Montevideo str. NC_MB110209-0054	strain=NC_MB110209-0054	43	41	16	42	35	13	111	316	40	16,7:g,m,s:-	Montevideo	-	g,m,s	-	-:g,m,s:-	I -:g,m,s:-
GCA_000188495.2	Salmonella enterica subsp. enterica serovar Montevideo str. OH_2009072675	strain=OH_2009072675	43	41	16	42	35	13	111	316	40	16,7:g,m,s:-	Montevideo	-	g,m,s	-	-:g,m,s:-	I -:g,m,s:-
GCA_000188515.2	Salmonella enterica subsp. enterica serovar Montevideo str. CASC_09SCPH15965	strain=CASC_09SCPH15965	43	41	16	42	35	13	111	316	40	16,7:g,m,s:-	Montevideo	-	g,m,s	-	-:g,m,s:-	I -:g,m,s:-
GCA_000188535.2	Salmonella enterica subsp. enterica serovar Montevideo str. 19N	strain=19N	43	41	16	42	35	13	111	316	40	16,7:g,m,s:-	Montevideo	-	g,m,s	-	-:g,m,s:-	I -:g,m,s:-
GCA_000188555.2	Salmonella enterica subsp. enterica serovar Montevideo str. 81038-01	strain=81038-01	43	41	16	42	35	13	111	316	40	16,7:g,m,s:-	Montevideo	-	g,m,s	-	-:g,m,s:-	I -:g,m,s:-
GCA_000188575.2	Salmonella enterica subsp. enterica serovar Montevideo str. MD_MDA09249507	strain=MD_MDA09249507	43	41	16	42	35	13	111	316	40	16,7:g,m,s:-	Montevideo	7	g,m,s	-	7:g,m,s:-	Montevideo
GCA_000188595.2	Salmonella enterica subsp. enterica serovar Montevideo str. 414877	strain=414877	43	41	16	42	35	13	111	316	40	16,7:g,m,s:-	Montevideo	-	g,m,p,s	-	-:g,m,p,s:-	I -:g,m,p,s:-
GCA_000188615.2	Salmonella enterica subsp. enterica serovar Montevideo str. 366867	strain=366867	43	41	16	42	35	13	111	316	40	16,7:g,m,s:-	Montevideo	7	g,m,s	-	7:g,m,s:-	Montevideo
GCA_000188635.2	Salmonella enterica subsp. enterica serovar Montevideo str. 413180	strain=413180	43	41	16	42	35	13	111	316	40	16,7:g,m,s:-	Montevideo	-	g,m,p,s	-	-:g,m,p,s:-	I -:g,m,p,s:-
GCA_000188655.2	Salmonella enterica subsp. enterica serovar Montevideo str. 446600	strain=446600	43	41	16	42	35	13	111	316	40	16,7:g,m,s:-	Montevideo	-	g,m,p,s	-	-:g,m,p,s:-	I -:g,m,p,s:-
GCA_000188735.1	Salmonella enterica subsp. enterica serovar Typhimurium str. ST4/74	strain=ST4/74	10	7	12	9	5	9	2	19	1	4,5:12:i:-	Typhimurium	4	i	1,2	4:i:1,2	Typhimurium
GCA_000188895.2	Salmonella enterica subsp. enterica serovar Montevideo str. 609458-1	strain=609458-1	43	41	16	42	35	13	111	316	40	16,7:g,m,s:-	Montevideo	-	g,m,s	-	-:g,m,s:-	I -:g,m,s:-
GCA_000188915.2	Salmonella enterica subsp. enterica serovar Montevideo str. 556150-1	strain=556150-1	43	41	16	42	35	13	111	316	40	16,7:g,m,s:-	Montevideo	7	g,m,s	-	7:g,m,s:-	Montevideo
GCA_000188935.2	Salmonella enterica subsp. enterica serovar Montevideo str. 609460	strain=609460	43	41	16	42	35	13	111	316	40	16,7:g,m,s:-	Montevideo	-	g,m,s	-	-:g,m,s:-	I -:g,m,s:-
GCA_000188955.5	Salmonella enterica subsp. enterica serovar Montevideo str. 507440-20	strain=507440-20	43	41	16	42	35	13	111	316	40	16,7:g,m,s:-	Montevideo	7	g,m,s	-	7:g,m,s:-	Montevideo
GCA_000189015.2	Salmonella enterica subsp. enterica serovar Montevideo str. MB102109-0047	strain=MB102109-0047	43	41	16	42	35	13	111	316	40	16,7:g,m,s:-	Montevideo	7	g,m,s	-	7:g,m,s:-	Montevideo
GCA_000189035.2	Salmonella enterica subsp. enterica serovar Montevideo str. MB110209-0055	strain=MB110209-0055	43	41	16	42	35	13	111	316	40	16,7:g,m,s:-	Montevideo	7	g,m,s	-	7:g,m,s:-	Montevideo
GCA_000189055.2	Salmonella enterica subsp. enterica serovar Montevideo str. MB111609-0052	strain=MB111609-0052	43	41	16	42	35	13	111	316	40	16,7:g,m,s:-	Montevideo	-	g,m,s	-	-:g,m,s:-	I -:g,m,s:-
GCA_000189075.2	Salmonella enterica subsp. enterica serovar Montevideo str. 2009083312	strain=2009083312	43	41	16	42	35	13	111	316	40	16,7:g,m,s:-	Montevideo	7	g,m,s	-	7:g,m,s:-	Montevideo
GCA_000189095.2	Salmonella enterica subsp. enterica serovar Montevideo str. 2009085258	strain=2009085258	43	41	16	42	35	13	111	316	40	16,7:g,m,s:-	Montevideo	7	g,m,s	-	7:g,m,s:-	Montevideo
GCA_000189115.2	Salmonella enterica subsp. enterica serovar Montevideo str. 315731156	strain=315731156	43	41	16	42	35	13	111	316	40	16,7:g,m,s:-	Montevideo	7	g,m,s	-	7:g,m,s:-	Montevideo
GCA_000189135.2	Salmonella enterica subsp. enterica serovar Montevideo str. IA_2009159199	strain=IA_2009159199	43	41	16	42	35	13	111	316	40	16,7:g,m,s:-	Montevideo	-	g,m,s	-	-:g,m,s:-	I -:g,m,s:-
GCA_000189155.2	Salmonella enterica subsp. enterica serovar Montevideo str. IA_2010008282	strain=IA_2010008282	43	41	16	42	35	13	111	316	40	16,7:g,m,s:-	Montevideo	-	g,m,s	-	-:g,m,s:-	I -:g,m,s:-
GCA_000189175.2	Salmonella enterica subsp. enterica serovar Montevideo str. IA_2010008283	strain=IA_2010008283	43	41	16	42	35	13	111	316	40	16,7:g,m,s:-	Montevideo	-	g,m,s	-	-:g,m,s:-	I -:g,m,s:-
GCA_000189195.2	Salmonella enterica subsp. enterica serovar Montevideo str. IA_2010008284	strain=IA_2010008284	43	41	16	42	35	13	111	316	40	16,7:g,m,s:-	Montevideo	-	g,m,s	-	-:g,m,s:-	I -:g,m,s:-
GCA_000189215.2	Salmonella enterica subsp. enterica serovar Montevideo str. IA_2010008285	strain=IA_2010008285	43	41	16	42	35	13	111	316	40	16,7:g,m,s:-	Montevideo	-	g,m,s	-	-:g,m,s:-	I -:g,m,s:-
GCA_000189235.2	Salmonella enterica subsp. enterica serovar Montevideo str. IA_2010008287	strain=IA_2010008287	43	41	16	42	35	13	111	316	40	16,7:g,m,s:-	Montevideo	7	g,m,s	-	7:g,m,s:-	Montevideo
GCA_000192085.1	Salmonella enterica subsp. enterica serovar Dublin str. SD3246	strain=3246	5	2	3	6	5	5	10	10	53	9,12:g,p:-	Dublin	9	g,p	-	9:g,p:-	Dublin
GCA_000192125.1	Salmonella enterica subsp. enterica serovar Gallinarum str. SG9	strain=9	5	2	42	7	31	6	11	78	4	1,9,12:-:-	Gallinarum	9	g,m	-	9:g,m:-	Gallinarum or Enteritidis
GCA_000195995.1	Salmonella enterica subsp. enterica serovar Typhi str. CT18	strain=CT18	1	1	2	1	1	1	5	2	13	9,12:-:-	Typhi	9	d	-	9:d:-	Typhi
GCA_000210855.2	Salmonella enterica subsp. enterica serovar Typhimurium str. SL1344	strain=SL1344	10	7	12	9	5	9	2	19	1	4,5:12:i:-	Typhimurium	4	i	1,2	4:i:1,2	Typhimurium
GCA_000213635.1	Salmonella enterica subsp. enterica serovar Typhimurium str. UK-1	strain=UK-1	10	7	12	9	5	9	2	19	1	4,5:12:i:-	Typhimurium	4	i	1,2	4:i:1,2	Typhimurium
GCA_000230505.1	Salmonella enterica subsp. enterica serovar Weltevreden str. 2007-60-3289-1	strain=2007-60-3289-1	130	97	25	125	84	9	101	365	205	3,10:r:z6	Weltevreden	3,10	r	z6	3,10:r:z6	Weltevreden
GCA_000230875.1	Salmonella enterica subsp. enterica serovar Infantis str. SARB27	strain=SARB27	11	11	17	40	32	9	40	79	-	1,4,12:z:1,7	Infantis	7	r	1,5	7:r:1,5	Infantis
GCA_000235545.1	Salmonella enterica subsp. enterica serovar Gallinarum/pullorum str. RKS5078	strain=RKS5078	5	2	3	7	31	41	11	92	4	1,9,12,:-:-	Gallinarum/pullorum	9	g,m	-	9:g,m:-	Gallinarum or Enteritidis
GCA_000238435.2	Salmonella enterica subsp. enterica serovar Montevideo str. 4441 H	strain=4441 H	11	41	55	42	34	58	4	138	39	6,7:g,m,s:-	Montevideo	-	g,m,s	-	-:g,m,s:-	I -:g,m,s:-
GCA_000238455.2	Salmonella enterica subsp. enterica serovar Montevideo str. 42N	strain=42N	43	41	16	42	35	13	4	81	40	6,7,14:g,m,[p],s:-	Montevideo	-	g,m,s	-	-:g,m,s:-	I -:g,m,s:-
GCA_000238475.2	Salmonella enterica subsp. enterica serovar Montevideo str. 29N	strain=29N	43	41	16	13	12	13	4	195	40	6,7:g,m,s:-:Rz82	Montevideo	-	g,m,s	-	-:g,m,s:-	I -:g,m,s:-
GCA_000238495.2	Salmonella enterica subsp. enterica serovar Montevideo str. SARB30	strain=SARB30	43	41	16	13	34	13	4	4	40	6,7:g,m,s:-	Montevideo	7	g,m,s	-	7:g,m,s:-	Montevideo
GCA_000238515.2	Salmonella enterica subsp. enterica serovar Montevideo str. LQC 10	strain=LQC 10	43	41	16	13	34	13	4	4	40	6,7:g,m,s:-	Montevideo	7	g,m,s	-	7:g,m,s:-	Montevideo
GCA_000238535.2	Salmonella enterica subsp. enterica serovar Montevideo str. ATCC BAA710	strain=ATCC BAA710	43	41	16	42	35	13	4	81	40	6,7,14:g,m,[p],s:-	Montevideo	-	-	1,5	-:-:1,5	I -:-:1,5
GCA_000238555.2	Salmonella enterica subsp. enterica serovar Montevideo str. SARB31	strain=SARB31	43	41	16	42	35	13	4	81	40	6,7,14:g,m,[p],s:-	Montevideo	7	g,m,s	-	7:g,m,s:-	Montevideo
GCA_000240785.2	Salmonella enterica subsp. enterica serovar Montevideo str. 80959-06	strain=80959-06	43	41	16	42	35	13	111	316	40	16,7:g,m,s:-	Montevideo	-	g,m,s	-	-:g,m,s:-	I -:g,m,s:-
GCA_000240825.2	Salmonella enterica subsp. enterica serovar Montevideo str. CT_02035318	strain=CT_02035318	43	41	16	42	35	13	111	316	40	16,7:g,m,s:-	Montevideo	-	g,m,s	-	-:g,m,s:-	I -:g,m,s:-
GCA_000240845.2	Salmonella enterica subsp. enterica serovar Montevideo str. CT_02035320	strain=CT_02035320	43	41	16	42	35	13	111	316	40	16,7:g,m,s:-	Montevideo	7	g,m,s	-	7:g,m,s:-	Montevideo
GCA_000240865.2	Salmonella enterica subsp. enterica serovar Montevideo str. CT_02035321	strain=CT_02035321	43	41	16	42	35	13	111	316	40	16,7:g,m,s:-	Montevideo	7	g,m,s	-	7:g,m,s:-	Montevideo
GCA_000240885.2	Salmonella enterica subsp. enterica serovar Montevideo str. CT_02035327	strain=CT_02035327	43	41	16	42	35	13	111	316	40	16,7:g,m,s:-	Montevideo	7	g,m,s	-	7:g,m,s:-	Montevideo
GCA_000240905.2	Salmonella enterica subsp. enterica serovar Pomona str. ATCC 10729	strain=ATCC 10729	111	109	17	149	41	13	23	451	16	28:y:1,7:z80	Pomona	28	y	1,7	28:y:1,7	Pomona
GCA_000242795.2	Salmonella enterica subsp. enterica serovar Montevideo str. IA_2010008286	strain=IA_2010008286	43	41	16	42	35	13	111	316	40	16,7:g,m,s:-	Montevideo	7	g,m,s	-	7:g,m,s:-	Montevideo
GCA_000245535.1	Salmonella enterica subsp. enterica serovar Typhi str. P-stx-12	strain=P-stx-12	1	1	1	1	1	1	5	1	13	9,12,[Vi]:d:-	Typhi	9	d	-	9:d:-	Typhi
GCA_000252875.1	Salmonella enterica subsp. enterica serovar Typhimurium str. 798	strain=798	10	7	12	9	5	9	2	19	1	4,5:12:i:-	Typhimurium	4	i	1,2	4:i:1,2	Typhimurium
GCA_000256625.1	Salmonella enterica subsp. enterica serovar Heidelberg str. 41579	strain=41579	2	7	9	9	5	9	12	15	26	1,4,[5],12:r:1,2	Heidelberg	4	r	1,2	4:r:1,2	Heidelberg
GCA_000258365.1	Salmonella enterica subsp. enterica serovar Heidelberg str. B182	strain=B182	2	7	9	9	5	9	12	15	26	1,4,[5],12:r:1,2	Heidelberg	-	r	1,2	-:r:1,2	I -:r:1,2
GCA_000263295.1	Salmonella enterica subsp. enterica serovar Senftenberg str. SS209	strain=SS209	7	6	8	8	7	8	13	14	55	1,3,19:g,[s],t:-	Senftenberg	1,3,19	g,s,t	-	1,3,19:g,s,t:-	Senftenberg
GCA_000271885.2	Salmonella enterica subsp. enterica serovar Newport str. Levine 1	strain=Levine 1	16	43	45	43	36	39	42	5	2	6,8,[20]:e,h:1,2:[z67]	Newport	8	e,h	1,2	8:e,h:1,2	Newport
GCA_000271905.2	Salmonella enterica subsp. enterica serovar Newport str. Levine 15	strain=Levine 15	16	2	45	43	36	39	42	118	2	6,8,[20]:e,h:1,2:[z67]	Newport	8	e,h	1,2	8:e,h:1,2	Newport
GCA_000272515.1	Salmonella enterica subsp. enterica serovar Newport str. CVM 35185	strain=CVM 35185	16	43	45	43	36	39	42	5	2	6,8,[20]:e,h:1,2:[z67]	Newport	8	e,h	1,2	8:e,h:1,2	Newport
GCA_000272535.1	Salmonella enterica subsp. enterica serovar Newport str. CVM 35188	strain=CVM 35188	16	2	45	43	36	39	42	118	2	6,8,[20]:e,h:1,2:[z67]	Newport	8	e,h	1,2	8:e,h:1,2	Newport
GCA_000272555.1	Salmonella enterica subsp. enterica serovar Newport str. CVM 21559	strain=CVM 21559	16	2	45	43	36	39	42	118	2	6,8,[20]:e,h:1,2:[z67]	Newport	8	e,h	1,2	8:e,h:1,2	Newport
GCA_000272575.1	Salmonella enterica subsp. enterica serovar Newport str. CVM 19447	strain=CVM 19447	2	2	15	14	15	20	12	31	7	6,8:e,h:1,2	Newport	8	e,h	1,2	8:e,h:1,2	Newport
GCA_000272595.1	Salmonella enterica subsp. enterica serovar Newport str. CVM 19567	strain=CVM 19567	2	2	15	14	15	20	12	31	7	6,8:e,h:1,2	Newport	8	e,h	1,2	8:e,h:1,2	Newport
GCA_000272615.1	Salmonella enterica subsp. enterica serovar Newport str. CVM 35202	strain=CVM 35202	16	2	45	43	36	39	42	118	2	6,8,[20]:e,h:1,2:[z67]	Newport	8	e,h	1,2	8:e,h:1,2	Newport
GCA_000272635.1	Salmonella enterica subsp. enterica serovar Newport str. CVM 35199	strain=CVM 35199	16	43	45	43	36	39	42	5	2	6,8,[20]:e,h:1,2:[z67]	Newport	8	e,h	1,2	8:e,h:1,2	Newport
GCA_000272655.1	Salmonella enterica subsp. enterica serovar Newport str. CVM 21539	strain=CVM 21539	16	43	45	43	36	39	42	5	2	6,8,[20]:e,h:1,2:[z67]	Newport	8	e,h	1,2	8:e,h:1,2	Newport
GCA_000272675.1	Salmonella enterica subsp. enterica serovar Newport str. CVM 33953	strain=CVM 33953	16	2	45	43	36	39	42	118	2	6,8,[20]:e,h:1,2:[z67]	Newport	8	e,h	1,2	8:e,h:1,2	Newport
GCA_000272695.1	Salmonella enterica subsp. enterica serovar Newport str. CVM 19449	strain=CVM 19449	2	2	15	14	15	20	12	31	7	6,8:e,h:1,2	Newport	8	e,h	1,2	8:e,h:1,2	Newport
GCA_000272715.3	Salmonella enterica subsp. enterica serovar Newport str. CVM 21550	strain=CVM 21550	10	7	21	14	15	12	12	45	3	6,8,[20]:e,h:1,2:[z67]	Newport	8	e,h	1,2	8:e,h:1,2	Newport
GCA_000272735.3	Salmonella enterica subsp. enterica serovar Newport str. CVM 22513	strain=CVM 22513	10	7	21	14	15	12	12	45	3	6,8,[20]:e,h:1,2:[z67]	Newport	8	e,h	1,2	8:e,h:1,2	Newport
GCA_000272755.3	Salmonella enterica subsp. enterica serovar Newport str. CVM 21538	strain=CVM 21538	10	7	21	14	15	12	12	45	3	6,8,[20]:e,h:1,2:[z67]	Newport	8	e,h	1,2	8:e,h:1,2	Newport
GCA_000272775.3	Salmonella enterica subsp. enterica serovar Newport str. CVM 22425	strain=CVM 22425	10	7	21	14	15	12	12	45	3	6,8,[20]:e,h:1,2:[z67]	Newport	8	e,h	1,2	8:e,h:1,2	Newport
GCA_000272815.2	Salmonella enterica subsp. enterica serovar Newport str. CVM N18486	strain=CVM N18486	10	7	21	14	15	12	12	45	3	6,8,[20]:e,h:1,2:[z67]	Newport	8	e,h	1,2	8:e,h:1,2	Newport
GCA_000272835.4	Salmonella enterica subsp. enterica serovar Newport str. CVM N1543	strain=CVM N1543	10	7	21	14	15	12	12	45	3	6,8,[20]:e,h:1,2:[z67]	Newport	8	e,h	1,2	8:e,h:1,2	Newport
GCA_000272855.1	Salmonella enterica subsp. enterica serovar Newport str. CVM 19536	strain=CVM 19536	10	7	21	12	15	12	12	46	3	6,8,20:e,h:1,2	Newport	8	e,h	1,2	8:e,h:1,2	Newport
GCA_000272875.1	Salmonella enterica subsp. enterica serovar Newport str. CVM 4176	strain=CVM 4176	10	7	21	12	15	12	12	46	3	6,8,20:e,h:1,2	Newport	8	e,h	1,2	8:e,h:1,2	Newport
GCA_000272895.3	Salmonella enterica subsp. enterica serovar Newport str. CVM 22462	strain=CVM 22462	10	7	21	14	15	12	12	45	3	6,8,[20]:e,h:1,2:[z67]	Newport	8	e,h	1,2	8:e,h:1,2	Newport
GCA_000272915.1	Salmonella enterica subsp. enterica serovar Newport str. CVM 19443	strain=CVM 19443	10	61	21	12	15	12	12	157	3	-	Newport	8	e,h	1,2	8:e,h:1,2	Newport
GCA_000272935.1	Salmonella enterica subsp. enterica serovar Newport str. CVM 37978	strain=CVM 37978	10	7	21	14	15	12	12	45	3	6,8,[20]:e,h:1,2:[z67]	Newport	-	e,h	1,2	-:e,h:1,2	I -:e,h:1,2
GCA_000272955.1	Salmonella enterica subsp. enterica serovar Newport str. CVM 19593	strain=CVM 19593	10	7	21	14	15	12	12	45	3	6,8,[20]:e,h:1,2:[z67]	Newport	8	e,h	1,2	8:e,h:1,2	Newport
GCA_000272975.1	Salmonella enterica subsp. enterica serovar Newport str. CVM 19470	strain=CVM 19470	10	7	21	12	15	12	12	46	3	6,8,20:e,h:1,2	Newport	8	e,h	1,2	8:e,h:1,2	Newport
GCA_000280075.1	Salmonella enterica subsp. enterica serovar Enteritidis str. 622731-39	strain=622731-39	5	2	3	7	6	6	11	11	4	1,9,12:[f],g,m,[p]:[1,7]	Enteritidis	9	g,m	-	9:g,m:-	Enteritidis
GCA_000280095.1	Salmonella enterica subsp. enterica serovar Enteritidis str. 639016-6	strain=639016-6	5	2	3	7	6	6	11	11	4	1,9,12:[f],g,m,[p]:[1,7]	Enteritidis	9	g,m	-	9:g,m:-	Enteritidis
GCA_000280115.1	Salmonella enterica subsp. enterica serovar Enteritidis str. 640631	strain=640631	5	2	3	7	6	6	11	11	4	1,9,12:[f],g,m,[p]:[1,7]	Enteritidis	9	g,m	-	9:g,m:-	Enteritidis
GCA_000280135.1	Salmonella enterica subsp. enterica serovar Enteritidis str. 77-0424	strain=77-0424	5	2	3	7	6	6	11	11	4	1,9,12:[f],g,m,[p]:[1,7]	Enteritidis	9	g,m	-	9:g,m:-	Enteritidis
GCA_000280155.1	Salmonella enterica subsp. enterica serovar Enteritidis str. 607307-6	strain=607307-6	5	2	3	7	6	6	11	11	4	1,9,12:[f],g,m,[p]:[1,7]	Enteritidis	9	g,m	-	9:g,m:-	Enteritidis
GCA_000280175.1	Salmonella enterica subsp. enterica serovar Enteritidis str. 485549-17	strain=485549-17	5	2	3	7	6	6	11	11	4	1,9,12:[f],g,m,[p]:[1,7]	Enteritidis	9	g,m	-	9:g,m:-	Enteritidis
GCA_000280195.1	Salmonella enterica subsp. enterica serovar Enteritidis str. 596866-22	strain=596866-22	5	2	3	7	6	6	11	11	4	1,9,12:[f],g,m,[p]:[1,7]	Enteritidis	9	g,m	-	9:g,m:-	Enteritidis
GCA_000280215.1	Salmonella enterica subsp. enterica serovar Enteritidis str. 596866-70	strain=596866-70	5	2	3	7	6	6	11	11	4	1,9,12:[f],g,m,[p]:[1,7]	Enteritidis	9	g,m	-	9:g,m:-	Enteritidis
GCA_000280235.1	Salmonella enterica subsp. enterica serovar Enteritidis str. 629164-26	strain=629164-26	5	2	3	7	6	6	11	11	4	1,9,12:[f],g,m,[p]:[1,7]	Enteritidis	9	g,m	-	9:g,m:-	Enteritidis
GCA_000280255.1	Salmonella enterica subsp. enterica serovar Enteritidis str. 629164-37	strain=629164-37	5	2	3	7	6	6	11	11	4	1,9,12:[f],g,m,[p]:[1,7]	Enteritidis	9	g,m	-	9:g,m:-	Enteritidis
GCA_000280275.1	Salmonella enterica subsp. enterica serovar Enteritidis str. 639672-46	strain=639672-46	5	2	3	7	6	6	11	11	4	1,9,12:[f],g,m,[p]:[1,7]	Enteritidis	9	g,m	-	9:g,m:-	Enteritidis
GCA_000280295.1	Salmonella enterica subsp. enterica serovar Enteritidis str. 639672-50	strain=639672-50	5	2	3	7	6	6	11	11	4	1,9,12:[f],g,m,[p]:[1,7]	Enteritidis	9	g,m	-	9:g,m:-	Enteritidis
GCA_000280315.2	Salmonella enterica subsp. enterica serovar Enteritidis str. 77-1427	strain=77-1427	5	2	3	7	6	6	11	11	4	1,9,12:[f],g,m,[p]:[1,7]	Enteritidis	9	g,m	-	9:g,m:-	Enteritidis
GCA_000280335.1	Salmonella enterica subsp. enterica serovar Enteritidis str. 77-2659	strain=77-2659	5	2	3	7	6	6	11	11	4	1,9,12:[f],g,m,[p]:[1,7]	Enteritidis	9	g,m	-	9:g,m:-	Enteritidis
GCA_000280355.1	Salmonella enterica subsp. enterica serovar Enteritidis str. 78-1757	strain=78-1757	5	2	3	7	6	6	11	11	4	1,9,12:[f],g,m,[p]:[1,7]	Enteritidis	9	g,m	-	9:g,m:-	Enteritidis
GCA_000280375.1	Salmonella enterica subsp. enterica serovar Enteritidis str. 22510-1	strain=22510-1	5	2	3	7	6	6	11	11	4	1,9,12:[f],g,m,[p]:[1,7]	Enteritidis	9	g,m	-	9:g,m:-	Enteritidis
GCA_000280395.1	Salmonella enterica subsp. enterica serovar Enteritidis str. 8b-1	strain=8b-1	5	2	3	7	6	6	11	11	4	1,9,12:[f],g,m,[p]:[1,7]	Enteritidis	9	g,m	-	9:g,m:-	Enteritidis
GCA_000280415.1	Salmonella enterica subsp. enterica serovar Enteritidis str. 648905 5-18	strain=648905 5-18	5	2	3	7	6	6	11	11	4	1,9,12:[f],g,m,[p]:[1,7]	Enteritidis	9	g,m	-	9:g,m:-	Enteritidis
GCA_000280435.1	Salmonella enterica subsp. enterica serovar Enteritidis str. 648901 6-18	strain=648901 6-18	5	2	3	7	6	6	11	11	4	1,9,12:[f],g,m,[p]:[1,7]	Enteritidis	9	g,m	-	9:g,m:-	Enteritidis
GCA_000280455.1	Salmonella enterica subsp. enterica serovar Enteritidis str. 50-3079	strain=50-3079	5	2	3	7	6	6	11	11	4	1,9,12:[f],g,m,[p]:[1,7]	Enteritidis	9	g,m	-	9:g,m:-	Enteritidis
GCA_000280475.1	Salmonella enterica subsp. enterica serovar Enteritidis str. 58-6482	strain=58-6482	5	2	3	61	6	6	11	136	4	9,12:g,m:-	Enteritidis	9	g,m	-	9:g,m:-	Gallinarum or Enteritidis
GCA_000283735.1	Salmonella enterica subsp. enterica serovar Typhimurium str. T000240	strain=T000240	10	7	12	9	5	9	2	19	1	4,5:12:i:-	Typhimurium	4	i	1,2	4:i:1,2	Typhimurium
GCA_000284755.1	Salmonella enterica subsp. enterica serovar Heidelberg str. 41563	strain=41563	2	7	9	9	5	9	12	15	26	1,4,[5],12:r:1,2	Heidelberg	4	r	1,2	4:r:1,2	Heidelberg
GCA_000284775.1	Salmonella enterica subsp. enterica serovar Heidelberg str. 41573	strain=41573	2	7	9	9	5	9	12	15	26	1,4,[5],12:r:1,2	Heidelberg	4	r	1,2	4:r:1,2	Heidelberg
GCA_000284795.1	Salmonella enterica subsp. enterica serovar Heidelberg str. 41566	strain=41566	2	7	9	9	5	9	12	15	26	1,4,[5],12:r:1,2	Heidelberg	4	r	1,2	4:r:1,2	Heidelberg
GCA_000284815.1	Salmonella enterica subsp. enterica serovar Heidelberg str. 41565	strain=41565	2	7	9	9	5	9	12	15	26	1,4,[5],12:r:1,2	Heidelberg	4	r	1,2	4:r:1,2	Heidelberg
GCA_000293905.1	Salmonella enterica subsp. enterica serovar Heidelberg str. CFSAN00322	strain=CFSAN00322	2	7	9	9	5	9	12	15	26	1,4,[5],12:r:1,2	Heidelberg	4	r	1,2	4:r:1,2	Heidelberg
GCA_000293925.1	Salmonella enterica subsp. enterica serovar Heidelberg str. CFSAN00328	strain=CFSAN00328	2	7	9	9	5	9	12	15	26	1,4,[5],12:r:1,2	Heidelberg	4	r	1,2	4:r:1,2	Heidelberg
GCA_000293945.1	Salmonella enterica subsp. enterica serovar Heidelberg str. CFSAN00325	strain=CFSAN00325	2	7	9	9	5	9	12	15	26	1,4,[5],12:r:1,2	Heidelberg	4	r	1,2	4:r:1,2	Heidelberg
GCA_000293965.1	Salmonella enterica subsp. enterica serovar Heidelberg str. CFSAN00326	strain=CFSAN00326	2	7	9	9	5	9	12	15	26	1,4,[5],12:r:1,2	Heidelberg	4	r	1,2	4:r:1,2	Heidelberg
GCA_000312745.2	Salmonella enterica subsp. enterica serovar Typhimurium str. STm6	strain=STm6	10	7	12	9	5	9	2	19	1	4,5:12:i:-	Typhimurium	4	i	1,2	4:i:1,2	Typhimurium
GCA_000312765.2	Salmonella enterica subsp. enterica serovar Typhimurium str. STm11	strain=STm11	10	7	12	9	5	9	2	19	1	4,5:12:i:-	Typhimurium	4	i	1,2	4:i:1,2	Typhimurium
GCA_000312785.2	Salmonella enterica subsp. enterica serovar Typhimurium str. STm12	strain=STm12	10	7	12	9	5	9	2	19	1	4,5:12:i:-	Typhimurium	4	i	1,2	4:i:1,2	Typhimurium
GCA_000312805.2	Salmonella enterica subsp. enterica serovar Typhimurium str. STm5	strain=STm5	10	7	12	9	5	9	2	19	1	4,5:12:i:-	Typhimurium	4	i	1,2	4:i:1,2	Typhimurium
GCA_000312825.2	Salmonella enterica subsp. enterica serovar Typhimurium str. STm1	strain=STm1	10	7	12	9	5	9	2	19	1	4,5:12:i:-	Typhimurium	4	i	1,2	4:i:1,2	Typhimurium
GCA_000312845.2	Salmonella enterica subsp. enterica serovar Typhimurium str. STm8	strain=STm8	10	7	12	9	5	9	2	19	1	4,5:12:i:-	Typhimurium	4	i	1,2	4:i:1,2	Typhimurium
GCA_000312865.2	Salmonella enterica subsp. enterica serovar Typhimurium str. STm3	strain=STm3	10	7	12	9	5	9	2	19	1	4,5:12:i:-	Typhimurium	4	i	1,2	4:i:1,2	Typhimurium
GCA_000312885.2	Salmonella enterica subsp. enterica serovar Typhimurium str. STm4	strain=STm4	10	7	12	9	5	9	2	19	1	4,5:12:i:-	Typhimurium	4	i	1,2	4:i:1,2	Typhimurium
GCA_000312905.2	Salmonella enterica subsp. enterica serovar Typhimurium str. STm10	strain=STm10	10	7	12	9	5	9	2	19	1	4,5:12:i:-	Typhimurium	4	i	1,2	4:i:1,2	Typhimurium
GCA_000314915.1	Salmonella enterica subsp. enterica serovar Typhimurium str. STm2	strain=STm2	10	7	12	9	5	9	2	19	1	4,5:12:i:-	Typhimurium	4	i	1,2	4:i:1,2	Typhimurium
GCA_000319795.2	Salmonella enterica subsp. enterica serovar Typhimurium str. STm9	strain=STm9	10	7	12	9	5	9	2	19	1	4,5:12:i:-	Typhimurium	4	i	1,2	4:i:1,2	Typhimurium
GCA_000329005.1	Salmonella enterica subsp. enterica serovar Enteritidis str. SE30663	strain=SE30663	5	2	3	7	6	6	11	11	4	1,9,12:[f],g,m,[p]:[1,7]	Enteritidis	9	g,m	-	9:g,m:-	Enteritidis
GCA_000329025.1	Salmonella enterica subsp. enterica serovar Enteritidis str. CHS44	strain=CHS44	5	2	3	7	6	6	11	11	4	1,9,12:[f],g,m,[p]:[1,7]	Enteritidis	9	g,m	-	9:g,m:-	Enteritidis
GCA_000329045.1	Salmonella enterica subsp. enterica serovar Enteritidis str. CDC_2010K_1882	strain=CDC_2010K_1882	5	2	3	7	6	6	11	11	4	1,9,12:[f],g,m,[p]:[1,7]	Enteritidis	9	g,m	-	9:g,m:-	Enteritidis
GCA_000329065.1	Salmonella enterica subsp. enterica serovar Enteritidis str. CDC_2010K_1884	strain=CDC_2010K_1884	5	2	3	7	6	6	11	11	4	1,9,12:[f],g,m,[p]:[1,7]	Enteritidis	9	g,m	-	9:g,m:-	Enteritidis
GCA_000329085.1	Salmonella enterica subsp. enterica serovar Enteritidis str. CDC_2010K_1594	strain=CDC_2010K_1594	5	2	3	7	6	6	11	11	4	1,9,12:[f],g,m,[p]:[1,7]	Enteritidis	9	g,m	-	9:g,m:-	Enteritidis
GCA_000329105.1	Salmonella enterica subsp. enterica serovar Enteritidis str. CDC_2010K_1566	strain=CDC_2010K_1566	5	2	3	7	6	6	11	11	4	1,9,12:[f],g,m,[p]:[1,7]	Enteritidis	9	g,m	-	9:g,m:-	Enteritidis
GCA_000329125.1	Salmonella enterica subsp. enterica serovar Enteritidis str. CDC_2010K_1580	strain=CDC_2010K_1580	5	2	3	7	6	6	11	11	4	1,9,12:[f],g,m,[p]:[1,7]	Enteritidis	9	g,m	-	9:g,m:-	Enteritidis
GCA_000329145.1	Salmonella enterica subsp. enterica serovar Enteritidis str. CDC_2010K_1543	strain=CDC_2010K_1543	5	2	3	7	6	6	11	11	4	1,9,12:[f],g,m,[p]:[1,7]	Enteritidis	9	g,m	-	9:g,m:-	Enteritidis
GCA_000329165.1	Salmonella enterica subsp. enterica serovar Enteritidis str. CDC_2010K_1441	strain=CDC_2010K_1441	5	2	3	7	6	6	11	11	4	1,9,12:[f],g,m,[p]:[1,7]	Enteritidis	9	g,m	-	9:g,m:-	Enteritidis
GCA_000329185.1	Salmonella enterica subsp. enterica serovar Enteritidis str. CDC_2010K_1810	strain=CDC_2010K_1810	5	2	3	7	6	6	11	11	4	1,9,12:[f],g,m,[p]:[1,7]	Enteritidis	9	g,m	-	9:g,m:-	Enteritidis
GCA_000329205.1	Salmonella enterica subsp. enterica serovar Enteritidis str. CDC_2010K_1558	strain=CDC_2010K_1558	5	2	3	7	6	6	11	11	4	1,9,12:[f],g,m,[p]:[1,7]	Enteritidis	9	g,m	-	9:g,m:-	Enteritidis
GCA_000329225.1	Salmonella enterica subsp. enterica serovar Enteritidis str. CDC_2010K_1018	strain=CDC_2010K_1018	5	2	3	7	6	6	11	11	4	1,9,12:[f],g,m,[p]:[1,7]	Enteritidis	9	g,m	-	9:g,m:-	Enteritidis
GCA_000329245.1	Salmonella enterica subsp. enterica serovar Enteritidis str. CDC_2010K_1010	strain=CDC_2010K_1010	5	2	3	7	6	6	11	11	4	1,9,12:[f],g,m,[p]:[1,7]	Enteritidis	9	g,m	-	9:g,m:-	Enteritidis
GCA_000329265.1	Salmonella enterica subsp. enterica serovar Enteritidis str. CDC_2010K_1729	strain=CDC_2010K_1729	5	2	3	7	6	6	11	11	4	1,9,12:[f],g,m,[p]:[1,7]	Enteritidis	9	g,m	-	9:g,m:-	Enteritidis
GCA_000329285.1	Salmonella enterica subsp. enterica serovar Enteritidis str. CDC_2010K_0895	strain=CDC_2010K_0895	5	2	3	7	6	6	11	11	4	1,9,12:[f],g,m,[p]:[1,7]	Enteritidis	9	g,m	-	9:g,m:-	Enteritidis
GCA_000329305.1	Salmonella enterica subsp. enterica serovar Enteritidis str. CDC_2010K_0899	strain=CDC_2010K_0899	5	2	3	7	6	6	11	11	4	1,9,12:[f],g,m,[p]:[1,7]	Enteritidis	9	g,m	-	9:g,m:-	Enteritidis
GCA_000329325.1	Salmonella enterica subsp. enterica serovar Enteritidis str. CDC_2010K_1457	strain=CDC_2010K_1457	5	2	3	7	6	6	11	11	4	1,9,12:[f],g,m,[p]:[1,7]	Enteritidis	9	g,m	-	9:g,m:-	Enteritidis
GCA_000329345.1	Salmonella enterica subsp. enterica serovar Enteritidis str. CDC_2010K_1747	strain=CDC_2010K_1747	5	2	3	7	6	6	11	11	4	1,9,12:[f],g,m,[p]:[1,7]	Enteritidis	9	g,m	-	9:g,m:-	Enteritidis
GCA_000329365.2	Salmonella enterica subsp. enterica serovar Enteritidis str. CDC_2010K_0968	strain=CDC_2010K-0968	5	2	3	7	6	6	11	11	4	1,9,12:[f],g,m,[p]:[1,7]	Enteritidis	9	g,m	-	9:g,m:-	Enteritidis
GCA_000329385.1	Salmonella enterica subsp. enterica serovar Enteritidis str. CDC_2010K_1444	strain=CDC_2010K_1444	5	2	3	7	6	6	11	11	4	1,9,12:[f],g,m,[p]:[1,7]	Enteritidis	9	g,m	-	9:g,m:-	Enteritidis
GCA_000329405.1	Salmonella enterica subsp. enterica serovar Enteritidis str. CDC_2010K_1445	strain=CDC_2010K_1445	5	2	3	7	6	6	11	11	4	1,9,12:[f],g,m,[p]:[1,7]	Enteritidis	9	g,m	-	9:g,m:-	Enteritidis
GCA_000329425.1	Salmonella enterica subsp. enterica serovar Enteritidis str. CDC_2010K_1559	strain=CDC_2010K_1559	5	2	3	7	6	6	11	11	4	1,9,12:[f],g,m,[p]:[1,7]	Enteritidis	9	g,m	-	9:g,m:-	Enteritidis
GCA_000329445.1	Salmonella enterica subsp. enterica serovar Enteritidis str. CDC_2010K_1565	strain=CDC_2010K_1565	5	2	3	7	6	6	11	11	4	1,9,12:[f],g,m,[p]:[1,7]	Enteritidis	9	g,m	-	9:g,m:-	Enteritidis
GCA_000329465.1	Salmonella enterica subsp. enterica serovar Enteritidis str. CDC_2010K_1808	strain=CDC_2010K_1808	5	2	3	7	6	6	11	11	4	1,9,12:[f],g,m,[p]:[1,7]	Enteritidis	9	g,m	-	9:g,m:-	Enteritidis
GCA_000329485.1	Salmonella enterica subsp. enterica serovar Enteritidis str. CDC_2010K_1811	strain=CDC_2010K_1811	5	2	3	7	6	6	11	11	4	1,9,12:[f],g,m,[p]:[1,7]	Enteritidis	9	g,m	-	9:g,m:-	Enteritidis
GCA_000329505.1	Salmonella enterica subsp. enterica serovar Enteritidis str. CDC_2010K_0956	strain=CDC_2010K_0956	5	2	3	7	6	6	11	11	4	1,9,12:[f],g,m,[p]:[1,7]	Enteritidis	9	g,m	-	9:g,m:-	Enteritidis
GCA_000329525.1	Salmonella enterica subsp. enterica serovar Enteritidis str. CDC_2010K_1455	strain=CDC_2010K_1455	5	2	3	7	6	6	11	11	4	1,9,12:[f],g,m,[p]:[1,7]	Enteritidis	9	g,m	-	9:g,m:-	Enteritidis
GCA_000329545.1	Salmonella enterica subsp. enterica serovar Enteritidis str. CDC_2010K_1575	strain=CDC_2010K_1575	5	2	3	7	6	6	11	11	4	1,9,12:[f],g,m,[p]:[1,7]	Enteritidis	9	g,m	-	9:g,m:-	Enteritidis
GCA_000329565.1	Salmonella enterica subsp. enterica serovar Enteritidis str. CDC_2010K_1725	strain=CDC_2010K_1725	5	2	3	7	6	6	11	11	4	1,9,12:[f],g,m,[p]:[1,7]	Enteritidis	9	g,m	-	9:g,m:-	Enteritidis
GCA_000329585.1	Salmonella enterica subsp. enterica serovar Enteritidis str. CDC_2010K_1745	strain=CDC_2010K_1745	5	2	3	7	6	6	11	11	4	1,9,12:[f],g,m,[p]:[1,7]	Enteritidis	9	g,m	-	9:g,m:-	Enteritidis
GCA_000329605.1	Salmonella enterica subsp. enterica serovar Enteritidis str. CDC_2010K_1791	strain=CDC_2010K_1791	5	2	3	7	6	6	11	11	4	1,9,12:[f],g,m,[p]:[1,7]	Enteritidis	9	g,m	-	9:g,m:-	Enteritidis
GCA_000329625.1	Salmonella enterica subsp. enterica serovar Enteritidis str. CDC_2010K_1795	strain=CDC_2010K_1795	5	2	3	7	6	6	11	11	4	1,9,12:[f],g,m,[p]:[1,7]	Enteritidis	9	g,m	-	9:g,m:-	Enteritidis
GCA_000329645.1	Salmonella enterica subsp. enterica serovar Enteritidis str. 576709	strain=576709	5	2	3	7	6	6	11	11	4	1,9,12:[f],g,m,[p]:[1,7]	Enteritidis	9	g,m	-	9:g,m:-	Enteritidis
GCA_000329665.1	Salmonella enterica subsp. enterica serovar Enteritidis str. 635290-58	strain=635290-58	5	2	3	7	6	6	11	11	4	1,9,12:[f],g,m,[p]:[1,7]	Enteritidis	9	g,m	-	9:g,m:-	Enteritidis
GCA_000329705.1	Salmonella enterica subsp. enterica serovar Enteritidis str. 607308-19	strain=607308-19	5	2	3	7	6	6	11	11	4	1,9,12:[f],g,m,[p]:[1,7]	Enteritidis	9	g,m	-	9:g,m:-	Enteritidis
GCA_000329725.1	Salmonella enterica subsp. enterica serovar Enteritidis str. 607307-2	strain=607307-2	5	2	3	7	6	6	11	11	4	1,9,12:[f],g,m,[p]:[1,7]	Enteritidis	9	g,m	-	9:g,m:-	Enteritidis
GCA_000329745.1	Salmonella enterica subsp. enterica serovar Enteritidis str. 607308-9	strain=607308-9	5	2	3	7	6	6	11	11	4	1,9,12:[f],g,m,[p]:[1,7]	Enteritidis	9	g,m	-	9:g,m:-	Enteritidis
GCA_000329765.1	Salmonella enterica subsp. enterica serovar Enteritidis str. 629163	strain=629163	5	2	3	7	6	6	11	11	4	1,9,12:[f],g,m,[p]:[1,7]	Enteritidis	9	g,m	-	9:g,m:-	Enteritidis
GCA_000329785.1	Salmonella enterica subsp. enterica serovar Enteritidis str. SE15-1	strain=SE15-1	5	2	3	7	6	6	11	11	4	1,9,12:[f],g,m,[p]:[1,7]	Enteritidis	9	g,m	-	9:g,m:-	Enteritidis
GCA_000329805.1	Salmonella enterica subsp. enterica serovar Enteritidis str. CVM_N202	strain=CVM_N202	5	2	3	7	6	6	11	11	4	1,9,12:[f],g,m,[p]:[1,7]	Enteritidis	9	g,m	-	9:g,m:-	Enteritidis
GCA_000329825.1	Salmonella enterica subsp. enterica serovar Enteritidis str. CVM_56-3991	strain=CVM_56-3991	5	2	3	7	6	6	11	11	4	1,9,12:[f],g,m,[p]:[1,7]	Enteritidis	9	g,m	-	9:g,m:-	Enteritidis
GCA_000329845.1	Salmonella enterica subsp. enterica serovar Enteritidis str. CVM_76-3618	strain=CVM_76-3618	5	2	3	7	6	6	11	11	4	1,9,12:[f],g,m,[p]:[1,7]	Enteritidis	9	g,m	-	9:g,m:-	Enteritidis
GCA_000329865.1	Salmonella enterica subsp. enterica serovar Enteritidis str. 13183-1	strain=13183-1	5	2	3	7	6	6	11	11	4	1,9,12:[f],g,m,[p]:[1,7]	Enteritidis	9	g,m	-	9:g,m:-	Enteritidis
GCA_000329885.1	Salmonella enterica subsp. enterica serovar Enteritidis str. CVM_81-2490	strain=CVM_81-2490	5	2	3	7	6	6	11	11	4	1,9,12:[f],g,m,[p]:[1,7]	Enteritidis	9	g,m	-	9:g,m:-	Enteritidis
GCA_000329905.1	Salmonella enterica subsp. enterica serovar Enteritidis str. SL909	strain=SL909	5	2	3	7	6	6	11	11	4	1,9,12:[f],g,m,[p]:[1,7]	Enteritidis	9	g,m	-	9:g,m:-	Enteritidis
GCA_000329925.1	Salmonella enterica subsp. enterica serovar Enteritidis str. SL913	strain=SL913	5	2	3	7	6	6	11	11	4	1,9,12:[f],g,m,[p]:[1,7]	Enteritidis	9	g,m	-	9:g,m:-	Enteritidis
GCA_000329945.1	Salmonella enterica subsp. enterica serovar Enteritidis str. CVM_69-4941	strain=CVM_69-4941	5	2	3	7	6	6	11	11	4	1,9,12:[f],g,m,[p]:[1,7]	Enteritidis	9	g,m	-	9:g,m:-	Enteritidis
GCA_000329965.1	Salmonella enterica subsp. enterica serovar Enteritidis str. 638970-15	strain=638970-15	5	2	3	7	6	6	11	11	4	1,9,12:[f],g,m,[p]:[1,7]	Enteritidis	9	g,m	-	9:g,m:-	Enteritidis
GCA_000329985.1	Salmonella enterica subsp. enterica serovar Enteritidis str. 17927	strain=17927	5	2	3	7	6	6	11	11	4	1,9,12:[f],g,m,[p]:[1,7]	Enteritidis	9	g,m	-	9:g,m:-	Enteritidis
GCA_000330005.1	Salmonella enterica subsp. enterica serovar Enteritidis str. CHS4	strain=CHS4	5	2	3	7	6	6	11	11	4	1,9,12:[f],g,m,[p]:[1,7]	Enteritidis	9	g,m	-	9:g,m:-	Enteritidis
GCA_000330045.1	Salmonella enterica subsp. enterica serovar Enteritidis str. 543463 22-17	strain=543463 22-17	5	2	3	7	6	6	11	11	4	1,9,12:[f],g,m,[p]:[1,7]	Enteritidis	9	g,m	-	9:g,m:-	Enteritidis
GCA_000330065.1	Salmonella enterica subsp. enterica serovar Enteritidis str. 543463 40-18	strain=543463 40-18	5	2	3	7	6	6	11	11	4	1,9,12:[f],g,m,[p]:[1,7]	Enteritidis	9	g,m	-	9:g,m:-	Enteritidis
GCA_000330085.1	Salmonella enterica subsp. enterica serovar Enteritidis str. 561362 1-1	strain=561362 1-1	5	2	3	7	6	6	11	11	4	1,9,12:[f],g,m,[p]:[1,7]	Enteritidis	9	g,m	-	9:g,m:-	Enteritidis
GCA_000330105.1	Salmonella enterica subsp. enterica serovar Enteritidis str. 642044 4-1	strain=642044 4-1	5	2	3	7	6	6	11	11	4	1,9,12:[f],g,m,[p]:[1,7]	Enteritidis	9	g,m	-	9:g,m:-	Enteritidis
GCA_000330125.1	Salmonella enterica subsp. enterica serovar Enteritidis str. 642046 4-7	strain=642046 4-7	5	2	3	7	6	6	11	11	4	1,9,12:[f],g,m,[p]:[1,7]	Enteritidis	9	g,m	-	9:g,m:-	Gallinarum or Enteritidis
GCA_000330145.1	Salmonella enterica subsp. enterica serovar Enteritidis str. 648898 4-5	strain=648898 4-5	5	2	3	7	6	6	11	11	4	1,9,12:[f],g,m,[p]:[1,7]	Enteritidis	9	g,m	-	9:g,m:-	Enteritidis
GCA_000330165.1	Salmonella enterica subsp. enterica serovar Enteritidis str. 648899 3-17	strain=648899 3-17	5	2	3	7	6	6	11	11	4	1,9,12:[f],g,m,[p]:[1,7]	Enteritidis	9	g,m	-	9:g,m:-	Enteritidis
GCA_000330185.1	Salmonella enterica subsp. enterica serovar Enteritidis str. 648900 1-16	strain=648900 1-16	5	2	3	7	6	6	11	11	4	1,9,12:[f],g,m,[p]:[1,7]	Enteritidis	9	g,m	-	9:g,m:-	Enteritidis
GCA_000330205.1	Salmonella enterica subsp. enterica serovar Enteritidis str. 648901 1-17	strain=648901 1-17	5	2	3	7	6	6	11	11	4	1,9,12:[f],g,m,[p]:[1,7]	Enteritidis	9	g,m	-	9:g,m:-	Enteritidis
GCA_000330225.1	Salmonella enterica subsp. enterica serovar Enteritidis str. 648901 39-2	strain=648901 39-2	5	2	3	7	6	6	11	11	4	1,9,12:[f],g,m,[p]:[1,7]	Enteritidis	9	g,m	-	9:g,m:-	Enteritidis
GCA_000330245.1	Salmonella enterica subsp. enterica serovar Enteritidis str. 648902 6-8	strain=648902 6-8	5	2	3	7	6	6	11	11	4	1,9,12:[f],g,m,[p]:[1,7]	Enteritidis	9	g,m	-	9:g,m:-	Enteritidis
GCA_000330265.1	Salmonella enterica subsp. enterica serovar Enteritidis str. 648903 1-6	strain=648903 1-6	5	2	3	7	6	6	11	11	4	1,9,12:[f],g,m,[p]:[1,7]	Enteritidis	9	g,m	-	9:g,m:-	Enteritidis
GCA_000330325.1	Salmonella enterica subsp. enterica serovar Enteritidis str. 642044 8-1	strain=642044 8-1	5	2	3	7	6	6	11	11	4	1,9,12:[f],g,m,[p]:[1,7]	Enteritidis	9	g,m	-	9:g,m:-	Enteritidis
GCA_000330345.1	Salmonella enterica subsp. enterica serovar Enteritidis str. 561362 9-7	strain=561362 9-7	5	2	3	7	6	6	11	11	4	1,9,12:[f],g,m,[p]:[1,7]	Enteritidis	9	g,m	-	9:g,m:-	Enteritidis
GCA_000330365.1	Salmonella enterica subsp. enterica serovar Enteritidis str. 543463 42-20	strain=543463 42-20	5	2	3	7	6	6	11	11	4	1,9,12:[f],g,m,[p]:[1,7]	Enteritidis	9	g,m	-	9:g,m:-	Enteritidis
GCA_000330385.1	Salmonella enterica subsp. enterica serovar Enteritidis str. 648901 16-16	strain=648901 16-16	5	2	3	7	6	6	11	11	4	1,9,12:[f],g,m,[p]:[1,7]	Enteritidis	9	g,m	-	9:g,m:-	Enteritidis
GCA_000330405.1	Salmonella enterica subsp. enterica serovar Enteritidis str. 76-2651	strain=76-2651	5	2	3	7	6	6	11	11	4	1,9,12:[f],g,m,[p]:[1,7]	Enteritidis	9	g,m	-	9:g,m:-	Enteritidis
GCA_000330425.1	Salmonella enterica subsp. enterica serovar Enteritidis str. 33944	strain=33944	5	2	3	7	6	6	11	11	4	1,9,12:[f],g,m,[p]:[1,7]	Enteritidis	9	g,m	-	9:g,m:-	Enteritidis
GCA_000330445.1	Salmonella enterica subsp. enterica serovar Enteritidis str. SARB17	strain=SARB17	4	4	4	5	4	4	8	6	-	1,9,12:[f],g,m,[p]:[1,7]	Enteritidis	9	g,m	-	9:g,m:-	Gallinarum or Enteritidis
GCA_000330465.1	Salmonella enterica subsp. enterica serovar Enteritidis str. 81-2625	strain=81-2625	5	2	3	7	6	6	11	11	4	1,9,12:[f],g,m,[p]:[1,7]	Enteritidis	9	g,m	-	9:g,m:-	Enteritidis
GCA_000330565.1	Salmonella enterica subsp. enterica serovar Enteritidis str. 62-1976	strain=62-1976	5	2	3	7	6	6	11	11	4	1,9,12:[f],g,m,[p]:[1,7]	Enteritidis	9	g,m	-	9:g,m:-	Enteritidis
GCA_000330585.1	Salmonella enterica subsp. enterica serovar Enteritidis str. 53-407	strain=53-407	5	2	3	7	6	6	11	11	4	1,9,12:[f],g,m,[p]:[1,7]	Enteritidis	9	g,m	-	9:g,m:-	- 9:g,m:-
GCA_000330625.1	Salmonella enterica subsp. enterica serovar Agona str. SH08SF124	strain=SH08SF124	3	3	7	4	3	3	7	13	54	1,4,[5],12:f,g,s:[1,2]	Agona	4	f,g,s	-	4:f,g,s:-	Agona
GCA_000330645.1	Salmonella enterica subsp. enterica serovar Agona str. SH10GFN094	strain=SH10GFN094	3	3	7	4	3	3	7	13	54	1,4,[5],12:f,g,s:[1,2]	Agona	4	f,g,s	-	4:f,g,s:-	Agona
GCA_000330665.1	Salmonella enterica subsp. enterica serovar Agona str. SH11G1113	strain=SH11G1113	3	3	7	4	3	3	7	13	54	1,4,[5],12:f,g,s:[1,2]	Agona	4	f,g,s	-	4:f,g,s:-	Agona
GCA_000335835.1	Salmonella enterica subsp. enterica serovar Rissen str. 150	strain=150	92	107	79	156	64	151	87	469	66	6,7:f,g:-	Rissen	-	f,g	-	-:f,g:-	I -:f,g:-
GCA_000335855.1	Salmonella enterica subsp. enterica serovar Enteritidis str. SE10	strain=SE10	5	2	3	7	6	6	11	11	4	1,9,12:[f],g,m,[p]:[1,7]	Enteritidis	9	g,m	-	9:g,m:-	Enteritidis
GCA_000335875.2	Salmonella enterica subsp. enterica serovar Enteritidis str. 18569	strain=18569	5	2	3	7	6	6	11	11	4	1,9,12:[f],g,m,[p]:[1,7]	Enteritidis	9	g,m	-	9:g,m:-	Enteritidis
GCA_000335955.1	Salmonella enterica subsp. enterica serovar Javiana str. ATCC BAA-1593	strain=ATCC BAA-1593	13	12	17	16	13	16	4	24	17	1,9,12:l,z28:1,5	Javiana	9	l,z28	1,5	9:l,z28:1,5	Javiana
GCA_000335975.1	Salmonella enterica subsp. enterica serovar Montevideo str. 316111868	strain=316111868	43	41	16	42	35	13	111	316	40	16,7:g,m,s:-	Montevideo	-	-	-	-:-:-	I -:-:-
GCA_000335995.2	Salmonella enterica subsp. enterica serovar Gallinarum str. 9184	strain=9184	5	2	42	7	31	6	11	78	4	1,9,12:-:-	Gallinarum	9	g,m	-	9:g,m:-	Gallinarum or Enteritidis
GCA_000336015.1	Salmonella enterica subsp. enterica serovar Dublin str. SL1438	strain=SL1438	5	2	3	9	5	5	10	-	-	-	Dublin	9	g,p	-	9:g,p:-	Dublin
GCA_000336035.1	Salmonella enterica subsp. enterica serovar Dublin	strain=HWS51	5	2	3	6	5	5	10	10	53	9,12:g,p:-	Dublin	9	g,p	-	9:g,p:-	Dublin
GCA_000336055.1	Salmonella enterica subsp. enterica serovar Enteritidis str. SE8a	strain=SE8a	5	2	3	7	6	6	11	11	4	1,9,12:[f],g,m,[p]:[1,7]	Enteritidis	9	g,m	-	9:g,m:-	Enteritidis
GCA_000336075.1	Salmonella enterica subsp. enterica serovar Enteritidis str. 20037	strain=20037	5	2	3	7	6	6	11	11	4	1,9,12:[f],g,m,[p]:[1,7]	Enteritidis	9	g,m	-	9:g,m:-	Enteritidis
GCA_000336115.1	Salmonella enterica subsp. enterica serovar Enteritidis str. PT23	strain=PT23	5	2	3	7	6	6	11	11	4	1,9,12:[f],g,m,[p]:[1,7]	Enteritidis	9	g,m	-	9:g,m:-	Enteritidis
GCA_000336135.1	Salmonella enterica subsp. enterica serovar Kentucky str. 29439	strain=29439	62	53	54	60	5	53	54	152	15	8,[20]:i:z6	Kentucky	8	i	z6	8:i:z6	Kentucky
GCA_000336155.1	Salmonella enterica subsp. enterica serovar Typhimurium str. CDC_2009K1153	strain=CDC_2009K1153	10	7	12	9	5	9	2	19	1	4,5:12:i:-	Typhimurium	4	i	1,2	4:i:1,2	Typhimurium
GCA_000336175.1	Salmonella enterica subsp. enterica serovar Tennessee str. 4535	strain=4535	118	107	8	51	2	117	16	319	238	6,7,14:z29:-	Tennessee	-	z29	-	-:z29:-	I -:z29:-
GCA_000336195.1	Salmonella enterica subsp. enterica serovar Typhimurium str. LT2-4_delta.ramA::kan	strain=LT2-4_delta.ramA::kan	10	7	12	9	5	9	2	19	1	4,5:12:i:-	Typhimurium	4	i	1,2	4:i:1,2	Typhimurium
GCA_000336215.1	Salmonella enterica subsp. enterica serovar Typhimurium str. LT2-4	strain=LT2-4	10	7	12	9	5	9	2	19	1	4,5:12:i:-	Typhimurium	4	i	1,2	4:i:1,2	Typhimurium
GCA_000341425.1	Salmonella enterica subsp. enterica serovar Javiana str. CFSAN001992	strain=CFSAN001992	13	12	17	16	13	16	4	24	17	1,9,12:l,z28:1,5	Javiana	9	l,z28	1,5	9:l,z28:1,5	Javiana
GCA_000344825.1	Salmonella enterica subsp. enterica serovar Newport str. SH111077	strain=SH111077	10	7	21	12	15	12	12	46	3	6,8,20:e,h:1,2	Newport	8	e,h	1,2	8:e,h:1,2	Newport
GCA_000344845.1	Salmonella enterica subsp. enterica serovar Newport str. Shandong_3	strain=Shandong_3	10	7	21	12	15	12	492	2364	-	-	Newport	8	e,h	1,2	8:e,h:1,2	Newport
GCA_000344865.1	Salmonella enterica subsp. enterica serovar Newport str. JS09102	strain=JS09102	10	189	43	12	190	20	18	1690	154	6,8,20:e,h:1,2:[Z67]	Newport	8	e,h	1,5	8:e,h:1,5	Kottbus	Confliction
GCA_000344885.1	Salmonella enterica subsp. enterica serovar Newport str. Henan_3	strain=Henan_3	2	2	15	14	15	20	12	31	7	6,8:e,h:1,2	Newport	8	e,h	1,2	8:e,h:1,2	Newport
GCA_000353305.2	Salmonella enterica subsp. enterica serovar Dublin str. UC16	strain=UC16	5	2	3	6	5	5	10	10	53	9,12:g,p:-	Dublin	9	g,p	-	9:g,p:-	Dublin
GCA_000385905.1	Salmonella enterica subsp. enterica serovar Typhi str. Ty21a	strain=Ty21a	1	1	1	1	1	1	5	1	13	9,12,[Vi]:d:-	Typhi	9	d	-	9:d:-	Typhi
GCA_000388195.1	Salmonella enterica subsp. enterica serovar Agona str. 01.O.05	strain=01.O.05	3	3	7	4	3	3	7	13	54	1,4,[5],12:f,g,s:[1,2]	Agona	4	f,g,s	-	4:f,g,s:-	Agona
GCA_000388215.1	Salmonella enterica subsp. enterica serovar Agona str. 02.O.05	strain=02.O.05	3	3	7	4	3	3	7	13	54	1,4,[5],12:f,g,s:[1,2]	Agona	4	f,g,s	-	4:f,g,s:-	Agona
GCA_000388235.1	Salmonella enterica subsp. enterica serovar Agona str. 03.O.05	strain=03.O.05	3	3	7	4	3	3	7	13	54	1,4,[5],12:f,g,s:[1,2]	Agona	4	f,g,s	-	4:f,g,s:-	Agona
GCA_000388255.1	Salmonella enterica subsp. enterica serovar Agona str. 04.O.05	strain=04.O.05	3	3	7	4	3	3	7	13	54	1,4,[5],12:f,g,s:[1,2]	Agona	4	f,g,s	-	4:f,g,s:-	Agona
GCA_000388275.1	Salmonella enterica subsp. enterica serovar Agona str. 05.O.06	strain=05.O.06	3	3	7	4	3	3	7	13	54	1,4,[5],12:f,g,s:[1,2]	Agona	4	f,g,s	-	4:f,g,s:-	Agona
GCA_000388295.1	Salmonella enterica subsp. enterica serovar Agona str. 06.O.05	strain=06.O.05	3	3	7	4	3	3	7	13	54	1,4,[5],12:f,g,s:[1,2]	Agona	4	f,g,s	-	4:f,g,s:-	Agona
GCA_000388315.1	Salmonella enterica subsp. enterica serovar Agona str. 07.O.05	strain=07.O.05	3	3	7	4	3	3	7	13	54	1,4,[5],12:f,g,s:[1,2]	Agona	4	f,g,s	-	4:f,g,s:-	Agona
GCA_000388335.1	Salmonella enterica subsp. enterica serovar Agona str. 08.A.05	strain=08.A.05	3	3	7	4	3	3	7	13	54	1,4,[5],12:f,g,s:[1,2]	Agona	4	f,g,s	-	4:f,g,s:-	Agona
GCA_000388355.1	Salmonella enterica subsp. enterica serovar Agona str. 09.F.08	strain=09.F.08	3	3	7	4	3	3	7	13	54	1,4,[5],12:f,g,s:[1,2]	Agona	4	f,g,s	-	4:f,g,s:-	Agona
GCA_000388375.1	Salmonella enterica subsp. enterica serovar Agona str. 10.A.05	strain=10.A.05	3	3	7	4	3	3	7	13	54	1,4,[5],12:f,g,s:[1,2]	Agona	4	f,g,s	-	4:f,g,s:-	Agona
GCA_000388395.1	Salmonella enterica subsp. enterica serovar Agona str. 11.A.05	strain=11.A.05	3	3	7	4	3	3	7	13	54	1,4,[5],12:f,g,s:[1,2]	Agona	4	f,g,s	-	4:f,g,s:-	Agona
GCA_000388415.1	Salmonella enterica subsp. enterica serovar Agona str. 12.A.06	strain=12.A.06	3	3	7	4	3	3	7	13	54	1,4,[5],12:f,g,s:[1,2]	Agona	4	f,g,s	-	4:f,g,s:-	Agona
GCA_000388435.1	Salmonella enterica subsp. enterica serovar Agona str. 13.E.05	strain=13.E.05	3	3	7	4	3	3	7	13	54	1,4,[5],12:f,g,s:[1,2]	Agona	4	f,g,s	-	4:f,g,s:-	Agona
GCA_000388455.1	Salmonella enterica subsp. enterica serovar Agona str. 14.E.05	strain=14.E.05	3	3	7	4	3	3	7	13	54	1,4,[5],12:f,g,s:[1,2]	Agona	4	f,g,s	-	4:f,g,s:-	Agona
GCA_000388475.1	Salmonella enterica subsp. enterica serovar Agona str. 15.H.03	strain=15.H.03	3	3	7	4	3	3	7	13	54	1,4,[5],12:f,g,s:[1,2]	Agona	4	f,g,s	-	4:f,g,s:-	Agona
GCA_000388495.1	Salmonella enterica subsp. enterica serovar Agona str. 17.H.06	strain=17.H.06	3	3	7	4	3	3	7	13	54	1,4,[5],12:f,g,s:[1,2]	Agona	4	f,g,s	-	4:f,g,s:-	Agona
GCA_000388515.1	Salmonella enterica subsp. enterica serovar Agona str. 18.H.07	strain=18.H.07	3	3	7	4	3	3	7	13	54	1,4,[5],12:f,g,s:[1,2]	Agona	4	f,g,s	-	4:f,g,s:-	Agona
GCA_000388535.1	Salmonella enterica subsp. enterica serovar Agona str. 19.F.03	strain=19.F.03	3	3	7	4	3	3	7	13	54	1,4,[5],12:f,g,s:[1,2]	Agona	4	f,g,s	-	4:f,g,s:-	Agona
GCA_000388555.1	Salmonella enterica subsp. enterica serovar Agona str. 20.H.06	strain=20.H.06	3	3	7	4	3	3	7	13	54	1,4,[5],12:f,g,s:[1,2]	Agona	4	f,g,s	-	4:f,g,s:-	Agona
GCA_000388575.1	Salmonella enterica subsp. enterica serovar Agona str. 21.H.10	strain=21.H.10	3	3	7	4	3	3	7	13	54	1,4,[5],12:f,g,s:[1,2]	Agona	4	f,g,s	-	4:f,g,s:-	Agona
GCA_000388595.1	Salmonella enterica subsp. enterica serovar Agona str. 22.H.04	strain=22.H.04	3	3	7	4	3	3	7	13	54	1,4,[5],12:f,g,s:[1,2]	Agona	4	f,g,s	-	4:f,g,s:-	Agona
GCA_000388615.1	Salmonella enterica subsp. enterica serovar Agona str. 23.F.01	strain=23.F.01	3	3	7	4	3	3	7	13	54	1,4,[5],12:f,g,s:[1,2]	Agona	4	f,g,s	-	4:f,g,s:-	Agona
GCA_000388635.1	Salmonella enterica subsp. enterica serovar Agona str. 24.H.04	strain=24.H.04	3	3	7	4	3	3	7	13	54	1,4,[5],12:f,g,s:[1,2]	Agona	4	f,g,s	-	4:f,g,s:-	Agona
GCA_000388655.1	Salmonella enterica subsp. enterica serovar Agona str. 26.F.98	strain=26.F.98	3	3	7	4	3	3	7	13	54	1,4,[5],12:f,g,s:[1,2]	Agona	4	f,g,s	-	4:f,g,s:-	Agona
GCA_000388675.1	Salmonella enterica subsp. enterica serovar Agona str. 27.O.98	strain=27.O.98	3	3	7	4	3	3	7	13	54	1,4,[5],12:f,g,s:[1,2]	Agona	4	f,g,s	-	4:f,g,s:-	Agona
GCA_000388695.1	Salmonella enterica subsp. enterica serovar Agona str. 28.O.08	strain=28.O.08	3	3	7	4	3	3	7	13	54	1,4,[5],12:f,g,s:[1,2]	Agona	4	f,g,s	-	4:f,g,s:-	Agona
GCA_000388715.1	Salmonella enterica subsp. enterica serovar Agona str. 29.O.08	strain=29.O.08	3	3	7	4	3	3	7	13	54	1,4,[5],12:f,g,s:[1,2]	Agona	4	f,g,s	-	4:f,g,s:-	Agona
GCA_000388735.1	Salmonella enterica subsp. enterica serovar Agona str. 30.H.04	strain=30.H.04	3	3	7	4	3	3	7	13	54	1,4,[5],12:f,g,s:[1,2]	Agona	4	f,g,s	-	4:f,g,s:-	Agona
GCA_000388755.1	Salmonella enterica subsp. enterica serovar Agona str. 31.H.09	strain=31.H.09	3	3	7	4	3	3	7	13	54	1,4,[5],12:f,g,s:[1,2]	Agona	4	f,g,s	-	4:f,g,s:-	Agona
GCA_000388775.1	Salmonella enterica subsp. enterica serovar Agona str. 32.A.00	strain=32.A.00	3	3	7	4	3	3	7	13	54	1,4,[5],12:f,g,s:[1,2]	Agona	4	f,g,s	-	4:f,g,s:-	Agona
GCA_000388795.1	Salmonella enterica subsp. enterica serovar Agona str. 33.A.05	strain=33.A.05	3	3	7	4	3	3	7	13	54	1,4,[5],12:f,g,s:[1,2]	Agona	4	f,g,s	-	4:f,g,s:-	Agona
GCA_000388815.1	Salmonella enterica subsp. enterica serovar Agona str. 34.H.09	strain=34.H.09	3	3	7	4	3	3	7	13	54	1,4,[5],12:f,g,s:[1,2]	Agona	4	f,g,s	-	4:f,g,s:-	Agona
GCA_000388835.1	Salmonella enterica subsp. enterica serovar Agona str. 35.H.08	strain=35.H.08	3	3	7	4	3	3	7	13	54	1,4,[5],12:f,g,s:[1,2]	Agona	4	f,g,s	-	4:f,g,s:-	Agona
GCA_000388855.1	Salmonella enterica subsp. enterica serovar Agona str. 36.H.00	strain=36.H.00	3	3	7	4	3	3	7	13	54	1,4,[5],12:f,g,s:[1,2]	Agona	4	f,g,s	-	4:f,g,s:-	Agona
GCA_000388875.1	Salmonella enterica subsp. enterica serovar Agona str. 37.F.02	strain=37.F.02	3	3	7	4	3	3	7	13	54	1,4,[5],12:f,g,s:[1,2]	Agona	4	f,g,s	-	4:f,g,s:-	Agona
GCA_000388895.1	Salmonella enterica subsp. enterica serovar Agona str. 38.O.03	strain=38.O.03	3	3	7	4	3	3	7	13	54	1,4,[5],12:f,g,s:[1,2]	Agona	4	f,g,s	-	4:f,g,s:-	Agona
GCA_000388935.1	Salmonella enterica subsp. enterica serovar Agona str. 41.E.09	strain=41.E.09	3	3	7	4	3	3	7	13	54	1,4,[5],12:f,g,s:[1,2]	Agona	4	f,g,s	-	4:f,g,s:-	Agona
GCA_000388955.1	Salmonella enterica subsp. enterica serovar Agona str. 40.E.08	strain=40.E.08	3	3	7	4	3	3	7	13	54	1,4,[5],12:f,g,s:[1,2]	Agona	4	f,g,s	-	4:f,g,s:-	Agona
GCA_000388975.1	Salmonella enterica subsp. enterica serovar Agona str. 42.E.09	strain=42.E.09	3	3	7	4	3	3	7	13	54	1,4,[5],12:f,g,s:[1,2]	Agona	4	f,g,s	-	4:f,g,s:-	Agona
GCA_000388995.1	Salmonella enterica subsp. enterica serovar Agona str. 43.E.09	strain=43.E.09	3	3	7	4	3	3	7	13	54	1,4,[5],12:f,g,s:[1,2]	Agona	4	f,g,s	-	4:f,g,s:-	Agona
GCA_000389015.1	Salmonella enterica subsp. enterica serovar Agona str. 44.E.09	strain=44.E.09	3	3	7	4	3	3	7	13	54	1,4,[5],12:f,g,s:[1,2]	Agona	4	f,g,s	-	4:f,g,s:-	Agona
GCA_000389035.1	Salmonella enterica subsp. enterica serovar Agona str. 45.E.09	strain=45.E.09	3	3	7	4	3	3	7	13	54	1,4,[5],12:f,g,s:[1,2]	Agona	4	f,g,s	-	4:f,g,s:-	Agona
GCA_000389055.1	Salmonella enterica subsp. enterica serovar Agona str. 46.E.09	strain=46.E.09	3	3	7	4	3	3	7	13	54	1,4,[5],12:f,g,s:[1,2]	Agona	4	f,g,s	-	4:f,g,s:-	Agona
GCA_000389075.1	Salmonella enterica subsp. enterica serovar Agona str. 48.E.08	strain=48.E.08	3	3	7	4	3	3	7	13	54	1,4,[5],12:f,g,s:[1,2]	Agona	4	f,g,s	-	4:f,g,s:-	Agona
GCA_000389095.1	Salmonella enterica subsp. enterica serovar Agona str. 49.E.09	strain=49.E.09	3	3	7	4	3	3	7	13	54	1,4,[5],12:f,g,s:[1,2]	Agona	4	f,g,s	-	4:f,g,s:-	Agona
GCA_000389115.1	Salmonella enterica subsp. enterica serovar Agona str. 50.E.08	strain=50.E.08	3	3	7	4	3	3	7	13	54	1,4,[5],12:f,g,s:[1,2]	Agona	4	f,g,s	-	4:f,g,s:-	Agona
GCA_000389135.1	Salmonella enterica subsp. enterica serovar Agona str. 51.E.09	strain=51.E.09	3	3	7	4	3	3	7	13	54	1,4,[5],12:f,g,s:[1,2]	Agona	4	f,g,s	-	4:f,g,s:-	Agona
GCA_000389155.1	Salmonella enterica subsp. enterica serovar Agona str. 52.F.08	strain=52.F.08	3	3	7	4	3	3	7	13	54	1,4,[5],12:f,g,s:[1,2]	Agona	4	f,g,s	-	4:f,g,s:-	Agona
GCA_000389175.1	Salmonella enterica subsp. enterica serovar Agona str. 53.F.08	strain=53.F.08	3	3	7	4	3	3	7	13	54	1,4,[5],12:f,g,s:[1,2]	Agona	4	f,g,s	-	4:f,g,s:-	Agona
GCA_000389195.1	Salmonella enterica subsp. enterica serovar Agona str. 54.O.08	strain=54.O.08	3	3	7	4	3	3	7	13	54	1,4,[5],12:f,g,s:[1,2]	Agona	4	f,g,s	-	4:f,g,s:-	Agona
GCA_000389215.1	Salmonella enterica subsp. enterica serovar Agona str. 55.U.08	strain=55.U.08	3	3	7	4	3	3	7	13	54	1,4,[5],12:f,g,s:[1,2]	Agona	4	f,g,s	-	4:f,g,s:-	Agona
GCA_000389235.1	Salmonella enterica subsp. enterica serovar Agona str. 56.O.08	strain=56.O.08	3	3	7	4	3	3	7	13	54	1,4,[5],12:f,g,s:[1,2]	Agona	4	f,g,s	-	4:f,g,s:-	Agona
GCA_000389255.1	Salmonella enterica subsp. enterica serovar Agona str. 57.A.08	strain=57.A.08	3	3	7	4	3	3	7	13	54	1,4,[5],12:f,g,s:[1,2]	Agona	4	f,g,s	-	4:f,g,s:-	Agona
GCA_000389275.1	Salmonella enterica subsp. enterica serovar Agona str. 58.E.08	strain=58.E.08	3	3	7	4	3	3	7	13	54	1,4,[5],12:f,g,s:[1,2]	Agona	4	f,g,s	-	4:f,g,s:-	Agona
GCA_000389295.1	Salmonella enterica subsp. enterica serovar Agona str. 59.F.08	strain=59.F.08	3	3	7	4	3	3	7	13	54	1,4,[5],12:f,g,s:[1,2]	Agona	4	f,g,s	-	4:f,g,s:-	Agona
GCA_000389315.1	Salmonella enterica subsp. enterica serovar Agona str. 60.O.08	strain=60.O.08	3	3	7	4	3	3	7	13	54	1,4,[5],12:f,g,s:[1,2]	Agona	4	f,g,s	-	4:f,g,s:-	Agona
GCA_000389355.1	Salmonella enterica subsp. enterica serovar Agona str. 62.H.72	strain=62.H.72	3	3	7	4	3	3	7	13	54	1,4,[5],12:f,g,s:[1,2]	Agona	4	f,g,s	-	4:f,g,s:-	Agona
GCA_000389375.1	Salmonella enterica subsp. enterica serovar Agona str. 63.H.87	strain=63.H.87	3	3	7	4	3	3	379	1328	54	4,12:f,g,s:Rz27	Agona	4	f,g,s	-	4:f,g,s:-	Agona
GCA_000389395.1	Salmonella enterica subsp. enterica serovar Agona str. 64.H.00	strain=64.H.00	3	3	7	4	3	3	7	13	54	1,4,[5],12:f,g,s:[1,2]	Agona	4	f,g,s	-	4:f,g,s:-	Agona
GCA_000389415.1	Salmonella enterica subsp. enterica serovar Agona str. 65.H.72	strain=65.H.72	3	3	7	4	3	3	7	13	54	1,4,[5],12:f,g,s:[1,2]	Agona	4	f,g,s	-	4:f,g,s:-	Agona
GCA_000389435.1	Salmonella enterica subsp. enterica serovar Agona str. 66.F.99	strain=66.F.99	3	3	7	4	3	3	7	13	54	1,4,[5],12:f,g,s:[1,2]	Agona	4	f,g,s	-	4:f,g,s:-	Agona
GCA_000389455.1	Salmonella enterica subsp. enterica serovar Agona str. 67.H.09	strain=67.H.09	3	3	7	4	3	3	7	13	54	1,4,[5],12:f,g,s:[1,2]	Agona	4	f,g,s	-	4:f,g,s:-	Agona
GCA_000389475.1	Salmonella enterica subsp. enterica serovar Agona str. 68.U.05	strain=68.U.05	3	3	7	4	3	3	7	13	54	1,4,[5],12:f,g,s:[1,2]	Agona	4	f,g,s	-	4:f,g,s:-	Agona
GCA_000389495.1	Salmonella enterica subsp. enterica serovar Agona str. 69.H.06	strain=69.H.06	3	3	7	4	3	3	7	13	54	1,4,[5],12:f,g,s:[1,2]	Agona	4	f,g,s	-	4:f,g,s:-	Agona
GCA_000389515.1	Salmonella enterica subsp. enterica serovar Agona str. 70.E.05	strain=70.E.05	3	3	7	4	3	3	7	13	54	1,4,[5],12:f,g,s:[1,2]	Agona	4	f,g,s	-	4:f,g,s:-	Agona
GCA_000389535.1	Salmonella enterica subsp. enterica serovar Agona str. 71.E.05	strain=71.E.05	3	3	7	4	3	3	156	1215	54	4.12:f,g,s:-	Agona	4	f,g,s	-	4:f,g,s:-	Agona
GCA_000389555.1	Salmonella enterica subsp. enterica serovar Agona str. 72.A.52	strain=72.A.52	3	3	7	4	3	3	156	1215	54	4.12:f,g,s:-	Agona	4	f,g,s	-	4:f,g,s:-	Agona
GCA_000389575.1	Salmonella enterica subsp. enterica serovar Agona str. 73.H.09	strain=73.H.09	3	3	7	4	3	3	7	13	54	1,4,[5],12:f,g,s:[1,2]	Agona	4	f,g,s	-	4:f,g,s:-	Agona
GCA_000411795.1	Salmonella enterica subsp. enterica serovar Paratyphi A str. GZ9A00052	strain=GZ9A00052	45	4	8	44	27	9	8	85	11	1,2,12:a:1,5	Paratyphi_A	9	-	1,5	9:-:1,5	I 9:-:1,5
GCA_000411815.1	Salmonella enterica subsp. enterica serovar Paratyphi A str. GXS2268	strain=GXS2268	45	4	8	44	27	9	8	85	11	1,2,12:a:1,5	Paratyphi_A	9	a	1,5	9:a:1,5	Miami	Confliction
GCA_000411835.1	Salmonella enterica subsp. enterica serovar Paratyphi A str. JX05-19	strain=JX05-19	45	4	8	44	27	9	8	85	11	1,2,12:a:1,5	Paratyphi_A	9	a	1,5	9:a:1,5	- 9:a:1,5
GCA_000414745.2	Salmonella enterica subsp. enterica serovar Dublin str. DG22	strain=DG22	5	2	3	6	5	5	10	10	53	9,12:g,p:-	Dublin	9	g,p	-	9:g,p:-	Dublin
GCA_000414765.2	Salmonella enterica subsp. enterica serovar Enteritidis str. 08-1080	strain=08-1080	5	2	3	7	6	6	11	11	4	1,9,12:[f],g,m,[p]:[1,7]	Enteritidis	9	g,m	-	9:g,m:-	Enteritidis
GCA_000414785.2	Salmonella enterica subsp. enterica serovar Enteritidis str. 2009K0958	strain=2009K0958	5	2	3	7	6	6	11	11	4	1,9,12:[f],g,m,[p]:[1,7]	Enteritidis	9	g,m	-	9:g,m:-	Enteritidis
GCA_000414805.2	Salmonella enterica subsp. enterica serovar Enteritidis str. 2009K1651	strain=2009K1651	5	2	3	7	6	6	11	11	4	1,9,12:[f],g,m,[p]:[1,7]	Enteritidis	9	g,m	-	9:g,m:-	Enteritidis
GCA_000414825.2	Salmonella enterica subsp. enterica serovar Enteritidis str. 2009K1726	strain=2009K1726	5	2	378	7	6	6	11	1974	-	-	Enteritidis	9	g,m	-	9:g,m:-	Enteritidis
GCA_000414845.2	Salmonella enterica subsp. enterica serovar Enteritidis str. 2010K-0262	strain=2010K-0262	5	2	3	7	6	6	11	11	4	1,9,12:[f],g,m,[p]:[1,7]	Enteritidis	9	g,m	-	9:g,m:-	Enteritidis
GCA_000414865.2	Salmonella enterica subsp. enterica serovar Enteritidis str. 2010K-0267	strain=2010K-0267	5	2	3	7	6	6	11	11	4	1,9,12:[f],g,m,[p]:[1,7]	Enteritidis	9	g,m	-	9:g,m:-	Enteritidis
GCA_000414885.2	Salmonella enterica subsp. enterica serovar Enteritidis str. 2010K-0271	strain=2010K-0271	5	2	3	7	6	6	11	11	4	1,9,12:[f],g,m,[p]:[1,7]	Enteritidis	9	g,m	-	9:g,m:-	Enteritidis
GCA_000414905.2	Salmonella enterica subsp. enterica serovar Enteritidis str. 2010K-0284	strain=2010K-0284	5	2	3	7	6	6	11	11	4	1,9,12:[f],g,m,[p]:[1,7]	Enteritidis	9	g,m	-	9:g,m:-	Enteritidis
GCA_000414925.2	Salmonella enterica subsp. enterica serovar Enteritidis str. 2010K-0286	strain=2010K-0286	5	2	3	7	6	6	11	11	4	1,9,12:[f],g,m,[p]:[1,7]	Enteritidis	9	g,m	-	9:g,m:-	Enteritidis
GCA_000430085.2	Salmonella enterica subsp. enterica serovar Heidelberg str. CFSAN002069	strain=CFSAN002069	2	7	9	9	5	9	12	15	26	1,4,[5],12:r:1,2	Heidelberg	4	r	1,2	4:r:1,2	Heidelberg
GCA_000430105.1	Salmonella enterica subsp. enterica serovar Heidelberg str. 41578	strain=41578	2	7	9	9	5	9	12	15	26	1,4,[5],12:r:1,2	Heidelberg	4	r	1,2	4:r:1,2	Heidelberg
GCA_000430125.1	Salmonella enterica subsp. enterica serovar Cubana str. CFSAN002050	strain=CFSAN002050	5	36	87	103	29	108	102	286	78	1,13,23:z29:Rz37	Cubana	13	z29	-	13:z29:-	Cubana
GCA_000430145.3	Salmonella enterica subsp. enterica serovar Typhimurium var. 5- str. CFSAN001921	strain=CFSAN001921	10	7	12	9	5	9	2	19	1	4,5:12:i:-	Typhimurium	4	i	1,2	4:i:1,2	Typhimurium
GCA_000430975.2	Salmonella enterica subsp. enterica serovar Manhattan str. 111113	strain=111113	9	9	6	12	9	12	2	18	27	6,8:d:1,5:Rz58	Manhattan	8	d	1,5	8:d:1,5	Manhattan
GCA_000439415.1	Salmonella enterica subsp. enterica serovar Bareilly str. CFSAN000189	strain=CFSAN000189	81	283	101	12	124	130	17	909	206	-	Bareilly	7	y	1,5	7:y:1,5	Bareilly
GCA_000442415.1	Salmonella enterica subsp. enterica serovar Newport str. USMARC-S3124.1	strain=USMARC-S3124.1	10	7	21	14	15	12	12	45	3	6,8,[20]:e,h:1,2:[z67]	Newport	8	e,h	1,2	8:e,h:1,2	Newport
GCA_000444835.1	Salmonella enterica subsp. enterica serovar Typhimurium str. STm7	strain=STm7	10	7	12	9	5	9	2	19	1	4,5:12:i:-	Typhimurium	4	i	1,2	4:i:1,2	Typhimurium
GCA_000462995.1	Salmonella enterica subsp. enterica serovar Gallinarum/pullorum str. CDC1983-67	strain=CDC1983-67	5	2	3	7	31	41	11	92	4	1,9,12,:-:-	Gallinarum/pullorum	9	g,m	-	9:g,m:-	Gallinarum or Enteritidis
GCA_000464895.1	Salmonella enterica subsp. enterica serovar Muenchen str. RKS4129	strain=RKS4129	41	42	43	12	9	12	2	82	8	6,8:d:1,2	Muenchen	-	d	1,2	-:d:1,2	I -:d:1,2
GCA_000465535.1	Salmonella enterica subsp. enterica serovar Enteritidis str. 10-34587	strain=10-34587	5	2	3	7	6	6	11	11	4	1,9,12:[f],g,m,[p]:[1,7]	Enteritidis	9	g,m	-	9:g,m:-	Enteritidis
GCA_000473275.1	Salmonella enterica subsp. enterica serovar Thompson str. RM6836	strain=RM6836	14	13	18	12	14	18	1	26	28	6,7:k:1,5	Thompson	7	k	1,5	7:k:1,5	Thompson
GCA_000474295.1	Salmonella enterica subsp. enterica serovar Kentucky str. 22694	strain=22694	62	53	54	60	5	53	54	152	15	8,[20]:i:z6	Kentucky	8	i	z6	8:i:z6	Kentucky
GCA_000474315.1	Salmonella enterica subsp. enterica serovar Kentucky str. N312	strain=N312	62	53	54	60	5	53	54	152	15	8,[20]:i:z6	Kentucky	8	i	z6	8:i:z6	Kentucky
GCA_000474335.1	Salmonella enterica subsp. enterica serovar Typhimurium str. CDC_2009K1288	strain=CDC_2009K1288	10	7	12	9	5	9	2	19	1	4,5:12:i:-	Typhimurium	4	i	1,2	4:i:1,2	Typhimurium
GCA_000474355.1	Salmonella enterica subsp. enterica serovar Typhimurium str. CDC_2009K1283	strain=CDC_2009K1283	10	7	12	9	5	9	2	19	1	4,5:12:i:-	Typhimurium	4	i	1,2	4:i:1,2	Typhimurium
GCA_000474375.1	Salmonella enterica subsp. enterica serovar Newport str. #11-2	strain=#11-2	16	43	45	43	36	39	42	5	2	6,8,[20]:e,h:1,2:[z67]	Newport	8	e,h	1,2	8:e,h:1,2	Newport
GCA_000474395.1	Salmonella enterica subsp. enterica serovar Typhimurium str. 35423	strain=35423	10	7	12	9	70	9	2	213	1	-	Typhimurium	4	i	1,2	4:i:1,2	Typhimurium
GCA_000474415.1	Salmonella enterica subsp. enterica serovar Kentucky str. 13562	strain=13562	62	53	54	60	5	53	54	152	15	8,[20]:i:z6	Kentucky	8	i	z6	8:i:z6	Kentucky
GCA_000474435.1	Salmonella enterica subsp. enterica serovar Kentucky str. 29166	strain=29166	62	53	54	60	5	53	54	152	15	8,[20]:i:z6	Kentucky	8	i	z6	8:i:z6	Kentucky
GCA_000474455.1	Salmonella enterica subsp. enterica serovar Kentucky str. 20793	strain=20793	62	53	54	60	5	53	54	152	15	8,[20]:i:z6	Kentucky	8	i	z6	8:i:z6	Kentucky
GCA_000474475.1	Salmonella enterica subsp. enterica serovar Typhimurium str. CDC_2009K1158	strain=CDC_2009K1158	10	7	12	9	5	9	2	19	1	4,5:12:i:-	Typhimurium	-	i	1,2	-:i:1,2	I -:i:1,2
GCA_000474495.1	Salmonella enterica subsp. enterica serovar Typhimurium str. CDC_2009K1277	strain=CDC_2009K1277	10	7	12	9	5	9	2	19	1	4,5:12:i:-	Typhimurium	4	i	1,2	4:i:1,2	Typhimurium
GCA_000474515.1	Salmonella enterica subsp. enterica serovar Newport str. #11-4	strain=#11-4	16	43	45	43	36	39	42	5	2	6,8,[20]:e,h:1,2:[z67]	Newport	8	e,h	1,2	8:e,h:1,2	Newport
GCA_000474535.1	Salmonella enterica subsp. enterica serovar Newport str. #11-3	strain=#11-3	16	43	45	43	36	39	42	5	2	6,8,[20]:e,h:1,2:[z67]	Newport	8	e,h	1,2	8:e,h:1,2	Newport
GCA_000474555.1	Salmonella enterica subsp. enterica serovar Typhimurium str. 34502	strain=34502	10	7	12	9	70	9	2	213	1	-	Typhimurium	4	i	1,2	4:i:1,2	Typhimurium
GCA_000474575.1	Salmonella enterica subsp. enterica serovar Typhimurium str. 36618	strain=36618	10	7	12	9	5	9	2	19	1	4,5:12:i:-	Typhimurium	4	i	1,2	4:i:1,2	Typhimurium
GCA_000483675.1	Salmonella enterica subsp. enterica serovar Newport str. WA_14885	strain=WA_14885	10	7	21	14	15	12	12	45	3	6,8,[20]:e,h:1,2:[z67]	Newport	8	e,h	1,2	8:e,h:1,2	Newport
GCA_000483715.2	Salmonella enterica subsp. enterica serovar Newport str. WA_14882	strain=WA_14882	10	7	21	14	15	12	12	45	3	6,8,[20]:e,h:1,2:[z67]	Newport	8	e,h	1,2	8:e,h:1,2	Newport
GCA_000483755.1	Salmonella enterica subsp. enterica serovar Newport str. WA_14900	strain=WA_14900	10	7	21	14	15	12	12	45	3	6,8,[20]:e,h:1,2:[z67]	Newport	8	e,h	1,2	8:e,h:1,2	Newport
GCA_000483775.1	Salmonella enterica subsp. enterica serovar Newport str. RI_10P069	strain=RI_10P069	10	7	21	14	15	12	12	45	3	6,8,[20]:e,h:1,2:[z67]	Newport	8	e,h	1,2	8:e,h:1,2	Newport
GCA_000483795.1	Salmonella enterica subsp. enterica serovar Agona str. SA-3	strain=SA-3	3	3	7	4	3	3	7	13	54	1,4,[5],12:f,g,s:[1,2]	Agona	4	f,g,s	-	4:f,g,s:-	Agona
GCA_000483815.1	Salmonella enterica subsp. enterica serovar Agona str. SA-2	strain=SA-2	3	3	7	4	3	3	7	13	54	1,4,[5],12:f,g,s:[1,2]	Agona	4	f,g,s	-	4:f,g,s:-	Agona
GCA_000483835.1	Salmonella enterica subsp. enterica serovar Newport str. RI_10P079	strain=RI_10P079	10	7	21	14	15	12	12	45	3	6,8,[20]:e,h:1,2:[z67]	Newport	8	e,h	1,2	8:e,h:1,2	Newport
GCA_000483855.1	Salmonella enterica subsp. enterica serovar Muenster str. 660	strain=660	119	10	17	42	12	13	4	321	36	3,10:e,h:1,5	Muenster	3,10	e,h	1,5	3,10:e,h:1,5	Muenster
GCA_000483875.1	Salmonella enterica subsp. enterica serovar Agona str. 266757-1	strain=266757-1	3	3	7	4	3	3	7	13	54	1,4,[5],12:f,g,s:[1,2]	Agona	4	f,g,s	-	4:f,g,s:-	Agona
GCA_000483895.1	Salmonella enterica subsp. enterica serovar Agona str. 442692 2-4	strain=442692 2-4	3	3	7	4	3	3	7	13	54	1,4,[5],12:f,g,s:[1,2]	Agona	4	f,g,s	-	4:f,g,s:-	Agona
GCA_000483915.1	Salmonella enterica subsp. enterica serovar Senftenberg str. 423984-1	strain=423984-1	7	6	8	8	7	8	13	14	55	1,3,19:g,[s],t:-	Senftenberg	1,3,19	g,s,t	-	1,3,19:g,s,t:-	Senftenberg
GCA_000483935.1	Salmonella enterica subsp. enterica serovar Agona str. ATCC BAA-707	strain=ATCC BAA-707	3	3	7	4	3	3	7	13	54	1,4,[5],12:f,g,s:[1,2]	Agona	4	f,g,s	-	4:f,g,s:-	Agona
GCA_000483955.1	Salmonella enterica subsp. enterica serovar Newport str. RI_10P068	strain=RI_10P068	10	7	21	14	15	12	12	45	3	6,8,[20]:e,h:1,2:[z67]	Newport	8	e,h	1,2	8:e,h:1,2	Newport
GCA_000483975.1	Salmonella enterica subsp. enterica serovar Saintpaul str. 9712	strain=9712	5	21	18	9	6	12	17	50	14	1,4,[5],12:e,h:1,2	Saintpaul	4	e,h	1,2	4:e,h:1,2	Saintpaul
GCA_000483995.1	Salmonella enterica subsp. enterica serovar Senftenberg str. 361154004	strain=361154004	7	6	8	8	7	8	13	14	55	1,3,19:g,[s],t:-	Senftenberg	1,3,19	g,s,t	-	1,3,19:g,s,t:-	Senftenberg
GCA_000484035.1	Salmonella enterica subsp. enterica serovar Kentucky str. 0253	strain=0253	62	53	54	60	5	53	113	318	15	-	Kentucky	8	i	z6	8:i:z6	Kentucky
GCA_000484075.1	Salmonella enterica subsp. enterica serovar Agona str. 442692 2-5	strain=442692 2-5	3	3	7	4	3	3	7	13	54	1,4,[5],12:f,g,s:[1,2]	Agona	4	f,g,s	-	4:f,g,s:-	Agona
GCA_000484095.1	Salmonella enterica subsp. enterica serovar Agona str. 447967 1-1	strain=447967 1-1	3	3	7	4	3	3	7	13	54	1,4,[5],12:f,g,s:[1,2]	Agona	4	f,g,s	-	4:f,g,s:-	Agona
GCA_000484115.1	Salmonella enterica subsp. enterica serovar Agona str. 409753-6	strain=409753-6	3	3	7	4	3	3	7	13	54	1,4,[5],12:f,g,s:[1,2]	Agona	4	f,g,s	-	4:f,g,s:-	Agona
GCA_000484135.1	Salmonella enterica subsp. enterica serovar Agona str. 339787	strain=339787	3	3	7	4	3	3	7	13	54	1,4,[5],12:f,g,s:[1,2]	Agona	4	f,g,s	-	4:f,g,s:-	Agona
GCA_000484155.1	Salmonella enterica subsp. enterica serovar Agona str. 447967 2-1	strain=447967 2-1	3	3	7	4	3	3	7	13	54	1,4,[5],12:f,g,s:[1,2]	Agona	4	f,g,s	-	4:f,g,s:-	Agona
GCA_000484175.1	Salmonella enterica subsp. enterica serovar Agona str. 460004 1-1	strain=460004 1-1	3	3	7	4	3	3	7	13	54	1,4,[5],12:f,g,s:[1,2]	Agona	4	f,g,s	-	4:f,g,s:-	Agona
GCA_000484195.2	Salmonella enterica subsp. enterica serovar Agona str. 460004 2-1	strain=460004 2-1	3	3	7	4	3	3	7	13	54	1,4,[5],12:f,g,s:[1,2]	Agona	4	f,g,s	-	4:f,g,s:-	Agona
GCA_000484215.1	Salmonella enterica subsp. enterica serovar Newport str. 637564_17	strain=637564_17	10	7	21	14	15	12	12	45	3	6,8,[20]:e,h:1,2:[z67]	Newport	8	e,h	1,2	8:e,h:1,2	Newport
GCA_000484235.1	Salmonella enterica subsp. enterica serovar Agona str. SA-5	strain=SA-5	3	3	7	4	3	3	7	13	54	1,4,[5],12:f,g,s:[1,2]	Agona	4	f,g,s	-	4:f,g,s:-	Agona
GCA_000484255.1	Salmonella enterica subsp. enterica serovar Agona str. 311387-1	strain=311387-1	3	3	7	4	3	3	7	13	54	1,4,[5],12:f,g,s:[1,2]	Agona	4	f,g,s	-	4:f,g,s:-	Agona
GCA_000484275.1	Salmonella enterica subsp. enterica serovar Agona str. SA-4	strain=SA-4	3	3	7	4	3	3	7	13	54	1,4,[5],12:f,g,s:[1,2]	Agona	4	f,g,s	-	4:f,g,s:-	Agona
GCA_000484295.1	Salmonella enterica subsp. enterica serovar Pullorum str. 13036	strain=13036	5	2	3	7	31	41	11	92	4	1,9,12,:-:-	Pullorum	9	g,m	-	9:g,m:-	Gallinarum or Enteritidis
GCA_000484315.1	Salmonella enterica subsp. enterica serovar Agona str. SA-1	strain=SA-1	3	3	7	4	3	3	7	13	54	1,4,[5],12:f,g,s:[1,2]	Agona	4	f,g,s	-	4:f,g,s:-	Agona
GCA_000484335.1	Salmonella enterica subsp. enterica serovar Agona str. 0292	strain=0292	3	3	7	4	3	3	7	13	54	1,4,[5],12:f,g,s:[1,2]	Agona	-	f,g,s	-	-:f,g,s:-	I -:f,g,s:-
GCA_000484355.1	Salmonella enterica subsp. enterica serovar Agona str. 0322	strain=0322	3	3	7	4	3	670	7	-	-	-	Agona	4	f,g,s	-	4:f,g,s:-	Agona
GCA_000484375.1	Salmonella enterica subsp. enterica serovar Agona str. 557928	strain=557928	3	3	7	4	3	3	7	13	54	1,4,[5],12:f,g,s:[1,2]	Agona	4	f,g,s	-	4:f,g,s:-	Agona
GCA_000484395.1	Salmonella enterica subsp. enterica serovar Agona str. 467481	strain=467481	3	3	7	4	3	3	7	13	54	1,4,[5],12:f,g,s:[1,2]	Agona	4	f,g,s	-	4:f,g,s:-	Agona
GCA_000484415.1	Salmonella enterica subsp. enterica serovar Agona str. 620239	strain=620239	3	3	7	4	3	3	7	13	54	1,4,[5],12:f,g,s:[1,2]	Agona	4	f,g,s	-	4:f,g,s:-	Agona
GCA_000484435.1	Salmonella enterica subsp. enterica serovar Senftenberg str. NC_MB012510-0038	strain=NC_MB012510-0038	7	6	8	8	7	8	13	14	55	1,3,19:g,[s],t:-	Senftenberg	-	g,s,t	-	-:g,s,t:-	I -:g,s,t:-
GCA_000484455.1	Salmonella enterica subsp. enterica serovar Newport str. VA_R100512570	strain=VA_R100512570	10	7	21	14	15	12	12	45	3	6,8,[20]:e,h:1,2:[z67]	Newport	8	e,h	1,2	8:e,h:1,2	Newport
GCA_000484475.1	Salmonella enterica subsp. enterica serovar Newport str. VA_R100512572	strain=VA_R100512572	10	7	21	14	15	12	12	45	3	6,8,[20]:e,h:1,2:[z67]	Newport	8	e,h	1,2	8:e,h:1,2	Newport
GCA_000486045.2	Salmonella enterica subsp. enterica serovar Heidelberg str. SARA35	strain=SARA35	2	7	9	9	5	9	12	15	26	1,4,[5],12:r:1,2	Heidelberg	4	r	1,2	4:r:1,2	Heidelberg
GCA_000486065.1	Salmonella enterica subsp. enterica serovar Heidelberg str. 82-2052	strain=82-2052	2	7	9	9	5	9	12	15	26	1,4,[5],12:r:1,2	Heidelberg	-	r	1,2	-:r:1,2	I -:r:1,2
GCA_000486085.1	Salmonella enterica subsp. enterica serovar Heidelberg str. 24390	strain=24390	2	7	9	9	5	9	12	15	26	1,4,[5],12:r:1,2	Heidelberg	4	r	1,2	4:r:1,2	Heidelberg
GCA_000486105.1	Salmonella enterica subsp. enterica serovar Typhimurium str. AZ 057	strain=AZ 057	10	7	12	9	5	9	2	19	1	4,5:12:i:-	Typhimurium	-	i	1,2	-:i:1,2	I -:i:1,2
GCA_000486125.1	Salmonella enterica subsp. enterica serovar Typhimurium str. ST4581	strain=ST4581	10	7	12	9	5	9	2	19	1	4,5:12:i:-	Typhimurium	-	i	1,2	-:i:1,2	I -:i:1,2
GCA_000486265.1	Salmonella enterica subsp. enterica serovar Worthington str. ATCC 9607	strain=ATCC 9607	189	70	68	132	175	9	172	592	101	1,13,23:z:l,w	Worthington	13	z	l,w	13:z:l,w	Worthington
GCA_000486305.1	Salmonella enterica subsp. enterica serovar Urbana str. ATCC 9261	strain=ATCC 9261	13	109	49	13	220	13	4	754	38	30:b:e,n,x	Urbana	30	b	e,n,x	30:b:e,n,x	Urbana
GCA_000486325.1	Salmonella enterica subsp. enterica serovar Muenchen str. ATCC 8388	strain=ATCC 8388	41	42	43	12	9	12	2	82	8	6,8:d:1,2	Muenchen	8	d	1,2	8:d:1,2	Muenchen
GCA_000486345.2	Salmonella enterica subsp. enterica serovar Typhimurium str. SARA13	strain=SARA13	10	7	12	9	5	9	2	19	1	4,5:12:i:-	Typhimurium	4	i	1,2	4:i:1,2	Typhimurium
GCA_000486365.2	Salmonella enterica subsp. enterica serovar Thompson str. ATCC 8391	strain=ATCC 8391	14	13	18	12	14	18	1	26	28	6,7:k:1,5	Thompson	-	k	1,5	-:k:1,5	I -:k:1,5
GCA_000486405.2	Salmonella enterica subsp. enterica serovar Tennessee str. TXSC_TXSC08-19	strain=TXSC_TXSC08-19	118	107	8	51	2	117	16	319	238	6,7,14:z29:-	Tennessee	-	z29	-	-:z29:-	I -:z29:-
GCA_000486425.1	Salmonella enterica subsp. enterica serovar Tallahassee str. 0012	strain=0012	188	199	21	62	36	39	190	735	-	-	Tallahassee	8	z4,z32	-	8:z4,z32:-	Tallahassee
GCA_000486445.2	Salmonella enterica subsp. enterica serovar Sloterdijk str. ATCC 15791	strain=ATCC 15791	127	64	78	86	84	9	124	3179	-	-	Sloterdijk	4	z35	z6	4:z35:z6	Sloterdijk
GCA_000486465.1	Salmonella enterica subsp. enterica serovar Senftenberg str. ATCC 8400	strain=ATCC 8400	73	35	68	76	63	75	65	290	68	1,3,19:g,s,t:Rz43	Senftenberg	1,3,19	g,s,t	-	1,3,19:g,s,t:-	Senftenberg
GCA_000486485.1	Salmonella enterica subsp. enterica serovar Stanley str. ATCC 7308	strain=ATCC 7308	16	16	221	18	8	12	18	1027	29	4,5,12:d:1,2	Stanley	4	d	1,2	4:d:1,2	Stanley
GCA_000486505.1	Salmonella enterica subsp. enterica serovar Senftenberg str. 604314	strain=604314	7	6	8	8	7	8	13	14	55	1,3,19:g,[s],t:-	Senftenberg	1,3,19	g,s,t	-	1,3,19:g,s,t:-	Senftenberg
GCA_000486545.1	Salmonella enterica subsp. enterica serovar Saintpaul str. JO2008	strain=JO2008	5	21	18	9	6	12	17	50	14	1,4,[5],12:e,h:1,2	Saintpaul	4	e,h	1,2	4:e,h:1,2	Saintpaul
GCA_000486565.1	Salmonella enterica subsp. enterica serovar Soerenga str. 695	strain=695	417	216	8	163	29	207	86	1659	-	-	Soerenga	30	i	l,w	30:i:l,w	Soerenga
GCA_000486585.2	Salmonella enterica subsp. enterica serovar Rubislaw str. ATCC 10717	strain=ATCC 10717	42	46	48	48	40	35	4	94	133	11:r:e,n,x	Rubislaw	11	r	e,n,x	11:r:e,n,x	Rubislaw
GCA_000486625.1	Salmonella enterica subsp. enterica serovar Paratyphi B str. ATCC 51962	strain=ATCC 51962	20	4	23	14	16	19	18	42	32	4,5,12:b:-	Paratyphi_B	-	b	-	-:b:-	I -:b:-
GCA_000486645.1	Salmonella enterica subsp. enterica serovar Paratyphi B str. ATCC 19940	strain=ATCC 19940	2	14	24	14	37	19	8	86	5	1,4,[5],12:b:[1,2]	Paratyphi_B	4	b	1,2	4:b:1,2	Paratyphi B
GCA_000486665.1	Salmonella enterica subsp. enterica serovar Paratyphi B str. ATCC 8759	strain=ATCC 8759	46	44	46	46	38	18	34	88	19	4,5,12:b:1,2	Paratyphi_B	4	b	1,2	4:b:1,2	Paratyphi B
GCA_000486685.1	Salmonella enterica subsp. enterica serovar Paratyphi B str. ATCC 10719	strain=ATCC 10719	2	14	24	14	37	19	8	86	5	1,4,[5],12:b:[1,2]	Paratyphi_B	4	b	1,2	4:b:1,2	Paratyphi B
GCA_000486725.2	Salmonella enterica subsp. enterica serovar Paratyphi A str. ATCC 11511	strain=ATCC 11511	45	4	8	44	27	9	8	85	11	1,2,12:a:1,5	Paratyphi_A	2	a	1,5	2:a:1,5	Paratyphi A
GCA_000486745.1	Salmonella enterica subsp. enterica serovar Pullorum str. 19945	strain=19945	5	2	3	7	31	41	11	92	4	1,9,12,:-:-	Pullorum	9	g,m	-	9:g,m:-	Gallinarum or Enteritidis
GCA_000486765.2	Salmonella enterica subsp. enterica serovar Panama str. ATCC 7378	strain=ATCC 7378	22	11	25	21	10	23	23	48	42	9,12:l,v:1,5:d	Panama	9	l,v	1,5	9:l,v:1,5	Panama
GCA_000486795.1	Salmonella enterica subsp. enterica serovar Oranienburg str. 701	strain=701	13	11	16	15	12	15	4	23	41	6,7:m,t:-	Oranienburg	7	m,t	-	7:m,t:-	Oranienburg
GCA_000486815.1	Salmonella enterica subsp. enterica serovar Oranienburg str. 0250	strain=0250	13	11	16	15	12	15	4	23	41	6,7:m,t:-	Oranienburg	-	m,t	-	-:m,t:-	I -:m,t:-
GCA_000486835.1	Salmonella enterica subsp. enterica serovar Meleagridis str. 0047	strain=0047	92	125	78	128	138	9	141	463	83	3,10:e,h:l,w	Meleagridis	9,46	e,h	l,w	9,46:e,h:l,w	I 9,46:e,h:l,w
GCA_000486875.1	Salmonella enterica subsp. enterica serovar Senftenberg str. 423984-2	strain=423984-2	7	6	8	8	7	8	13	14	55	1,3,19:g,[s],t:-	Senftenberg	1,3,19	g,s,t	-	1,3,19:g,s,t:-	Senftenberg
GCA_000486895.1	Salmonella enterica subsp. enterica serovar Montevideo str. 8387	strain=8387	11	41	55	42	34	58	4	138	39	6,7:g,m,s:-	Montevideo	7	g,m,s	-	7:g,m,s:-	Montevideo
GCA_000486915.2	Salmonella enterica subsp. enterica serovar Mbandaka str. ATCC 51958	strain=ATCC 51958	41	37	8	246	622	101	181	3016	-	-	Mbandaka	7	z10	e,n,z15	7:z10:e,n,z15	Mbandaka
GCA_000486935.1	Salmonella enterica subsp. enterica serovar Miami str. 1923	strain=1923	42	40	17	41	33	36	41	80	111	1,9,12:a:1,5	Miami	9	a	1,5	9:a:1,5	Miami
GCA_000486955.1	Salmonella enterica subsp. enterica serovar Muenchen str. baa1674	strain=baa1674	44	14	44	14	15	38	17	84	-	6,8:d:1,2	Muenchen	8	d	1,2	8:d:1,2	Muenchen
GCA_000486975.1	Salmonella enterica subsp. enterica serovar Senftenberg str. 316235162	strain=316235162	7	6	8	8	7	8	13	14	55	1,3,19:g,[s],t:-	Senftenberg	9,46	g,s,t	-	9,46:g,s,t:-	Gateshead	Confliction
GCA_000486995.1	Salmonella enterica subsp. enterica serovar Muenchen str. baa1594	strain=baa1594	41	42	43	58	9	12	2	112	8	6,8:d:1,2	Muenchen	8	d	1,2	8:d:1,2	Muenchen
GCA_000487015.1	Salmonella enterica subsp. enterica serovar Muenster str. 420	strain=420	119	10	17	42	12	13	4	321	36	3,10:e,h:1,5	Muenster	3,10	e,h	1,5	3,10:e,h:1,5	Muenster
GCA_000487035.2	Salmonella enterica subsp. enterica serovar Muenster str. 0315	strain=315	119	10	17	42	12	13	4	321	36	3,10:e,h:1,5	Muenster	3,10	e,h	1,5	3,10:e,h:1,5	Muenster
GCA_000487055.1	Salmonella enterica subsp. enterica serovar Kentucky str. ATCC 9263	strain=ATCC 9263	76	14	3	77	64	64	67	198	56	8,20:i:z6	Kentucky	8	i	z6	8:i:z6	Kentucky
GCA_000487075.1	Salmonella enterica subsp. enterica serovar Kentucky str. 5349	strain=5349	62	53	54	60	5	53	54	152	15	8,[20]:i:z6	Kentucky	8	i	z6	8:i:z6	Kentucky
GCA_000487095.1	Salmonella enterica subsp. enterica serovar Javiana str. 10721	strain=10721	60	12	17	16	13	16	4	1547	17	-	Javiana	9	l,z28	1,5	9:l,z28:1,5	Javiana
GCA_000487115.1	Salmonella enterica subsp. enterica serovar Javiana str. PRS_2010_0720	strain=PRS_2010_0720	13	12	17	16	13	16	4	24	17	1,9,12:l,z28:1,5	Javiana	9	l,z28	1,5	9:l,z28:1,5	Javiana
GCA_000487135.1	Salmonella enterica subsp. enterica serovar Indiana str. ATCC 51959	strain=ATCC 51959	8	8	11	11	5	11	15	17	-	4,12:z:1,7	Indiana	4	z	1,7	4:z:1,7	Indiana
GCA_000487155.2	Salmonella enterica subsp. enterica serovar Inverness str. ATCC 10720	strain=ATCC 10720	41	332	79	62	28	14	96	1384	-	38:k:1,6	Inverness	38	k	1,6	38:k:1,6	Inverness
GCA_000487175.1	Salmonella enterica subsp. enterica serovar Hadar str. ATCC 51956	strain=ATCC 51956	670	5	116	88	5	7	12	3436	-	-	Hadar	8	z10	e,n,x	8:z10:e,n,x	Hadar
GCA_000487195.1	Salmonella enterica subsp. enterica serovar Gaminara str. ATCC BAA-711	strain=ATCC BAA-711	542	80	25	85	40	58	4	2439	-	-	Gaminara	16	d	1,7	16:d:1,7	Gaminara
GCA_000487215.1	Salmonella enterica subsp. enterica serovar Give str. 564	strain=564	111	47	49	42	12	58	3	654	239	1,3,15:l,v:1,7	Give	3,10	l,v	1,7	3,10:l,v:1,7	Give
GCA_000487235.1	Salmonella enterica subsp. enterica serovar Derby str. 626	strain=626	19	20	3	20	5	22	22	40	57	4,12:f,g:-	Derby	4	f,g	-	4:f,g:-	Derby
GCA_000487275.1	Salmonella enterica subsp. enterica serovar Cerro str. 818	strain=818	14	112	43	123	118	115	120	367	37	-	Cerro	18	z4,z23	-	18:z4,z23:-	Cerro
GCA_000487335.1	Salmonella enterica subsp. enterica serovar Braenderup str. ATCC BAA-664	strain=ATCC BAA-664	12	2	15	14	11	14	16	22	24	6,7,14:e,h:e,n,z15	Braenderup	-	e,h	e,n,z15	-:e,h:e,n,z15	I -:e,h:e,n,z15
GCA_000487355.1	Salmonella enterica subsp. enterica serovar Bareilly str. ATCC 9115	strain=ATCC 9115	81	5	101	12	124	130	17	362	206	6,7,14:y:1,5	Bareilly	-	y	1,5	-:y:1,5	I -:y:1,5
GCA_000487375.1	Salmonella enterica subsp. enterica serovar Berta str. ATCC 8392	strain=ATCC 8392	2	2	3	124	2	2	6	435	99	9,12:f,g,t:-	Berta	9	f,g,t	-	9:f,g,t:-	Berta
GCA_000487395.1	Salmonella enterica subsp. enterica serovar Bareilly str. 2780	strain=2780	10	129	18	153	554	9	22	2550	-	-	Bareilly	-	-	1,5	-:-:1,5	I -:-:1,5
GCA_000487415.1	Salmonella enterica subsp. enterica serovar Bareilly str. CFSAN000200	strain=CFSAN000200	543	69	101	12	370	130	347	2553	-	-	Bareilly	-	y	1,5	-:y:1,5	I -:y:1,5
GCA_000487435.1	Salmonella enterica subsp. enterica serovar Bareilly str. CFSAN000197	strain=CFSAN000197	41	129	18	153	8	9	22	2129	-	-	Bareilly	-	y	1,5	-:y:1,5	I -:y:1,5
GCA_000487455.1	Salmonella enterica subsp. enterica serovar Bareilly str. CFSAN000183	strain=CFSAN000183	81	69	36	12	68	12	17	203	-	-	Bareilly	-	y	1,5	-:y:1,5	I -:y:1,5
GCA_000487475.1	Salmonella enterica subsp. enterica serovar Agona str. 648586-1	strain=648586-1	3	3	7	4	3	3	7	13	54	1,4,[5],12:f,g,s:[1,2]	Agona	4	f,g,s	-	4:f,g,s:-	Agona
GCA_000487495.1	Salmonella enterica subsp. enterica serovar Agona str. 419639 2-1	strain=419639 2-1	3	3	7	4	3	3	7	13	54	1,4,[5],12:f,g,s:[1,2]	Agona	4	f,g,s	-	4:f,g,s:-	Agona
GCA_000487515.2	Salmonella enterica subsp. enterica serovar Albany str. ATCC 51960	strain=ATCC 51960	104	100	54	78	104	9	48	292	45	8.20:z4.z24:-	Albany	8	z4,z24	-	8:z4,z24:-	Albany or Duesseldorf
GCA_000487535.1	Salmonella enterica subsp. enterica serovar Agona str. ATCC 51957	strain=ATCC 51957	3	3	7	4	3	3	156	1215	54	4.12:f,g,s:-	Agona	4	f,g,s	-	4:f,g,s:-	Agona
GCA_000487575.2	Salmonella enterica subsp. enterica serovar Anatum str. ATCC BAA-1592	strain=ATCC BAA-1592	10	14	15	31	25	20	33	64	65	3,15:e,h:1,6	Anatum	3,10	e,h	1,6	3,10:e,h:1,6	Anatum
GCA_000487595.1	Salmonella enterica subsp. enterica serovar Anatum str. USDA 100	strain=USDA 100	10	14	15	31	25	20	33	64	65	3,15:e,h:1,6	Anatum	3,10	e,h	1,6	3,10:e,h:1,6	Anatum
GCA_000487615.2	Salmonella enterica subsp. enterica serovar Abony str. 0014	strain=14	2	8	10	17	6	19	418	1483	-	1,4,5,12:b:enx	Abony	4	b	e,n,x	4:b:e,n,x	Abony
GCA_000487655.1	Salmonella enterica subsp. enterica serovar Nchanga str. CFSAN001092	strain=CFSAN001092	41	4	248	12	5	132	12	2128	-	-	Nchanga	3,10	l,v	1,2	3,10:l,v:1,2	Nchanga
GCA_000487675.1	Salmonella enterica subsp. enterica serovar Nchanga str. CFSAN001091	strain=CFSAN001091	41	4	248	12	5	132	12	2128	-	-	Nchanga	3,10	l,v	1,2	3,10:l,v:1,2	Nchanga
GCA_000487695.1	Salmonella enterica subsp. enterica serovar Eastbourne str. CFSAN001084	strain=CFSAN001084	50	10	25	72	10	13	4	414	43	-	Eastbourne	-	e,h	1,5	-:e,h:1,5	I -:e,h:1,5
GCA_000487715.1	Salmonella enterica subsp. enterica serovar Cubana str. CFSAN001083	strain=CFSAN001083	5	36	87	103	29	108	102	286	78	1,13,23:z29:Rz37	Cubana	13	z29	-	13:z29:-	Cubana
GCA_000487735.1	Salmonella enterica subsp. enterica serovar Havana str. CFSAN001082	strain=CFSAN001082	139	174	68	132	133	9	168	578	58	1,13,23:f,g:-	Havana	-	f,g	-	-:f,g:-	I -:f,g:-
GCA_000487755.1	Salmonella enterica subsp. enterica serovar London str. CFSAN001081	strain=CFSAN001081	10	60	58	66	6	65	16	155	237	-	London	-	l,v	1,6	-:l,v:1,6	- -:l,v:1,6
GCA_000487775.2	Salmonella enterica subsp. enterica serovar Bredeney str. CFSAN001080	strain=CFSAN001080	111	63	49	16	41	15	3	897	33	1,4,12,27:l,v:1,7	Bredeney	4	l,v	1,7	4:l,v:1,7	Bredeney
GCA_000487795.1	Salmonella enterica subsp. enterica serovar Ohio str. CFSAN001079	strain=CFSAN001079	82	38	26	12	115	78	70	329	72	6,7,14:b:l,w:z59	Ohio	-	b	l,w	-:b:l,w	I -:b:l,w
GCA_000487815.1	Salmonella enterica subsp. enterica serovar Manhattan str. CFSAN001078	strain=CFSAN001078	9	9	6	12	9	12	2	18	27	6,8:d:1,5:Rz58	Manhattan	8	d	1,5	8:d:1,5	Manhattan
GCA_000487835.1	Salmonella enterica subsp. enterica serovar Norwich str. CFSAN001077	strain=CFSAN001077	507	31	10	62	14	19	34	2180	-	-	Norwich	-	e,h	1,6	-:e,h:1,6	I -:e,h:1,6
GCA_000487855.1	Salmonella enterica subsp. enterica serovar Litchfield str. CFSAN001076	strain=CFSAN001076	14	72	21	12	6	19	15	214	61	6,8:l,v:1,2	Litchfield	8	l,v	1,2	8:l,v:1,2	Litchfield
GCA_000487875.1	Salmonella enterica subsp. enterica serovar Hartford str. CFSAN001075	strain=CFSAN001075	2	15	21	138	130	139	12	405	169	6,7:y:e,n,x	Hartford	-	y	e,n,x	-:y:e,n,x	I -:y:e,n,x
GCA_000487895.1	Salmonella enterica subsp. enterica serovar Braenderup str. CFSAN000756	strain=CFSAN000756	12	2	15	14	11	14	16	22	24	6,7,14:e,h:e,n,z15	Braenderup	-	e,h	e,n,z15	-:e,h:e,n,z15	I -:e,h:e,n,z15
GCA_000487915.2	Salmonella enterica subsp. enterica serovar Abaetetuba str. ATCC 35640	strain=ATCC 35640	42	169	48	16	12	23	4	2041	-	-	Abaetetuba	11	k	1,5	11:k:1,5	Abaetetuba
GCA_000493295.1	Salmonella enterica subsp. enterica serovar Poona str. ATCC BAA-1673	strain=ATCC BAA-1673	13	127	48	113	41	23	4	964	-	1,13,22:z:1,6	Poona	13	z	1,6	13:z:1,6	Poona
GCA_000493535.2	Salmonella enterica subsp. enterica serovar Typhimurium str. DT2	strain=DT2	10	7	12	9	5	55	2	128	1	1,4,5,:i:1,212	Typhimurium	4	i	1,2	4:i:1,2	Typhimurium
GCA_000493675.1	Salmonella enterica subsp. enterica serovar Typhimurium str. DT104	strain=DT104	10	7	12	9	5	9	2	19	1	4,5:12:i:-	Typhimurium	4	i	1,2	4:i:1,2	Typhimurium
GCA_000494325.1	Salmonella enterica subsp. enterica serovar Agona str. 400095 13	strain=400095 13	3	3	7	4	3	3	7	13	54	1,4,[5],12:f,g,s:[1,2]	Agona	4	f,g,s	-	4:f,g,s:-	Agona
GCA_000494345.1	Salmonella enterica subsp. enterica serovar Agona str. 400095 18	strain=400095 18	3	3	7	4	3	3	7	13	54	1,4,[5],12:f,g,s:[1,2]	Agona	4	f,g,s	-	4:f,g,s:-	Agona
GCA_000494365.1	Salmonella enterica subsp. enterica serovar Agona str. 241981	strain=241981	3	3	7	4	3	3	7	13	54	1,4,[5],12:f,g,s:[1,2]	Agona	4	f,g,s	-	4:f,g,s:-	Agona
GCA_000494385.2	Salmonella enterica subsp. enterica serovar Agona str. 392869-2	strain=392869-2	3	3	7	4	3	3	7	13	54	1,4,[5],12:f,g,s:[1,2]	Agona	4	f,g,s	-	4:f,g,s:-	Agona
GCA_000494425.1	Salmonella enterica subsp. enterica serovar Agona str. 400095 11	strain=400095 11	3	3	7	4	3	3	7	13	54	1,4,[5],12:f,g,s:[1,2]	Agona	4	f,g,s	-	4:f,g,s:-	Agona
GCA_000494445.1	Salmonella enterica subsp. enterica serovar Agona str. 246555-3	strain=246555-3	3	3	7	4	3	3	7	13	54	1,4,[5],12:f,g,s:[1,2]	Agona	4	f,g,s	-	4:f,g,s:-	Agona
GCA_000494465.1	Salmonella enterica subsp. enterica serovar Agona str. 392869-1	strain=392869-1	3	3	7	4	3	3	7	13	54	1,4,[5],12:f,g,s:[1,2]	Agona	4	f,g,s	-	4:f,g,s:-	Agona
GCA_000494505.1	Salmonella enterica subsp. enterica serovar Agona str. 400095 14	strain=400095 14	3	3	7	4	3	3	7	13	54	1,4,[5],12:f,g,s:[1,2]	Agona	4	f,g,s	-	4:f,g,s:-	Agona
GCA_000495315.1	Salmonella enterica subsp. enterica serovar Oranienburg str. S-76	strain=S-76	13	11	16	15	12	15	4	23	41	6,7:m,t:-	Oranienburg	7	m,t	-	7:m,t:-	Oranienburg
GCA_000499465.2	Salmonella enterica subsp. enterica serovar Bovismorbificans str. 3114	strain=3114	2	59	23	64	38	61	12	142	34	6,8:r:1,5	Bovismorbificans	8	r	1,5	8:r:1,5	Bovismorbificans
GCA_000500025.1	Salmonella enterica subsp. enterica serovar Cubana str. CVM42234	strain=CVM42234	5	36	87	103	29	108	102	286	78	1,13,23:z29:Rz37	Cubana	13	z29	-	13:z29:-	Cubana
GCA_000503845.1	Salmonella enterica subsp. enterica serovar Agona str. 24249	strain=24249	3	3	7	4	3	3	7	13	54	1,4,[5],12:f,g,s:[1,2]	Agona	4	f,g,s	-	4:f,g,s:-	Agona
GCA_000504705.2	Salmonella enterica subsp. enterica serovar Cubana str. 76814	strain=76814	5	36	87	103	29	108	102	286	78	1,13,23:z29:Rz37	Cubana	13	z29	-	13:z29:-	Cubana
GCA_000505085.1	Salmonella enterica subsp. enterica serovar Typhimurium var. Copenhagen str. 0084	strain=0084	10	7	12	9	5	9	2	19	1	4,5:12:i:-	Typhimurium	4	i	1,2	4:i:1,2	Typhimurium
GCA_000505125.1	Salmonella enterica subsp. enterica serovar Cerro str. 5569	strain=5569	674	112	43	123	118	115	656	-	-	-	Cerro	18	z4,z23	-	18:z4,z23:-	Cerro
GCA_000505145.1	Salmonella enterica subsp. enterica serovar Cerro str. CFSAN001587	strain=CFSAN001587	14	112	43	123	118	115	656	3210	-	-	Cerro	18	z4,z23	-	18:z4,z23:-	Cerro
GCA_000505165.1	Salmonella enterica subsp. enterica serovar Cerro str. CFSAN001590	strain=CFSAN001590	14	112	43	123	118	115	120	367	37	-	Cerro	-	z4,z23	-	-:z4,z23:-	I -:z4,z23:-
GCA_000505185.1	Salmonella enterica subsp. enterica serovar Cerro str. CFSAN001669	strain=CFSAN001669	14	112	43	123	118	115	120	367	37	-	Cerro	18	z4,z23	-	18:z4,z23:-	Cerro
GCA_000505205.1	Salmonella enterica subsp. enterica serovar Cerro str. CFSAN001671	strain=CFSAN001671	14	112	43	123	118	115	120	367	37	-	Cerro	18	z4,z23	-	18:z4,z23:-	Cerro
GCA_000505225.1	Salmonella enterica subsp. enterica serovar Cerro str. CFSAN001673	strain=CFSAN001673	14	112	43	123	118	115	120	367	37	-	Cerro	18	z4,z23	-	18:z4,z23:-	Cerro
GCA_000505245.1	Salmonella enterica subsp. enterica serovar Cerro str. CFSAN001679	strain=CFSAN001679	14	112	43	123	118	115	120	367	37	-	Cerro	-	z4,z23	-	-:z4,z23:-	I -:z4,z23:-
GCA_000505265.1	Salmonella enterica subsp. enterica serovar Cerro str. CFSAN001680	strain=CFSAN001680	14	112	43	123	118	115	120	367	37	-	Cerro	-	z4,z23	-	-:z4,z23:-	I -:z4,z23:-
GCA_000505285.1	Salmonella enterica subsp. enterica serovar Cerro str. CFSAN001681	strain=CFSAN001681	14	112	43	123	118	115	120	367	37	-	Cerro	-	z4,z23	-	-:z4,z23:-	I -:z4,z23:-
GCA_000505305.1	Salmonella enterica subsp. enterica serovar Cerro str. CFSAN001690	strain=CFSAN001690	14	112	43	123	118	115	656	3210	-	-	Cerro	18	z4,z23	-	18:z4,z23:-	Cerro
GCA_000505325.1	Salmonella enterica subsp. enterica serovar Cerro str. CFSAN001692	strain=CFSAN001692	14	112	43	123	118	115	656	3210	-	-	Cerro	18	z4,z23	-	18:z4,z23:-	Cerro
GCA_000505345.1	Salmonella enterica subsp. enterica serovar Cerro str. CFSAN001697	strain=CFSAN001697	14	112	43	123	118	115	656	3210	-	-	Cerro	-	z4,z23	-	-:z4,z23:-	I -:z4,z23:-
GCA_000505365.2	Salmonella enterica subsp. enterica serovar Cerro str. CFSAN001588	strain=CFSAN001588	14	112	43	123	118	115	120	367	37	-	Cerro	18	z4,z23	-	18:z4,z23:-	Cerro
GCA_000505385.1	Salmonella enterica subsp. enterica serovar Cerro str. CFSAN001589	strain=CFSAN001589	14	112	43	123	118	115	120	367	37	-	Cerro	18	z4,z23	-	18:z4,z23:-	Cerro
GCA_000505405.1	Salmonella enterica subsp. enterica serovar Cerro str. CFSAN001670	strain=CFSAN001670	14	112	43	123	118	115	120	367	37	-	Cerro	18	z4,z23	-	18:z4,z23:-	Cerro
GCA_000505425.1	Salmonella enterica subsp. enterica serovar Cerro str. CFSAN001674	strain=CFSAN001674	14	112	43	123	118	115	120	367	37	-	Cerro	18	z4,z23	-	18:z4,z23:-	Cerro
GCA_000505445.1	Salmonella enterica subsp. enterica serovar Cerro str. CFSAN001691	strain=CFSAN001691	14	112	43	123	118	115	656	3210	-	-	Cerro	18	z4,z23	-	18:z4,z23:-	Cerro
GCA_000505705.1	Salmonella enterica subsp. enterica serovar Heidelberg str. CFSAN002064	strain=CFSAN002064	2	7	9	9	5	9	12	15	26	1,4,[5],12:r:1,2	Heidelberg	4	r	1,2	4:r:1,2	Heidelberg
GCA_000506925.1	Salmonella enterica subsp. enterica serovar Infantis str. 119944	strain=119944	17	18	22	17	5	21	19	32	31	6,7:r:1,5:Rz37	Infantis	7	r	1,5	7:r:1,5	Infantis
GCA_000506945.1	Salmonella enterica subsp. enterica serovar Infantis str. 335-3	strain=335-3	17	18	22	17	5	21	19	32	31	6,7:r:1,5:Rz37	Infantis	7	r	1,5	7:r:1,5	Infantis
GCA_000516855.1	Salmonella enterica subsp. enterica serovar Virchow str. SVQ1	strain=SVQ1	6	7	10	10	8	10	14	16	9	6,7:r:1,2	Virchow	7	r	1,2	7:r:1,2	Virchow
GCA_000521885.1	Salmonella enterica subsp. enterica serovar Gallinarum/pullorum str. FCAV198	strain=FCAV198	5	2	3	7	31	41	11	92	4	1,9,12,:-:-	Gallinarum/pullorum	9	g,m	-	9:g,m:-	Gallinarum or Enteritidis
GCA_000523415.2	Salmonella enterica subsp. enterica serovar Typhi str. STH2370	strain=STH2370	1	1	2	1	1	1	5	2	13	9,12:-:-	Typhi	9	d	-	9:d:-	Typhi
GCA_000599425.1	Salmonella enterica subsp. enterica serovar Namur str. 05-2929	strain=05-2929	152	349	261	236	5	9	367	1025	-	39:z4,z23:-	Namur	39	z4,z23	-	39:z4,z23:-	Namur
GCA_000601375.1	Salmonella enterica subsp. enterica serovar Heidelberg str. N1514	strain=N1514	2	7	9	9	5	9	12	15	26	1,4,[5],12:r:1,2	Heidelberg	4	r	1,2	4:r:1,2	Heidelberg
GCA_000601395.1	Salmonella enterica subsp. enterica serovar Heidelberg str. N1536	strain=N1536	2	7	9	9	5	9	12	15	26	1,4,[5],12:r:1,2	Heidelberg	-	r	1,2	-:r:1,2	I -:r:1,2
GCA_000601415.1	Salmonella enterica subsp. enterica serovar Heidelberg str. 29169	strain=29169	2	7	9	9	5	9	12	15	26	1,4,[5],12:r:1,2	Heidelberg	4	r	1,2	4:r:1,2	Heidelberg
GCA_000603285.1	Salmonella enterica subsp. enterica serovar Heidelberg str. SARA37	strain=SARA37	2	7	9	9	5	9	12	15	26	1,4,[5],12:r:1,2	Heidelberg	4	r	1,2	4:r:1,2	Heidelberg
GCA_000603305.1	Salmonella enterica subsp. enterica serovar Heidelberg str. SARA32	strain=SARA32	2	7	9	9	5	9	12	15	26	1,4,[5],12:r:1,2	Heidelberg	4	r	1,2	4:r:1,2	Heidelberg
GCA_000603325.1	Salmonella enterica subsp. enterica serovar Heidelberg str. SARA31	strain=SARA31	2	7	9	9	5	9	12	15	26	1,4,[5],12:r:1,2	Heidelberg	4	r	1,2	4:r:1,2	Heidelberg
GCA_000603345.3	Salmonella enterica subsp. enterica serovar Heidelberg str. N418	strain=N418	2	7	9	9	5	9	12	15	26	1,4,[5],12:r:1,2	Heidelberg	4	r	1,2	4:r:1,2	Heidelberg
GCA_000603365.1	Salmonella enterica subsp. enterica serovar Heidelberg str. N19992	strain=N19992	2	7	9	9	5	9	12	15	26	1,4,[5],12:r:1,2	Heidelberg	4	r	1,2	4:r:1,2	Heidelberg
GCA_000603405.1	Salmonella enterica subsp. enterica serovar Heidelberg str. N189	strain=N189	2	7	9	9	5	9	12	15	26	1,4,[5],12:r:1,2	Heidelberg	-	r	1,2	-:r:1,2	I -:r:1,2
GCA_000603425.1	Salmonella enterica subsp. enterica serovar Heidelberg str. N4496	strain=N4496	2	7	9	9	5	9	12	15	26	1,4,[5],12:r:1,2	Heidelberg	4	r	1,2	4:r:1,2	Heidelberg
GCA_000603465.1	Salmonella enterica subsp. enterica serovar Heidelberg str. N4541	strain=N4541	2	7	9	9	5	9	12	15	26	1,4,[5],12:r:1,2	Heidelberg	-	r	1,2	-:r:1,2	I -:r:1,2
GCA_000603485.1	Salmonella enterica subsp. enterica serovar Heidelberg str. N653	strain=N653	2	7	9	9	5	9	12	15	26	1,4,[5],12:r:1,2	Heidelberg	4	-	1,2	4:-:1,2	I 4:-:1,2
GCA_000603505.1	Salmonella enterica subsp. enterica serovar Heidelberg str. 21381	strain=21381	2	7	9	9	5	9	12	15	26	1,4,[5],12:r:1,2	Heidelberg	4	r	1,2	4:r:1,2	Heidelberg
GCA_000603525.1	Salmonella enterica subsp. enterica serovar Heidelberg str. N4630	strain=N4630	2	7	9	9	5	9	12	15	26	1,4,[5],12:r:1,2	Heidelberg	4	r	1,2	4:r:1,2	Heidelberg
GCA_000603545.1	Salmonella enterica subsp. enterica serovar Heidelberg str. N19871	strain=N19871	2	7	9	9	5	9	12	15	26	1,4,[5],12:r:1,2	Heidelberg	4	r	1,2	4:r:1,2	Heidelberg
GCA_000603565.1	Salmonella enterica subsp. enterica serovar Heidelberg str. N15757	strain=N15757	2	7	9	9	5	9	12	15	26	1,4,[5],12:r:1,2	Heidelberg	4	r	1,2	4:r:1,2	Heidelberg
GCA_000603585.1	Salmonella enterica subsp. enterica serovar Heidelberg str. N26457	strain=N26457	2	7	9	9	5	9	12	15	26	1,4,[5],12:r:1,2	Heidelberg	4	r	1,2	4:r:1,2	Heidelberg
GCA_000603605.1	Salmonella enterica subsp. enterica serovar Heidelberg str. N18393	strain=N18393	2	7	9	9	5	9	12	15	26	1,4,[5],12:r:1,2	Heidelberg	4	r	1,2	4:r:1,2	Heidelberg
GCA_000603625.1	Salmonella enterica subsp. enterica serovar Heidelberg str. 41567	strain=41567	2	7	9	9	5	9	12	15	26	1,4,[5],12:r:1,2	Heidelberg	4	r	1,2	4:r:1,2	Heidelberg
GCA_000603645.1	Salmonella enterica subsp. enterica serovar Heidelberg str. 41576	strain=41576	2	7	9	9	5	9	12	15	26	1,4,[5],12:r:1,2	Heidelberg	-	r	1,2	-:r:1,2	I -:r:1,2
GCA_000603665.1	Salmonella enterica subsp. enterica serovar Heidelberg str. 41584	strain=41584	2	7	9	9	5	9	12	15	26	1,4,[5],12:r:1,2	Heidelberg	-	r	1,2	-:r:1,2	I -:r:1,2
GCA_000603685.1	Salmonella enterica subsp. enterica serovar Heidelberg str. N29341	strain=N29341	2	7	9	9	5	9	12	15	26	1,4,[5],12:r:1,2	Heidelberg	4	r	1,2	4:r:1,2	Heidelberg
GCA_000603705.1	Salmonella enterica subsp. enterica serovar Heidelberg str. N30678	strain=N30678	2	7	9	9	5	9	12	15	26	1,4,[5],12:r:1,2	Heidelberg	4	r	1,2	4:r:1,2	Heidelberg
GCA_000603725.1	Salmonella enterica subsp. enterica serovar Heidelberg str. 32507	strain=32507	2	7	9	9	5	9	12	15	26	1,4,[5],12:r:1,2	Heidelberg	4	r	1,2	4:r:1,2	Heidelberg
GCA_000603745.1	Salmonella enterica subsp. enterica serovar Heidelberg str. 24393	strain=24393	2	7	9	9	5	9	12	15	26	1,4,[5],12:r:1,2	Heidelberg	4	r	1,2	4:r:1,2	Heidelberg
GCA_000603765.1	Salmonella enterica subsp. enterica serovar Heidelberg str. N20134	strain=N20134	2	7	9	9	5	9	12	15	26	1,4,[5],12:r:1,2	Heidelberg	4	r	1,2	4:r:1,2	Heidelberg
GCA_000603785.1	Salmonella enterica subsp. enterica serovar Heidelberg str. CVM24391	strain=CVM24391	2	7	9	9	5	9	12	15	26	1,4,[5],12:r:1,2	Heidelberg	4	r	1,2	4:r:1,2	Heidelberg
GCA_000603805.1	Salmonella enterica subsp. enterica serovar Heidelberg str. CVM24359	strain=CVM24359	2	7	9	9	5	9	12	15	26	1,4,[5],12:r:1,2	Heidelberg	4	r	1,2	4:r:1,2	Heidelberg
GCA_000603825.1	Salmonella enterica subsp. enterica serovar Heidelberg str. CVM24388	strain=CVM24388	2	7	9	9	5	9	12	15	26	1,4,[5],12:r:1,2	Heidelberg	-	r	1,2	-:r:1,2	I -:r:1,2
GCA_000603845.1	Salmonella enterica subsp. enterica serovar Heidelberg str. CVM20752	strain=CVM20752	2	7	9	9	5	9	12	15	26	1,4,[5],12:r:1,2	Heidelberg	4	r	1,2	4:r:1,2	Heidelberg
GCA_000603885.1	Salmonella enterica subsp. enterica serovar Heidelberg str. N18440	strain=N18440	2	7	9	9	5	9	12	15	26	1,4,[5],12:r:1,2	Heidelberg	4	r	1,2	4:r:1,2	Heidelberg
GCA_000603905.1	Salmonella enterica subsp. enterica serovar Heidelberg str. N18453	strain=N18453	2	7	9	9	5	9	12	15	26	1,4,[5],12:r:1,2	Heidelberg	4	r	1,2	4:r:1,2	Heidelberg
GCA_000604425.1	Salmonella enterica subsp. enterica serovar Agona str. 47.E.09	strain=47.E.09	3	3	7	4	3	3	7	13	54	1,4,[5],12:f,g,s:[1,2]	Agona	4	f,g,s	-	4:f,g,s:-	Agona
GCA_000612325.1	Salmonella enterica subsp. enterica serovar Enteritidis	strain=Durban	5	2	3	7	6	6	11	11	4	1,9,12:[f],g,m,[p]:[1,7]	Enteritidis	9	g,m	-	9:g,m:-	Enteritidis
GCA_000623055.2	Salmonella enterica subsp. enterica serovar Enteritidis str. EC20121175	strain=EC20121175	5	2	3	7	6	6	11	11	4	1,9,12:[f],g,m,[p]:[1,7]	Enteritidis	9	g,m	-	9:g,m:-	Enteritidis
GCA_000623075.2	Salmonella enterica subsp. enterica serovar Enteritidis str. EC20121176	strain=EC20121176	5	2	3	7	6	6	11	11	4	1,9,12:[f],g,m,[p]:[1,7]	Enteritidis	9	g,m	-	9:g,m:-	Enteritidis
GCA_000623095.2	Salmonella enterica subsp. enterica serovar Enteritidis str. EC20121178	strain=EC20121178	5	2	3	7	6	6	11	11	4	1,9,12:[f],g,m,[p]:[1,7]	Enteritidis	9	g,m	-	9:g,m:-	Enteritidis
GCA_000623115.2	Salmonella enterica subsp. enterica serovar Enteritidis str. EC20121179	strain=EC20121179	5	2	3	7	6	6	11	11	4	1,9,12:[f],g,m,[p]:[1,7]	Enteritidis	9	g,m	-	9:g,m:-	Enteritidis
GCA_000623135.2	Salmonella enterica subsp. enterica serovar Enteritidis str. EC20121180	strain=EC20121180	5	2	3	7	6	6	11	11	4	1,9,12:[f],g,m,[p]:[1,7]	Enteritidis	9	g,m	-	9:g,m:-	Enteritidis
GCA_000623155.2	Salmonella enterica subsp. enterica serovar Enteritidis str. SA20093266	strain=SA20093266	5	2	3	7	6	6	11	11	4	1,9,12:[f],g,m,[p]:[1,7]	Enteritidis	9	g,m	-	9:g,m:-	Enteritidis
GCA_000623175.2	Salmonella enterica subsp. enterica serovar Enteritidis str. EC20110223	strain=EC20110223	5	2	3	7	6	6	11	11	4	1,9,12:[f],g,m,[p]:[1,7]	Enteritidis	9	g,m	-	9:g,m:-	Enteritidis
GCA_000623195.2	Salmonella enterica subsp. enterica serovar Enteritidis str. EC20120005	strain=EC20120005	5	2	3	7	6	6	11	11	4	1,9,12:[f],g,m,[p]:[1,7]	Enteritidis	9	g,m	-	9:g,m:-	Enteritidis
GCA_000623215.2	Salmonella enterica subsp. enterica serovar Enteritidis str. EC20120544	strain=EC20120544	5	2	3	7	6	6	11	11	4	1,9,12:[f],g,m,[p]:[1,7]	Enteritidis	9	g,m	-	9:g,m:-	Enteritidis
GCA_000623235.2	Salmonella enterica subsp. enterica serovar Enteritidis str. EC20120548	strain=EC20120548	5	2	3	7	6	6	11	11	4	1,9,12:[f],g,m,[p]:[1,7]	Enteritidis	9	g,m	-	9:g,m:-	Enteritidis
GCA_000623255.2	Salmonella enterica subsp. enterica serovar Enteritidis str. EC20120555	strain=EC20120555	5	2	3	7	6	6	11	11	4	1,9,12:[f],g,m,[p]:[1,7]	Enteritidis	9	g,m	-	9:g,m:-	Enteritidis
GCA_000623275.1	Salmonella enterica subsp. enterica serovar Enteritidis str. EC20110361	strain=EC20110361	5	2	3	7	6	6	11	11	4	1,9,12:[f],g,m,[p]:[1,7]	Enteritidis	9	g,m	-	9:g,m:-	Enteritidis
GCA_000623295.1	Salmonella enterica subsp. enterica serovar Enteritidis str. EC20110360	strain=EC20110360	5	2	3	7	6	6	11	11	4	1,9,12:[f],g,m,[p]:[1,7]	Enteritidis	9	g,m	-	9:g,m:-	Enteritidis
GCA_000623315.1	Salmonella enterica subsp. enterica serovar Enteritidis str. EC20110359	strain=EC20110359	5	2	3	7	6	6	11	11	4	1,9,12:[f],g,m,[p]:[1,7]	Enteritidis	9	g,m	-	9:g,m:-	Enteritidis
GCA_000623335.1	Salmonella enterica subsp. enterica serovar Enteritidis str. EC20110358	strain=EC20110358	5	2	3	7	6	6	11	11	4	1,9,12:[f],g,m,[p]:[1,7]	Enteritidis	9	g,m	-	9:g,m:-	Enteritidis
GCA_000623355.1	Salmonella enterica subsp. enterica serovar Enteritidis str. EC20110357	strain=EC20110357	5	2	3	7	6	6	11	11	4	1,9,12:[f],g,m,[p]:[1,7]	Enteritidis	9	g,m	-	9:g,m:-	Enteritidis
GCA_000623395.2	Salmonella enterica subsp. enterica serovar Enteritidis str. SA19981857	strain=SA19981857	5	2	3	7	6	6	11	11	4	1,9,12:[f],g,m,[p]:[1,7]	Enteritidis	9	g,m	-	9:g,m:-	Enteritidis
GCA_000623415.2	Salmonella enterica subsp. enterica serovar Enteritidis str. SA19982831	strain=SA19982831	5	2	3	7	6	6	11	11	4	1,9,12:[f],g,m,[p]:[1,7]	Enteritidis	9	g,m	-	9:g,m:-	Enteritidis
GCA_000623435.2	Salmonella enterica subsp. enterica serovar Enteritidis str. SA19983126	strain=SA19983126	5	2	3	7	6	6	11	11	4	1,9,12:[f],g,m,[p]:[1,7]	Enteritidis	9	g,m	-	9:g,m:-	Enteritidis
GCA_000623455.2	Salmonella enterica subsp. enterica serovar Enteritidis str. SA19992322	strain=SA19992322	5	2	3	7	6	6	11	11	4	1,9,12:[f],g,m,[p]:[1,7]	Enteritidis	9	g,m	-	9:g,m:-	Enteritidis
GCA_000623475.2	Salmonella enterica subsp. enterica serovar Enteritidis str. SA19994216	strain=SA19994216	5	2	3	7	6	6	11	11	4	1,9,12:[f],g,m,[p]:[1,7]	Enteritidis	9	g,m	-	9:g,m:-	Enteritidis
GCA_000623495.2	Salmonella enterica subsp. enterica serovar Enteritidis str. SA20083456	strain=SA20083456	5	2	3	7	6	6	11	11	4	1,9,12:[f],g,m,[p]:[1,7]	Enteritidis	9	g,m	-	9:g,m:-	Enteritidis
GCA_000623515.2	Salmonella enterica subsp. enterica serovar Enteritidis str. SA20083636	strain=SA20083636	5	2	3	7	6	6	11	11	4	1,9,12:[f],g,m,[p]:[1,7]	Enteritidis	9	g,m	-	9:g,m:-	Enteritidis
GCA_000623535.2	Salmonella enterica subsp. enterica serovar Enteritidis str. SA20084384	strain=SA20084384	5	2	3	7	6	6	11	11	4	1,9,12:[f],g,m,[p]:[1,7]	Enteritidis	9	g,m	-	9:g,m:-	Enteritidis
GCA_000623555.2	Salmonella enterica subsp. enterica serovar Enteritidis str. SA19930684	strain=SA19930684	5	2	3	7	6	6	11	11	4	1,9,12:[f],g,m,[p]:[1,7]	Enteritidis	9	g,m	-	9:g,m:-	Enteritidis
GCA_000623575.2	Salmonella enterica subsp. enterica serovar Enteritidis str. SA19942384	strain=SA19942384	5	2	3	7	6	6	11	11	4	1,9,12:[f],g,m,[p]:[1,7]	Enteritidis	9	g,m	-	9:g,m:-	Enteritidis
GCA_000623595.2	Salmonella enterica subsp. enterica serovar Enteritidis str. SA19943269	strain=SA19943269	5	2	3	7	6	6	11	11	4	1,9,12:[f],g,m,[p]:[1,7]	Enteritidis	9	g,m	-	9:g,m:-	Enteritidis
GCA_000623615.2	Salmonella enterica subsp. enterica serovar Enteritidis str. SA19960848	strain=SA19960848	5	2	3	7	6	6	11	11	4	1,9,12:[f],g,m,[p]:[1,7]	Enteritidis	9	g,m	-	9:g,m:-	Enteritidis
GCA_000623635.2	Salmonella enterica subsp. enterica serovar Enteritidis str. SA19961622	strain=SA19961622	5	2	3	7	6	6	11	11	4	1,9,12:[f],g,m,[p]:[1,7]	Enteritidis	9	g,m	-	9:g,m:-	Enteritidis
GCA_000623655.2	Salmonella enterica subsp. enterica serovar Enteritidis str. SA19970510	strain=SA19970510	5	2	3	7	6	6	11	11	4	1,9,12:[f],g,m,[p]:[1,7]	Enteritidis	9	g,m	-	9:g,m:-	Enteritidis
GCA_000623675.2	Salmonella enterica subsp. enterica serovar Enteritidis str. SA19970769	strain=SA19970769	5	2	3	7	6	6	11	11	4	1,9,12:[f],g,m,[p]:[1,7]	Enteritidis	9	g,m	-	9:g,m:-	Enteritidis
GCA_000623695.2	Salmonella enterica subsp. enterica serovar Enteritidis str. SA19971331	strain=SA19971331	5	2	3	7	6	6	11	11	4	1,9,12:[f],g,m,[p]:[1,7]	Enteritidis	9	g,m	-	9:g,m:-	Enteritidis
GCA_000623715.2	Salmonella enterica subsp. enterica serovar Enteritidis str. SA19980677	strain=SA19980677	5	2	3	7	6	6	11	11	4	1,9,12:[f],g,m,[p]:[1,7]	Enteritidis	9	g,m	-	9:g,m:-	Enteritidis
GCA_000623735.2	Salmonella enterica subsp. enterica serovar Enteritidis str. SA19981522	strain=SA19981522	5	2	3	7	6	6	11	11	4	1,9,12:[f],g,m,[p]:[1,7]	Enteritidis	9	g,m	-	9:g,m:-	Enteritidis
GCA_000623755.2	Salmonella enterica subsp. enterica serovar Enteritidis str. EC20090135	strain=EC20090135	5	2	3	7	6	6	11	11	4	1,9,12:[f],g,m,[p]:[1,7]	Enteritidis	9	g,m	-	9:g,m:-	Enteritidis
GCA_000623775.2	Salmonella enterica subsp. enterica serovar Enteritidis str. EC20090193	strain=EC20090193	5	2	3	7	6	6	11	11	4	1,9,12:[f],g,m,[p]:[1,7]	Enteritidis	9	g,m	-	9:g,m:-	Enteritidis
GCA_000623795.2	Salmonella enterica subsp. enterica serovar Enteritidis str. EC20090332	strain=EC20090332	5	2	3	7	6	6	11	11	4	1,9,12:[f],g,m,[p]:[1,7]	Enteritidis	9	g,m	-	9:g,m:-	Enteritidis
GCA_000623815.2	Salmonella enterica subsp. enterica serovar Enteritidis str. SA20090877	strain=SA20090877	5	2	3	7	6	6	11	11	4	1,9,12:[f],g,m,[p]:[1,7]	Enteritidis	9	g,m	-	9:g,m:-	Enteritidis
GCA_000623835.2	Salmonella enterica subsp. enterica serovar Enteritidis str. SA20091739	strain=SA20091739	5	2	3	7	6	6	11	11	4	1,9,12:[f],g,m,[p]:[1,7]	Enteritidis	9	g,m	-	9:g,m:-	Enteritidis
GCA_000623855.2	Salmonella enterica subsp. enterica serovar Enteritidis str. SA20093421	strain=SA20093421	5	2	3	7	6	6	11	11	4	1,9,12:[f],g,m,[p]:[1,7]	Enteritidis	9	g,m	-	9:g,m:-	Enteritidis
GCA_000623875.2	Salmonella enterica subsp. enterica serovar Enteritidis str. SA20093430	strain=SA20093430	5	2	3	7	6	6	11	11	4	1,9,12:[f],g,m,[p]:[1,7]	Enteritidis	9	g,m	-	9:g,m:-	Enteritidis
GCA_000623895.2	Salmonella enterica subsp. enterica serovar Enteritidis str. SA20093538	strain=SA20093538	5	2	3	7	6	6	11	11	4	1,9,12:[f],g,m,[p]:[1,7]	Enteritidis	9	g,m	-	9:g,m:-	Enteritidis
GCA_000623915.2	Salmonella enterica subsp. enterica serovar Enteritidis str. SA20093543	strain=SA20093543	5	2	3	7	6	6	11	11	4	1,9,12:[f],g,m,[p]:[1,7]	Enteritidis	9	g,m	-	9:g,m:-	Enteritidis
GCA_000623935.2	Salmonella enterica subsp. enterica serovar Enteritidis str. SA20093784	strain=SA20093784	5	2	3	7	6	6	11	11	4	1,9,12:[f],g,m,[p]:[1,7]	Enteritidis	9	g,m	-	9:g,m:-	Enteritidis
GCA_000623955.2	Salmonella enterica subsp. enterica serovar Enteritidis str. SA20093788	strain=SA20093788	5	2	3	7	6	6	11	11	4	1,9,12:[f],g,m,[p]:[1,7]	Enteritidis	9	g,m	-	9:g,m:-	Enteritidis
GCA_000623975.2	Salmonella enterica subsp. enterica serovar Enteritidis str. SA20093950	strain=SA20093950	5	2	3	7	6	6	11	11	4	1,9,12:[f],g,m,[p]:[1,7]	Enteritidis	9	g,m	-	9:g,m:-	Enteritidis
GCA_000623995.2	Salmonella enterica subsp. enterica serovar Enteritidis str. SA20093977	strain=SA20093977	5	2	3	7	6	6	11	11	4	1,9,12:[f],g,m,[p]:[1,7]	Enteritidis	9	g,m	-	9:g,m:-	Enteritidis
GCA_000624015.2	Salmonella enterica subsp. enterica serovar Enteritidis str. SA20094079	strain=SA20094079	5	2	3	7	6	6	11	11	4	1,9,12:[f],g,m,[p]:[1,7]	Enteritidis	9	g,m	-	9:g,m:-	Enteritidis
GCA_000624035.2	Salmonella enterica subsp. enterica serovar Enteritidis str. SA20094350	strain=SA20094350	5	2	3	7	6	6	11	11	4	1,9,12:[f],g,m,[p]:[1,7]	Enteritidis	9	g,m	-	9:g,m:-	Enteritidis
GCA_000624055.2	Salmonella enterica subsp. enterica serovar Enteritidis str. SA20094352	strain=SA20094352	5	2	3	7	6	6	11	11	4	1,9,12:[f],g,m,[p]:[1,7]	Enteritidis	9	g,m	-	9:g,m:-	Enteritidis
GCA_000624075.2	Salmonella enterica subsp. enterica serovar Enteritidis str. SA20094383	strain=SA20094383	5	2	3	7	6	6	11	11	4	1,9,12:[f],g,m,[p]:[1,7]	Enteritidis	9	g,m	-	9:g,m:-	Enteritidis
GCA_000624095.2	Salmonella enterica subsp. enterica serovar Enteritidis str. SA20094389	strain=SA20094389	5	2	3	7	6	6	11	11	4	1,9,12:[f],g,m,[p]:[1,7]	Enteritidis	9	g,m	-	9:g,m:-	Enteritidis
GCA_000624115.2	Salmonella enterica subsp. enterica serovar Enteritidis str. SA20094521	strain=SA20094521	5	2	3	7	6	6	11	11	4	1,9,12:[f],g,m,[p]:[1,7]	Enteritidis	9	g,m	-	9:g,m:-	Enteritidis
GCA_000624135.2	Salmonella enterica subsp. enterica serovar Enteritidis str. SA20094642	strain=SA20094642	5	2	3	7	6	6	11	11	4	1,9,12:[f],g,m,[p]:[1,7]	Enteritidis	9	g,m	-	9:g,m:-	Enteritidis
GCA_000624175.2	Salmonella enterica subsp. enterica serovar Enteritidis str. EC20121177	strain=EC20121177	5	2	3	7	6	6	11	11	4	1,9,12:[f],g,m,[p]:[1,7]	Enteritidis	9	g,m	-	9:g,m:-	Enteritidis
GCA_000624195.2	Salmonella enterica subsp. enterica serovar Enteritidis str. SA20092320	strain=SA20092320	5	2	3	7	6	6	11	11	4	1,9,12:[f],g,m,[p]:[1,7]	Enteritidis	9	g,m	-	9:g,m:-	Enteritidis
GCA_000624215.2	Salmonella enterica subsp. enterica serovar Enteritidis str. SA20094803	strain=SA20094803	5	2	3	7	6	6	11	11	4	1,9,12:[f],g,m,[p]:[1,7]	Enteritidis	9	g,m	-	9:g,m:-	Enteritidis
GCA_000624235.2	Salmonella enterica subsp. enterica serovar Enteritidis str. SA20095309	strain=SA20095309	5	2	3	7	6	6	11	11	4	1,9,12:[f],g,m,[p]:[1,7]	Enteritidis	9	g,m	-	9:g,m:-	Enteritidis
GCA_000624255.2	Salmonella enterica subsp. enterica serovar Enteritidis str. SA20095440	strain=SA20095440	5	2	3	7	6	6	11	11	4	1,9,12:[f],g,m,[p]:[1,7]	Enteritidis	9	g,m	-	9:g,m:-	Enteritidis
GCA_000624275.2	Salmonella enterica subsp. enterica serovar Enteritidis str. EC20110222	strain=EC20110222	5	2	3	7	6	6	11	11	4	1,9,12:[f],g,m,[p]:[1,7]	Enteritidis	9	g,m	-	9:g,m:-	Enteritidis
GCA_000624295.2	Salmonella enterica subsp. enterica serovar Enteritidis str. EC20111514	strain=EC20111514	5	2	3	7	6	6	11	11	4	1,9,12:[f],g,m,[p]:[1,7]	Enteritidis	9	g,m	-	9:g,m:-	Enteritidis
GCA_000624315.2	Salmonella enterica subsp. enterica serovar Enteritidis str. EC20111515	strain=EC20111515	5	2	3	7	6	6	11	11	4	1,9,12:[f],g,m,[p]:[1,7]	Enteritidis	9	g,m	-	9:g,m:-	Enteritidis
GCA_000624335.2	Salmonella enterica subsp. enterica serovar Enteritidis str. EC20111554	strain=EC20111554	5	2	3	7	6	6	11	11	4	1,9,12:[f],g,m,[p]:[1,7]	Enteritidis	9	g,m	-	9:g,m:-	Enteritidis
GCA_000624355.2	Salmonella enterica subsp. enterica serovar Enteritidis str. EC20111561	strain=EC20111561	5	2	3	7	6	6	11	11	4	1,9,12:[f],g,m,[p]:[1,7]	Enteritidis	9	g,m	-	9:g,m:-	Enteritidis
GCA_000624375.2	Salmonella enterica subsp. enterica serovar Enteritidis str. EC20111576	strain=EC20111576	5	2	3	7	6	6	11	11	4	1,9,12:[f],g,m,[p]:[1,7]	Enteritidis	9	g,m	-	9:g,m:-	Enteritidis
GCA_000624395.2	Salmonella enterica subsp. enterica serovar Enteritidis str. EC20120002	strain=EC20120002	5	2	3	7	6	6	11	11	4	1,9,12:[f],g,m,[p]:[1,7]	Enteritidis	9	g,m	-	9:g,m:-	Enteritidis
GCA_000624415.2	Salmonella enterica subsp. enterica serovar Enteritidis str. EC20120003	strain=EC20120003	5	2	3	7	6	6	11	11	4	1,9,12:[f],g,m,[p]:[1,7]	Enteritidis	9	g,m	-	9:g,m:-	Enteritidis
GCA_000624435.2	Salmonella enterica subsp. enterica serovar Enteritidis str. EC20120007	strain=EC20120007	5	2	3	7	6	6	11	11	4	1,9,12:[f],g,m,[p]:[1,7]	Enteritidis	9	g,m	-	9:g,m:-	Enteritidis
GCA_000624455.2	Salmonella enterica subsp. enterica serovar Enteritidis str. EC20120213	strain=EC20120213	5	2	3	7	6	6	11	11	4	1,9,12:[f],g,m,[p]:[1,7]	Enteritidis	9	g,m	-	9:g,m:-	Enteritidis
GCA_000624475.2	Salmonella enterica subsp. enterica serovar Enteritidis str. EC20120219	strain=EC20120219	5	2	3	7	6	6	11	11	4	1,9,12:[f],g,m,[p]:[1,7]	Enteritidis	9	g,m	-	9:g,m:-	Enteritidis
GCA_000624495.2	Salmonella enterica subsp. enterica serovar Enteritidis str. EC20120229	strain=EC20120229	5	2	3	7	6	6	11	11	4	1,9,12:[f],g,m,[p]:[1,7]	Enteritidis	9	g,m	-	9:g,m:-	Enteritidis
GCA_000624515.2	Salmonella enterica subsp. enterica serovar Enteritidis str. EC20120240	strain=EC20120240	5	2	3	7	6	6	11	11	4	1,9,12:[f],g,m,[p]:[1,7]	Enteritidis	9	g,m	-	9:g,m:-	Enteritidis
GCA_000624535.2	Salmonella enterica subsp. enterica serovar Enteritidis str. EC20120356	strain=EC20120356	5	2	3	7	6	6	11	11	4	1,9,12:[f],g,m,[p]:[1,7]	Enteritidis	9	g,m	-	9:g,m:-	Enteritidis
GCA_000624555.2	Salmonella enterica subsp. enterica serovar Enteritidis str. EC20120469	strain=EC20120469	5	2	3	7	6	6	11	11	4	1,9,12:[f],g,m,[p]:[1,7]	Enteritidis	9	g,m	-	9:g,m:-	Enteritidis
GCA_000624575.2	Salmonella enterica subsp. enterica serovar Enteritidis str. EC20120496	strain=EC20120496	5	2	3	7	6	6	11	11	4	1,9,12:[f],g,m,[p]:[1,7]	Enteritidis	9	g,m	-	9:g,m:-	Enteritidis
GCA_000624595.2	Salmonella enterica subsp. enterica serovar Enteritidis str. EC20120497	strain=EC20120497	5	2	3	7	6	6	11	11	4	1,9,12:[f],g,m,[p]:[1,7]	Enteritidis	9	g,m	-	9:g,m:-	Enteritidis
GCA_000624615.2	Salmonella enterica subsp. enterica serovar Enteritidis str. EC20120498	strain=EC20120498	5	2	3	7	6	6	11	11	4	1,9,12:[f],g,m,[p]:[1,7]	Enteritidis	9	g,m	-	9:g,m:-	Enteritidis
GCA_000624635.2	Salmonella enterica subsp. enterica serovar Enteritidis str. EC20120505	strain=EC20120505	5	2	3	7	6	6	11	11	4	1,9,12:[f],g,m,[p]:[1,7]	Enteritidis	9	g,m	-	9:g,m:-	Enteritidis
GCA_000624655.2	Salmonella enterica subsp. enterica serovar Enteritidis str. EC20120528	strain=EC20120528	5	2	3	7	6	6	11	11	4	1,9,12:[f],g,m,[p]:[1,7]	Enteritidis	9	g,m	-	9:g,m:-	Enteritidis
GCA_000624675.2	Salmonella enterica subsp. enterica serovar Enteritidis str. EC20120994	strain=EC20120994	5	2	3	7	6	6	11	11	4	1,9,12:[f],g,m,[p]:[1,7]	Enteritidis	9	g,m	-	9:g,m:-	Enteritidis
GCA_000624695.2	Salmonella enterica subsp. enterica serovar Enteritidis str. EC20121004	strain=EC20121004	5	2	3	7	6	6	11	11	4	1,9,12:[f],g,m,[p]:[1,7]	Enteritidis	9	g,m	-	9:g,m:-	Enteritidis
GCA_000624715.2	Salmonella enterica subsp. enterica serovar Enteritidis str. EC20121541	strain=EC20121541	5	2	3	7	6	6	11	11	4	1,9,12:[f],g,m,[p]:[1,7]	Enteritidis	9	g,m	-	9:g,m:-	Enteritidis
GCA_000624735.2	Salmonella enterica subsp. enterica serovar Enteritidis str. EC20121542	strain=EC20121542	5	2	3	7	6	6	11	11	4	1,9,12:[f],g,m,[p]:[1,7]	Enteritidis	9	g,m	-	9:g,m:-	Enteritidis
GCA_000624755.2	Salmonella enterica subsp. enterica serovar Enteritidis str. EC20121671	strain=EC20121671	5	2	3	7	6	6	11	11	4	1,9,12:[f],g,m,[p]:[1,7]	Enteritidis	9	g,m	-	9:g,m:-	Enteritidis
GCA_000624775.2	Salmonella enterica subsp. enterica serovar Enteritidis str. EC20121672	strain=EC20121672	5	2	3	7	6	6	11	11	4	1,9,12:[f],g,m,[p]:[1,7]	Enteritidis	9	g,m	-	9:g,m:-	Enteritidis
GCA_000624795.2	Salmonella enterica subsp. enterica serovar Enteritidis str. EC20121689	strain=EC20121689	5	2	3	7	6	6	11	11	4	1,9,12:[f],g,m,[p]:[1,7]	Enteritidis	9	g,m	-	9:g,m:-	Enteritidis
GCA_000624815.2	Salmonella enterica subsp. enterica serovar Enteritidis str. SA20121703	strain=SA20121703	5	2	3	7	6	6	11	11	4	1,9,12:[f],g,m,[p]:[1,7]	Enteritidis	9	g,m	-	9:g,m:-	Enteritidis
GCA_000624835.2	Salmonella enterica subsp. enterica serovar Enteritidis str. EC20121744	strain=EC20121744	5	2	3	7	6	6	11	11	4	1,9,12:[f],g,m,[p]:[1,7]	Enteritidis	9	g,m	-	9:g,m:-	Enteritidis
GCA_000624855.2	Salmonella enterica subsp. enterica serovar Enteritidis str. EC20121746	strain=EC20121746	5	2	3	7	6	6	11	11	4	1,9,12:[f],g,m,[p]:[1,7]	Enteritidis	9	g,m	-	9:g,m:-	Enteritidis
GCA_000624875.2	Salmonella enterica subsp. enterica serovar Enteritidis str. EC20121748	strain=EC20121748	5	2	3	7	6	6	11	11	4	1,9,12:[f],g,m,[p]:[1,7]	Enteritidis	9	g,m	-	9:g,m:-	Enteritidis
GCA_000624895.2	Salmonella enterica subsp. enterica serovar Enteritidis str. EC20121750	strain=EC20121750	5	2	3	7	6	6	11	11	4	1,9,12:[f],g,m,[p]:[1,7]	Enteritidis	9	g,m	-	9:g,m:-	Enteritidis
GCA_000624915.2	Salmonella enterica subsp. enterica serovar Enteritidis str. EC20121751	strain=EC20121751	5	2	3	7	6	6	11	11	4	1,9,12:[f],g,m,[p]:[1,7]	Enteritidis	9	g,m	-	9:g,m:-	Enteritidis
GCA_000624935.2	Salmonella enterica subsp. enterica serovar Enteritidis str. EC20121753	strain=EC20121753	5	2	3	7	6	6	11	11	4	1,9,12:[f],g,m,[p]:[1,7]	Enteritidis	9	g,m	-	9:g,m:-	Enteritidis
GCA_000624955.2	Salmonella enterica subsp. enterica serovar Enteritidis str. EC20120734	strain=EC20120734	5	2	3	7	6	6	11	11	4	1,9,12:[f],g,m,[p]:[1,7]	Enteritidis	9	g,m	-	9:g,m:-	Enteritidis
GCA_000624975.2	Salmonella enterica subsp. enterica serovar Enteritidis str. EC20120738	strain=EC20120738	5	2	3	7	6	6	11	11	4	1,9,12:[f],g,m,[p]:[1,7]	Enteritidis	9	g,m	-	9:g,m:-	Enteritidis
GCA_000624995.2	Salmonella enterica subsp. enterica serovar Enteritidis str. EC20120765	strain=EC20120765	5	2	3	7	6	6	11	11	4	1,9,12:[f],g,m,[p]:[1,7]	Enteritidis	9	g,m	-	9:g,m:-	Enteritidis
GCA_000625015.2	Salmonella enterica subsp. enterica serovar Enteritidis str. EC20120773	strain=EC20120773	5	2	3	7	6	6	11	11	4	1,9,12:[f],g,m,[p]:[1,7]	Enteritidis	9	g,m	-	9:g,m:-	Enteritidis
GCA_000625035.2	Salmonella enterica subsp. enterica serovar Enteritidis str. EC20120774	strain=EC20120774	5	2	3	7	6	6	11	11	4	1,9,12:[f],g,m,[p]:[1,7]	Enteritidis	9	g,m	-	9:g,m:-	Enteritidis
GCA_000625055.2	Salmonella enterica subsp. enterica serovar Enteritidis str. EC20120775	strain=EC20120775	5	2	3	7	6	6	11	11	4	1,9,12:[f],g,m,[p]:[1,7]	Enteritidis	9	g,m	-	9:g,m:-	Enteritidis
GCA_000625075.2	Salmonella enterica subsp. enterica serovar Enteritidis str. EC20120776	strain=EC20120776	5	2	3	7	6	6	11	11	4	1,9,12:[f],g,m,[p]:[1,7]	Enteritidis	9	g,m	-	9:g,m:-	Enteritidis
GCA_000625095.2	Salmonella enterica subsp. enterica serovar Enteritidis str. EC20120917	strain=EC20120917	5	2	3	7	6	6	11	11	4	1,9,12:[f],g,m,[p]:[1,7]	Enteritidis	9	g,m	-	9:g,m:-	Enteritidis
GCA_000625115.2	Salmonella enterica subsp. enterica serovar Enteritidis str. EC20120918	strain=EC20120918	5	2	3	7	6	6	11	11	4	1,9,12:[f],g,m,[p]:[1,7]	Enteritidis	9	g,m	-	9:g,m:-	Enteritidis
GCA_000625135.2	Salmonella enterica subsp. enterica serovar Enteritidis str. EC20120925	strain=EC20120925	5	2	3	7	6	6	11	11	4	1,9,12:[f],g,m,[p]:[1,7]	Enteritidis	9	g,m	-	9:g,m:-	Enteritidis
GCA_000625155.2	Salmonella enterica subsp. enterica serovar Enteritidis str. EC20120927	strain=EC20120927	5	2	3	7	6	6	11	11	4	1,9,12:[f],g,m,[p]:[1,7]	Enteritidis	9	g,m	-	9:g,m:-	Enteritidis
GCA_000625175.2	Salmonella enterica subsp. enterica serovar Enteritidis str. EC20120963	strain=EC20120963	5	2	3	7	6	6	11	11	4	1,9,12:[f],g,m,[p]:[1,7]	Enteritidis	9	g,m	-	9:g,m:-	Enteritidis
GCA_000625195.2	Salmonella enterica subsp. enterica serovar Enteritidis str. EC20120968	strain=EC20120968	5	2	3	7	6	6	11	11	4	1,9,12:[f],g,m,[p]:[1,7]	Enteritidis	9	g,m	-	9:g,m:-	Enteritidis
GCA_000625215.2	Salmonella enterica subsp. enterica serovar Enteritidis str. EC20120969	strain=EC20120969	5	2	3	7	6	6	11	11	4	1,9,12:[f],g,m,[p]:[1,7]	Enteritidis	9	g,m	-	9:g,m:-	Enteritidis
GCA_000625235.2	Salmonella enterica subsp. enterica serovar Enteritidis str. EC20120970	strain=EC20120970	5	2	3	7	6	6	11	11	4	1,9,12:[f],g,m,[p]:[1,7]	Enteritidis	9	g,m	-	9:g,m:-	Enteritidis
GCA_000625255.2	Salmonella enterica subsp. enterica serovar Enteritidis str. EC20121812	strain=EC20121812	5	2	3	7	6	6	11	11	4	1,9,12:[f],g,m,[p]:[1,7]	Enteritidis	9	g,m	-	9:g,m:-	Enteritidis
GCA_000625275.2	Salmonella enterica subsp. enterica serovar Enteritidis str. EC20121825	strain=EC20121825	5	2	3	7	6	6	11	11	4	1,9,12:[f],g,m,[p]:[1,7]	Enteritidis	9	g,m	-	9:g,m:-	Enteritidis
GCA_000625295.2	Salmonella enterica subsp. enterica serovar Enteritidis str. EC20121826	strain=EC20121826	5	2	3	7	6	6	11	11	4	1,9,12:[f],g,m,[p]:[1,7]	Enteritidis	9	g,m	-	9:g,m:-	Enteritidis
GCA_000625315.2	Salmonella enterica subsp. enterica serovar Enteritidis str. EC20121969	strain=EC20121969	5	2	3	7	6	6	11	11	4	1,9,12:[f],g,m,[p]:[1,7]	Enteritidis	9	g,m	-	9:g,m:-	Enteritidis
GCA_000625335.2	Salmonella enterica subsp. enterica serovar Enteritidis str. EC20121970	strain=EC20121970	5	2	3	7	6	6	11	11	4	1,9,12:[f],g,m,[p]:[1,7]	Enteritidis	9	g,m	-	9:g,m:-	Enteritidis
GCA_000625355.2	Salmonella enterica subsp. enterica serovar Enteritidis str. SA20090419	strain=SA20090419	5	2	3	7	6	6	11	11	4	1,9,12:[f],g,m,[p]:[1,7]	Enteritidis	9	g,m	-	9:g,m:-	Enteritidis
GCA_000625375.2	Salmonella enterica subsp. enterica serovar Enteritidis str. SA20090435	strain=SA20090435	5	2	3	7	6	6	11	11	4	1,9,12:[f],g,m,[p]:[1,7]	Enteritidis	9	g,m	-	9:g,m:-	Enteritidis
GCA_000625395.2	Salmonella enterica subsp. enterica serovar Enteritidis str. EC20090530	strain=EC20090530	5	2	3	7	6	6	11	11	4	1,9,12:[f],g,m,[p]:[1,7]	Enteritidis	9	g,m	-	9:g,m:-	Enteritidis
GCA_000625415.2	Salmonella enterica subsp. enterica serovar Enteritidis str. EC20100088	strain=EC20100088	5	2	3	7	6	6	11	11	4	1,9,12:[f],g,m,[p]:[1,7]	Enteritidis	9	g,m	-	9:g,m:-	Enteritidis
GCA_000625435.2	Salmonella enterica subsp. enterica serovar Enteritidis str. EC20100089	strain=EC20100089	5	2	3	7	6	6	11	11	4	1,9,12:[f],g,m,[p]:[1,7]	Enteritidis	9	g,m	-	9:g,m:-	Enteritidis
GCA_000625455.2	Salmonella enterica subsp. enterica serovar Enteritidis str. EC20120580	strain=EC20120580	5	2	3	7	6	6	11	11	4	1,9,12:[f],g,m,[p]:[1,7]	Enteritidis	9	g,m	-	9:g,m:-	Enteritidis
GCA_000625475.2	Salmonella enterica subsp. enterica serovar Enteritidis str. EC20120581	strain=EC20120581	5	2	3	7	6	6	11	11	4	1,9,12:[f],g,m,[p]:[1,7]	Enteritidis	9	g,m	-	9:g,m:-	Enteritidis
GCA_000625495.2	Salmonella enterica subsp. enterica serovar Enteritidis str. EC20120590	strain=EC20120590	5	2	3	7	6	6	11	11	4	1,9,12:[f],g,m,[p]:[1,7]	Enteritidis	9	g,m	-	9:g,m:-	Enteritidis
GCA_000625515.2	Salmonella enterica subsp. enterica serovar Enteritidis str. EC20120597	strain=EC20120597	5	2	3	7	6	6	11	11	4	1,9,12:[f],g,m,[p]:[1,7]	Enteritidis	9	g,m	-	9:g,m:-	Enteritidis
GCA_000625535.2	Salmonella enterica subsp. enterica serovar Enteritidis str. EC20120685	strain=EC20120685	5	2	3	7	6	6	11	11	4	1,9,12:[f],g,m,[p]:[1,7]	Enteritidis	9	g,m	-	9:g,m:-	Enteritidis
GCA_000625555.2	Salmonella enterica subsp. enterica serovar Enteritidis str. EC20120686	strain=EC20120686	5	2	3	7	6	6	11	11	4	1,9,12:[f],g,m,[p]:[1,7]	Enteritidis	9	g,m	-	9:g,m:-	Enteritidis
GCA_000625575.2	Salmonella enterica subsp. enterica serovar Enteritidis str. EC20120687	strain=EC20120687	5	2	3	7	6	6	11	11	4	1,9,12:[f],g,m,[p]:[1,7]	Enteritidis	9	g,m	-	9:g,m:-	Enteritidis
GCA_000625595.2	Salmonella enterica subsp. enterica serovar Enteritidis str. EC20120697	strain=EC20120697	5	2	3	7	6	6	11	11	4	1,9,12:[f],g,m,[p]:[1,7]	Enteritidis	9	g,m	-	9:g,m:-	Enteritidis
GCA_000625615.2	Salmonella enterica subsp. enterica serovar Enteritidis str. EC20120722	strain=EC20120722	5	2	3	7	6	6	11	11	4	1,9,12:[f],g,m,[p]:[1,7]	Enteritidis	9	g,m	-	9:g,m:-	Enteritidis
GCA_000625635.2	Salmonella enterica subsp. enterica serovar Enteritidis str. EC20121976	strain=EC20121976	5	2	3	7	6	6	11	11	4	1,9,12:[f],g,m,[p]:[1,7]	Enteritidis	9	g,m	-	9:g,m:-	Enteritidis
GCA_000625655.2	Salmonella enterica subsp. enterica serovar Enteritidis str. SA20085285	strain=SA20085285	5	2	3	7	6	6	11	11	4	1,9,12:[f],g,m,[p]:[1,7]	Enteritidis	9	g,m	-	9:g,m:-	Enteritidis
GCA_000625675.2	Salmonella enterica subsp. enterica serovar Enteritidis str. EC20090195	strain=EC20090195	5	2	3	7	6	6	11	11	4	1,9,12:[f],g,m,[p]:[1,7]	Enteritidis	9	g,m	-	9:g,m:-	Enteritidis
GCA_000625695.2	Salmonella enterica subsp. enterica serovar Enteritidis str. SA20094682	strain=SA20094682	5	2	3	7	6	6	11	11	4	1,9,12:[f],g,m,[p]:[1,7]	Enteritidis	9	g,m	-	9:g,m:-	Enteritidis
GCA_000625715.2	Salmonella enterica subsp. enterica serovar Enteritidis str. EC20100131	strain=EC20100131	5	2	3	7	6	6	11	11	4	1,9,12:[f],g,m,[p]:[1,7]	Enteritidis	9	g,m	-	9:g,m:-	Enteritidis
GCA_000625735.2	Salmonella enterica subsp. enterica serovar Enteritidis str. SA20100239	strain=SA20100239	5	2	3	7	6	6	11	11	4	1,9,12:[f],g,m,[p]:[1,7]	Enteritidis	9	g,m	-	9:g,m:-	Enteritidis
GCA_000625755.2	Salmonella enterica subsp. enterica serovar Enteritidis str. EC20120677	strain=EC20120677	5	2	3	7	6	6	11	11	4	1,9,12:[f],g,m,[p]:[1,7]	Enteritidis	9	g,m	-	9:g,m:-	Enteritidis
GCA_000625775.2	Salmonella enterica subsp. enterica serovar Enteritidis str. EC20121765	strain=EC20121765	5	2	3	7	6	6	11	11	4	1,9,12:[f],g,m,[p]:[1,7]	Enteritidis	9	g,m	-	9:g,m:-	Enteritidis
GCA_000625795.2	Salmonella enterica subsp. enterica serovar Enteritidis str. EC20121986	strain=EC20121986	5	2	3	7	6	6	11	11	4	1,9,12:[f],g,m,[p]:[1,7]	Enteritidis	9	g,m	-	9:g,m:-	Enteritidis
GCA_000625815.2	Salmonella enterica subsp. enterica serovar Enteritidis str. EC20121989	strain=EC20121989	5	2	3	7	6	6	11	11	4	1,9,12:[f],g,m,[p]:[1,7]	Enteritidis	9	g,m	-	9:g,m:-	Enteritidis
GCA_000625835.2	Salmonella enterica subsp. enterica serovar Enteritidis str. EC20120051	strain=EC20120051	5	2	3	7	6	6	11	11	4	1,9,12:[f],g,m,[p]:[1,7]	Enteritidis	9	g,m	-	9:g,m:-	Enteritidis
GCA_000625855.2	Salmonella enterica subsp. enterica serovar Enteritidis str. SA20082034	strain=SA20082034	5	2	3	7	6	6	11	11	4	1,9,12:[f],g,m,[p]:[1,7]	Enteritidis	9	g,m	-	9:g,m:-	Enteritidis
GCA_000625875.2	Salmonella enterica subsp. enterica serovar Enteritidis str. EC20121990	strain=EC20121990	5	2	3	7	6	6	11	11	4	1,9,12:[f],g,m,[p]:[1,7]	Enteritidis	9	g,m	-	9:g,m:-	Enteritidis
GCA_000625895.2	Salmonella enterica subsp. enterica serovar Enteritidis str. EC20122022	strain=EC20122022	5	2	3	7	6	6	11	11	4	1,9,12:[f],g,m,[p]:[1,7]	Enteritidis	9	g,m	-	9:g,m:-	Enteritidis
GCA_000625915.2	Salmonella enterica subsp. enterica serovar Enteritidis str. EC20122026	strain=EC20122026	5	2	3	7	6	6	11	11	4	1,9,12:[f],g,m,[p]:[1,7]	Enteritidis	9	g,m	-	9:g,m:-	Enteritidis
GCA_000625935.2	Salmonella enterica subsp. enterica serovar Enteritidis str. EC20122031	strain=EC20122031	5	2	3	7	6	6	11	11	4	1,9,12:[f],g,m,[p]:[1,7]	Enteritidis	9	g,m	-	9:g,m:-	Enteritidis
GCA_000625955.2	Salmonella enterica subsp. enterica serovar Enteritidis str. EC20122033	strain=EC20122033	5	2	3	7	6	6	11	11	4	1,9,12:[f],g,m,[p]:[1,7]	Enteritidis	9	g,m	-	9:g,m:-	Enteritidis
GCA_000625975.2	Salmonella enterica subsp. enterica serovar Enteritidis str. EC20122045	strain=EC20122045	5	2	3	7	6	6	11	11	4	1,9,12:[f],g,m,[p]:[1,7]	Enteritidis	9	g,m	-	9:g,m:-	Enteritidis
GCA_000625995.2	Salmonella enterica subsp. enterica serovar Enteritidis str. SA20123395	strain=SA20123395	5	2	3	7	6	6	11	11	4	1,9,12:[f],g,m,[p]:[1,7]	Enteritidis	9	g,m	-	9:g,m:-	Enteritidis
GCA_000626015.2	Salmonella enterica subsp. enterica serovar Enteritidis str. EC20130345	strain=EC20130345	5	2	3	7	6	6	11	11	4	1,9,12:[f],g,m,[p]:[1,7]	Enteritidis	9	g,m	-	9:g,m:-	Enteritidis
GCA_000626035.2	Salmonella enterica subsp. enterica serovar Enteritidis str. EC20130346	strain=EC20130346	5	2	3	7	6	6	11	11	4	1,9,12:[f],g,m,[p]:[1,7]	Enteritidis	9	g,m	-	9:g,m:-	Enteritidis
GCA_000626055.2	Salmonella enterica subsp. enterica serovar Enteritidis str. EC20130347	strain=EC20130347	5	2	3	7	6	6	11	11	4	1,9,12:[f],g,m,[p]:[1,7]	Enteritidis	9	g,m	-	9:g,m:-	Enteritidis
GCA_000626075.2	Salmonella enterica subsp. enterica serovar Enteritidis str. EC20130348	strain=EC20130348	5	2	3	7	6	6	11	11	4	1,9,12:[f],g,m,[p]:[1,7]	Enteritidis	9	g,m	-	9:g,m:-	Enteritidis
GCA_000626095.2	Salmonella enterica subsp. enterica serovar Enteritidis str. EC20120200	strain=EC20120200	5	2	3	7	6	6	11	11	4	1,9,12:[f],g,m,[p]:[1,7]	Enteritidis	9	g,m	-	9:g,m:-	Enteritidis
GCA_000626115.2	Salmonella enterica subsp. enterica serovar Enteritidis str. EC20100103	strain=EC20100103	5	2	3	7	6	6	11	11	4	1,9,12:[f],g,m,[p]:[1,7]	Enteritidis	9	g,m	-	9:g,m:-	Enteritidis
GCA_000626135.2	Salmonella enterica subsp. enterica serovar Enteritidis str. EC20090884	strain=EC20090884	5	2	3	7	6	6	11	11	4	1,9,12:[f],g,m,[p]:[1,7]	Enteritidis	9	g,m	-	9:g,m:-	Enteritidis
GCA_000626155.2	Salmonella enterica subsp. enterica serovar Enteritidis str. EC20090531	strain=EC20090531	5	2	3	7	6	6	11	11	4	1,9,12:[f],g,m,[p]:[1,7]	Enteritidis	9	g,m	-	9:g,m:-	Enteritidis
GCA_000626175.1	Salmonella enterica subsp. enterica serovar Enteritidis str. EC20110354	strain=EC20110354	5	2	3	7	6	6	11	11	4	1,9,12:[f],g,m,[p]:[1,7]	Enteritidis	9	g,m	-	9:g,m:-	Enteritidis
GCA_000626195.1	Salmonella enterica subsp. enterica serovar Enteritidis str. EC20120008	strain=EC20120008	5	2	3	7	6	6	11	11	4	1,9,12:[f],g,m,[p]:[1,7]	Enteritidis	9	g,m	-	9:g,m:-	Enteritidis
GCA_000626235.1	Salmonella enterica subsp. enterica serovar Enteritidis str. EC20110221	strain=EC20110221	5	2	3	7	6	6	11	11	4	1,9,12:[f],g,m,[p]:[1,7]	Enteritidis	9	g,m	-	9:g,m:-	Enteritidis
GCA_000626275.2	Salmonella enterica subsp. enterica serovar Enteritidis str. EC20090641	strain=EC20090641	5	2	3	7	6	6	11	11	4	1,9,12:[f],g,m,[p]:[1,7]	Enteritidis	9	g,m	-	9:g,m:-	Enteritidis
GCA_000626335.1	Salmonella enterica subsp. enterica serovar Enteritidis str. EC20111175	strain=EC20111175	5	2	3	7	6	6	11	11	4	1,9,12:[f],g,m,[p]:[1,7]	Enteritidis	9	g,m	-	9:g,m:-	Enteritidis
GCA_000626355.1	Salmonella enterica subsp. enterica serovar Enteritidis str. EC20111174	strain=EC20111174	5	2	3	7	6	6	11	11	4	1,9,12:[f],g,m,[p]:[1,7]	Enteritidis	9	g,m	-	9:g,m:-	Enteritidis
GCA_000626375.1	Salmonella enterica subsp. enterica serovar Enteritidis str. EC20111095	strain=EC20111095	5	2	3	7	6	6	11	11	4	1,9,12:[f],g,m,[p]:[1,7]	Enteritidis	9	g,m	-	9:g,m:-	Enteritidis
GCA_000626395.2	Salmonella enterica subsp. enterica serovar Enteritidis str. EC20120009	strain=EC20120009	5	2	3	7	6	6	11	11	4	1,9,12:[f],g,m,[p]:[1,7]	Enteritidis	9	g,m	-	9:g,m:-	Enteritidis
GCA_000626415.2	Salmonella enterica subsp. enterica serovar Enteritidis str. EC20120929	strain=EC20120929	5	2	3	7	6	6	11	11	4	1,9,12:[f],g,m,[p]:[1,7]	Enteritidis	9	g,m	-	9:g,m:-	Enteritidis
GCA_000626435.2	Salmonella enterica subsp. enterica serovar Enteritidis str. EC20121747	strain=EC20121747	5	2	3	7	6	6	11	11	4	1,9,12:[f],g,m,[p]:[1,7]	Enteritidis	9	g,m	-	9:g,m:-	Enteritidis
GCA_000626455.1	Salmonella enterica subsp. enterica serovar Enteritidis str. SA19940857	strain=SA19940857	5	2	3	7	6	6	11	11	4	1,9,12:[f],g,m,[p]:[1,7]	Enteritidis	9	g,m	-	9:g,m:-	Enteritidis
GCA_000626475.2	Salmonella enterica subsp. enterica serovar Enteritidis str. SA20084644	strain=SA20084644	5	2	3	7	6	6	11	11	4	1,9,12:[f],g,m,[p]:[1,7]	Enteritidis	9	g,m	-	9:g,m:-	Enteritidis
GCA_000626495.2	Salmonella enterica subsp. enterica serovar Enteritidis str. SA20084824	strain=SA20084824	5	2	3	7	6	6	11	11	4	1,9,12:[f],g,m,[p]:[1,7]	Enteritidis	9	g,m	-	9:g,m:-	Enteritidis
GCA_000626515.2	Salmonella enterica subsp. enterica serovar Enteritidis str. SA20094177	strain=SA20094177	5	2	3	7	6	6	11	11	4	1,9,12:[f],g,m,[p]:[1,7]	Enteritidis	9	g,m	-	9:g,m:-	Enteritidis
GCA_000626535.2	Salmonella enterica subsp. enterica serovar Enteritidis str. SA20094301	strain=SA20094301	5	2	3	7	6	6	11	11	4	1,9,12:[f],g,m,[p]:[1,7]	Enteritidis	9	g,m	-	9:g,m:-	Enteritidis
GCA_000626555.2	Salmonella enterica subsp. enterica serovar Enteritidis str. EC20111510	strain=EC20111510	5	2	3	7	6	6	11	11	4	1,9,12:[f],g,m,[p]:[1,7]	Enteritidis	9	g,m	-	9:g,m:-	Enteritidis
GCA_000626695.2	Salmonella enterica subsp. enterica serovar Enteritidis str. EC20100325	strain=EC20100325	5	2	3	7	6	6	11	11	4	1,9,12:[f],g,m,[p]:[1,7]	Enteritidis	9	g,m	-	9:g,m:-	Enteritidis
GCA_000636135.1	Salmonella enterica subsp. enterica serovar Typhimurium	strain=138736	10	7	12	9	5	9	2	19	1	4,5:12:i:-	Typhimurium	-	i	1,2	-:i:1,2	I -:i:1,2
GCA_000648415.2	Salmonella enterica subsp. enterica serovar Typhimurium str. 95799	strain=95799	10	7	12	9	5	9	2	19	1	4,5:12:i:-	Typhimurium	4	i	1,2	4:i:1,2	Typhimurium
GCA_000648435.2	Salmonella enterica subsp. enterica serovar Typhimurium str. 98346	strain=98346	10	7	12	9	5	9	2	19	1	4,5:12:i:-	Typhimurium	4	i	1,2	4:i:1,2	Typhimurium
GCA_000648455.2	Salmonella enterica subsp. enterica serovar Typhimurium str. 116045	strain=116045	10	7	12	9	5	9	2	19	1	4,5:12:i:-	Typhimurium	4	i	1,2	4:i:1,2	Typhimurium
GCA_000648475.2	Salmonella enterica subsp. enterica serovar Typhimurium str. 104772	strain=104772	10	7	12	9	5	464	2	2082	-	-	Typhimurium	4	i	1,2	4:i:1,2	Typhimurium
GCA_000648495.2	Salmonella enterica subsp. enterica serovar Typhimurium str. 108402	strain=108402	10	7	12	9	5	464	2	2082	-	-	Typhimurium	4	i	1,2	4:i:1,2	Typhimurium
GCA_000698515.1	Salmonella enterica subsp. enterica serovar Bareilly str. CFSAN000661	strain=CFSAN000661	81	283	101	12	124	130	17	909	206	-	Bareilly	7	y	1,5	7:y:1,5	Bareilly
GCA_000698535.1	Salmonella enterica subsp. enterica serovar Bareilly str. CFSAN000968	strain=CFSAN000968	81	283	101	12	124	130	17	909	206	-	Bareilly	-	y	1,5	-:y:1,5	I -:y:1,5
GCA_000698615.1	Salmonella enterica subsp. enterica serovar Bareilly str. CFSAN000203	strain=CFSAN000203	81	69	36	12	68	12	17	203	-	-	Bareilly	-	y	1,5	-:y:1,5	I -:y:1,5
GCA_000698635.1	Salmonella enterica subsp. enterica serovar Bareilly str. CFSAN000191	strain=CFSAN000191	81	283	101	12	124	130	17	909	206	-	Bareilly	7	y	1,5	7:y:1,5	Bareilly
GCA_000698675.1	Salmonella enterica subsp. enterica serovar Bareilly str. CFSAN000179	strain=CFSAN000179	81	5	101	12	124	130	17	362	206	6,7,14:y:1,5	Bareilly	7	y	1,5	7:y:1,5	Bareilly
GCA_000698695.2	Salmonella enterica subsp. enterica serovar Bareilly str. CFSAN001087	strain=CFSAN001087	81	283	101	12	124	130	17	909	206	-	Bareilly	7	y	1,5	7:y:1,5	Bareilly
GCA_000698715.1	Salmonella enterica subsp. enterica serovar Bareilly str. CFSAN000211	strain=CFSAN000211	81	283	101	12	124	130	17	909	206	-	Bareilly	7	y	1,5	7:y:1,5	Bareilly
GCA_000698735.1	Salmonella enterica subsp. enterica serovar Bareilly str. CFSAN000226	strain=CFSAN000226	81	283	101	12	124	130	729	3773	-	-	Bareilly	7	-	-	7:-:-	I 7:-:-
GCA_000699605.1	Salmonella enterica subsp. enterica serovar Heidelberg str. RI-11-013988	strain=RI-11-013988	2	7	9	9	5	9	12	15	26	1,4,[5],12:r:1,2	Heidelberg	4	r	1,2	4:r:1,2	Heidelberg
GCA_000699625.1	Salmonella enterica subsp. enterica serovar Heidelberg str. RI-11-014319	strain=RI-11-014319	2	7	9	9	5	9	12	15	26	1,4,[5],12:r:1,2	Heidelberg	-	r	1,2	-:r:1,2	I -:r:1,2
GCA_000700765.1	Salmonella enterica subsp. enterica serovar Heidelberg str. RI-11-013312	strain=RI-11-013312	2	7	9	9	5	9	12	15	26	1,4,[5],12:r:1,2	Heidelberg	-	r	1,2	-:r:1,2	I -:r:1,2
GCA_000700785.1	Salmonella enterica subsp. enterica serovar Heidelberg str. 640151-11	strain=640151-11	2	7	9	9	5	9	12	15	26	1,4,[5],12:r:1,2	Heidelberg	4	r	1,2	4:r:1,2	Heidelberg
GCA_000715155.2	Salmonella enterica subsp. enterica serovar Typhimurium	strain=VNP20009	10	7	12	9	5	9	2	19	1	4,5:12:i:-	Typhimurium	4	i	1,2	4:i:1,2	Typhimurium
GCA_000742815.1	Salmonella enterica subsp. enterica serovar Choleraesuis	strain=C500	36	31	35	14	26	34	8	68	6	6,7:c:1,5	Choleraesuis	7	c	1,5	7:c:1,5	Paratyphi C or Choleraesuis or Typhisuis
GCA_000743055.1	Salmonella enterica subsp. enterica serovar Typhimurium	strain=ATCC 13311	10	456	12	9	70	9	2	2066	-	-	Typhimurium	4	i	1,2	4:i:1,2	Typhimurium
GCA_000747825.1	Salmonella enterica subsp. enterica serovar Bareilly str. CFSAN000181	strain=CFSAN000181	444	2	10	98	76	9	151	2555	-	-	Bareilly	7	y	1,5	7:y:1,5	Bareilly
GCA_000747835.1	Salmonella enterica subsp. enterica serovar Bareilly str. CFSAN000180	strain=CFSAN000180	81	5	101	12	124	130	17	362	206	6,7,14:y:1,5	Bareilly	7	y	1,5	7:y:1,5	Bareilly
GCA_000747845.1	Salmonella enterica subsp. enterica serovar Bareilly str. CFSAN000182	strain=CFSAN000182	81	5	101	12	124	130	17	362	206	6,7,14:y:1,5	Bareilly	7	y	1,5	7:y:1,5	Bareilly
GCA_000747885.1	Salmonella enterica subsp. enterica serovar Bareilly str. CFSAN000184	strain=CFSAN000184	81	69	36	12	68	12	17	203	-	-	Bareilly	7	y	1,5	7:y:1,5	Bareilly
GCA_000747905.1	Salmonella enterica subsp. enterica serovar Bareilly str. CFSAN000219	strain=CFSAN000219	81	69	36	12	68	12	17	203	-	-	Bareilly	7	y	1,5	7:y:1,5	Bareilly
GCA_000747925.1	Salmonella enterica subsp. enterica serovar Bareilly str. CFSAN000221	strain=CFSAN000221	81	283	101	12	124	130	17	909	206	-	Bareilly	7	y	1,5	7:y:1,5	Bareilly
GCA_000747945.1	Salmonella enterica subsp. enterica serovar Bareilly str. CFSAN000222	strain=CFSAN000222	81	69	36	12	68	12	17	203	-	-	Bareilly	-	y	1,5	-:y:1,5	I -:y:1,5
GCA_000747965.1	Salmonella enterica subsp. enterica serovar Bareilly str. CFSAN000223	strain=CFSAN000223	81	69	36	12	68	12	17	203	-	-	Bareilly	7	y	1,5	7:y:1,5	Bareilly
GCA_000747985.1	Salmonella enterica subsp. enterica serovar Bareilly str. CFSAN000224	strain=CFSAN000224	81	69	36	12	68	12	17	203	-	-	Bareilly	7	y	1,5	7:y:1,5	Bareilly
GCA_000748005.1	Salmonella enterica subsp. enterica serovar Bareilly str. CFSAN000225	strain=CFSAN000225	81	69	36	12	68	12	17	203	-	-	Bareilly	-	y	1,5	-:y:1,5	I -:y:1,5
GCA_000748025.1	Salmonella enterica subsp. enterica serovar Bareilly str. CFSAN001112	strain=CFSAN001112	81	283	101	12	124	130	17	909	206	-	Bareilly	-	y	1,5	-:y:1,5	I -:y:1,5
GCA_000748045.1	Salmonella enterica subsp. enterica serovar Bareilly str. CFSAN001115	strain=CFSAN001115	81	283	101	12	124	130	17	909	206	-	Bareilly	-	y	1,5	-:y:1,5	I -:y:1,5
GCA_000748065.1	Salmonella enterica subsp. enterica serovar Bareilly str. CFSAN001118	strain=CFSAN001118	81	283	101	12	124	130	17	909	206	-	Bareilly	7	y	1,5	7:y:1,5	Bareilly
GCA_000748085.1	Salmonella enterica subsp. enterica serovar Bareilly str. CFSAN001140	strain=CFSAN001140	81	283	101	12	124	130	17	909	206	-	Bareilly	-	y	1,5	-:y:1,5	I -:y:1,5
GCA_000748105.1	Salmonella enterica subsp. enterica serovar Bareilly str. CFSAN000194	strain=CFSAN000194	81	69	36	12	68	12	17	203	-	-	Bareilly	7	y	1,5	7:y:1,5	Bareilly
GCA_000748125.1	Salmonella enterica subsp. enterica serovar Bareilly str. CFSAN000195	strain=CFSAN000195	81	69	36	12	68	12	17	203	-	-	Bareilly	7	y	1,5	7:y:1,5	Bareilly
GCA_000748145.1	Salmonella enterica subsp. enterica serovar Bareilly str. CFSAN000196	strain=CFSAN000196	81	69	36	12	68	12	17	203	-	-	Bareilly	7	y	1,5	7:y:1,5	Bareilly
GCA_000748165.1	Salmonella enterica subsp. enterica serovar Bareilly str. CFSAN000198	strain=CFSAN000198	81	69	36	12	68	12	17	203	-	-	Bareilly	7	y	1,5	7:y:1,5	Bareilly
GCA_000748185.1	Salmonella enterica subsp. enterica serovar Bareilly str. CFSAN000199	strain=CFSAN000199	81	69	36	12	68	12	17	203	-	-	Bareilly	7	y	1,5	7:y:1,5	Bareilly
GCA_000748205.1	Salmonella enterica subsp. enterica serovar Bareilly str. CFSAN000201	strain=CFSAN000201	81	69	36	12	68	12	17	203	-	-	Bareilly	7	y	1,5	7:y:1,5	Bareilly
GCA_000748225.1	Salmonella enterica subsp. enterica serovar Bareilly str. CFSAN000202	strain=CFSAN000202	81	69	36	12	68	12	17	203	-	-	Bareilly	7	y	1,5	7:y:1,5	Bareilly
GCA_000748245.1	Salmonella enterica subsp. enterica serovar Bareilly str. CFSAN000212	strain=CFSAN000212	81	283	101	12	124	130	17	909	206	-	Bareilly	7	y	1,5	7:y:1,5	Bareilly
GCA_000748265.1	Salmonella enterica subsp. enterica serovar Bareilly str. CFSAN000213	strain=CFSAN000213	81	283	101	672	124	130	17	2554	-	-	Bareilly	7	y	1,5	7:y:1,5	Bareilly
GCA_000748285.1	Salmonella enterica subsp. enterica serovar Bareilly str. CFSAN000214	strain=CFSAN000214	81	69	36	12	68	12	17	203	-	-	Bareilly	-	y	1,5	-:y:1,5	I -:y:1,5
GCA_000748305.1	Salmonella enterica subsp. enterica serovar Bareilly str. CFSAN000215	strain=CFSAN000215	81	283	101	12	124	130	17	909	206	-	Bareilly	7	y	1,5	7:y:1,5	Bareilly
GCA_000748325.1	Salmonella enterica subsp. enterica serovar Bareilly str. CFSAN000216	strain=CFSAN000216	81	69	36	12	68	12	17	203	-	-	Bareilly	7	y	1,5	7:y:1,5	Bareilly
GCA_000748345.1	Salmonella enterica subsp. enterica serovar Bareilly str. CFSAN000217	strain=CFSAN000217	81	283	101	12	124	130	17	909	206	-	Bareilly	7	y	1,5	7:y:1,5	Bareilly
GCA_000748365.1	Salmonella enterica subsp. enterica serovar Bareilly str. CFSAN000218	strain=CFSAN000218	81	69	36	12	68	12	17	203	-	-	Bareilly	7	y	1,5	7:y:1,5	Bareilly
GCA_000748385.1	Salmonella enterica subsp. enterica serovar Bareilly str. CFSAN000953	strain=CFSAN000953	81	283	101	12	124	130	17	909	206	-	Bareilly	7	y	1,5	7:y:1,5	Bareilly
GCA_000748405.1	Salmonella enterica subsp. enterica serovar Bareilly str. CFSAN000954	strain=CFSAN000954	81	283	101	12	124	130	17	909	206	-	Bareilly	7	y	1,5	7:y:1,5	Bareilly
GCA_000748425.1	Salmonella enterica subsp. enterica serovar Bareilly str. CFSAN000955	strain=CFSAN000955	81	283	101	12	124	130	17	909	206	-	Bareilly	-	y	1,5	-:y:1,5	I -:y:1,5
GCA_000748445.1	Salmonella enterica subsp. enterica serovar Bareilly str. CFSAN000957	strain=CFSAN000957	81	283	101	12	124	130	17	909	206	-	Bareilly	-	y	1,5	-:y:1,5	I -:y:1,5
GCA_000748465.1	Salmonella enterica subsp. enterica serovar Bareilly str. CFSAN000958	strain=CFSAN000958	81	283	101	12	124	130	17	909	206	-	Bareilly	7	y	1,5	7:y:1,5	Bareilly
GCA_000748485.1	Salmonella enterica subsp. enterica serovar Bareilly str. CFSAN000959	strain=CFSAN000959	81	283	101	12	124	130	17	909	206	-	Bareilly	-	y	1,5	-:y:1,5	I -:y:1,5
GCA_000748505.1	Salmonella enterica subsp. enterica serovar Bareilly str. CFSAN000960	strain=CFSAN000960	81	283	101	12	124	130	17	909	206	-	Bareilly	7	y	1,5	7:y:1,5	Bareilly
GCA_000748525.1	Salmonella enterica subsp. enterica serovar Bareilly str. CFSAN000961	strain=CFSAN000961	81	283	101	12	124	130	17	909	206	-	Bareilly	-	y	1,5	-:y:1,5	I -:y:1,5
GCA_000748545.1	Salmonella enterica subsp. enterica serovar Bareilly str. CFSAN000227	strain=CFSAN000227	81	283	101	12	124	130	17	909	206	-	Bareilly	-	y	1,5	-:y:1,5	I -:y:1,5
GCA_000748565.1	Salmonella enterica subsp. enterica serovar Bareilly str. CFSAN000228	strain=CFSAN000228	81	283	101	12	124	130	17	909	206	-	Bareilly	7	y	1,5	7:y:1,5	Bareilly
GCA_000748585.1	Salmonella enterica subsp. enterica serovar Bareilly str. CFSAN000230	strain=CFSAN000230	81	283	101	12	124	130	17	909	206	-	Bareilly	7	y	1,5	7:y:1,5	Bareilly
GCA_000748605.1	Salmonella enterica subsp. enterica serovar Bareilly str. CFSAN000231	strain=CFSAN000231	81	283	101	12	124	130	17	909	206	-	Bareilly	-	y	1,5	-:y:1,5	I -:y:1,5
GCA_000748625.1	Salmonella enterica subsp. enterica serovar Bareilly str. CFSAN000232	strain=CFSAN000232	81	283	101	12	124	130	17	909	206	-	Bareilly	7	-	-	7:-:-	I 7:-:-
GCA_000748665.1	Salmonella enterica subsp. enterica serovar Bareilly str. CFSAN001088	strain=CFSAN001088	81	283	101	12	124	130	17	909	206	-	Bareilly	7	y	1,5	7:y:1,5	Bareilly
GCA_000748685.1	Salmonella enterica subsp. enterica serovar Bareilly str. CFSAN001089	strain=CFSAN001089	81	283	101	12	124	130	17	909	206	-	Bareilly	7	y	1,5	7:y:1,5	Bareilly
GCA_000748705.1	Salmonella enterica subsp. enterica serovar Bareilly str. CFSAN001099	strain=CFSAN001099	81	283	101	12	124	130	17	909	206	-	Bareilly	7	y	1,5	7:y:1,5	Bareilly
GCA_000748725.1	Salmonella enterica subsp. enterica serovar Bareilly str. CFSAN001102	strain=CFSAN001102	81	283	101	12	124	130	17	909	206	-	Bareilly	7	y	1,5	7:y:1,5	Bareilly
GCA_000748745.1	Salmonella enterica subsp. enterica serovar Bareilly str. CFSAN001105	strain=CFSAN001105	81	283	101	12	124	130	17	909	206	-	Bareilly	-	y	1,5	-:y:1,5	I -:y:1,5
GCA_000748765.1	Salmonella enterica subsp. enterica serovar Bareilly str. CFSAN001108	strain=CFSAN001108	81	283	101	12	124	130	17	909	206	-	Bareilly	7	y	1,5	7:y:1,5	Bareilly
GCA_000748785.1	Salmonella enterica subsp. enterica serovar Bareilly str. CFSAN001109	strain=CFSAN001109	81	283	101	12	124	130	17	909	206	-	Bareilly	-	y	1,5	-:y:1,5	I -:y:1,5
GCA_000748805.1	Salmonella enterica subsp. enterica serovar Bareilly str. CFSAN000204	strain=CFSAN000204	81	69	36	671	68	12	17	2551	-	-	Bareilly	-	y	1,5	-:y:1,5	I -:y:1,5
GCA_000748825.1	Salmonella enterica subsp. enterica serovar Bareilly str. CFSAN000205	strain=CFSAN000205	81	5	101	12	124	130	17	362	206	6,7,14:y:1,5	Bareilly	7	y	1,5	7:y:1,5	Bareilly
GCA_000748845.1	Salmonella enterica subsp. enterica serovar Bareilly str. CFSAN000206	strain=CFSAN000206	81	69	36	12	68	12	17	203	-	-	Bareilly	7	y	1,5	7:y:1,5	Bareilly
GCA_000748885.1	Salmonella enterica subsp. enterica serovar Bareilly str. CFSAN000208	strain=CFSAN000208	81	69	36	12	68	12	17	203	-	-	Bareilly	-	y	1,5	-:y:1,5	I -:y:1,5
GCA_000748905.1	Salmonella enterica subsp. enterica serovar Bareilly str. CFSAN000209	strain=CFSAN000209	81	69	36	12	68	12	17	203	-	-	Bareilly	7	y	1,5	7:y:1,5	Bareilly
GCA_000748925.1	Salmonella enterica subsp. enterica serovar Bareilly str. CFSAN000210	strain=CFSAN000210	81	69	36	12	68	12	17	203	-	-	Bareilly	7	y	1,5	7:y:1,5	Bareilly
GCA_000748945.1	Salmonella enterica subsp. enterica serovar Bareilly str. CFSAN000235	strain=CFSAN000235	10	129	18	153	8	525	22	2552	-	-	Bareilly	7	y	1,5	7:y:1,5	Bareilly
GCA_000748965.1	Salmonella enterica subsp. enterica serovar Bareilly str. CFSAN000236	strain=CFSAN000236	10	129	18	153	554	9	22	2550	-	-	Bareilly	7	y	1,5	7:y:1,5	Bareilly
GCA_000748985.1	Salmonella enterica subsp. enterica serovar Bareilly str. CFSAN000662	strain=CFSAN000662	81	283	101	12	124	130	17	909	206	-	Bareilly	-	y	1,5	-:y:1,5	I -:y:1,5
GCA_000749005.1	Salmonella enterica subsp. enterica serovar Bareilly str. CFSAN000669	strain=CFSAN000669	81	283	101	12	124	130	17	909	206	-	Bareilly	7	y	1,5	7:y:1,5	Bareilly
GCA_000749025.1	Salmonella enterica subsp. enterica serovar Bareilly str. CFSAN000680	strain=CFSAN000680	81	283	101	12	124	130	17	909	206	-	Bareilly	7	y	1,5	7:y:1,5	Bareilly
GCA_000749045.1	Salmonella enterica subsp. enterica serovar Bareilly str. CFSAN000700	strain=CFSAN000700	81	283	101	12	124	130	17	909	206	-	Bareilly	7	y	1,5	7:y:1,5	Bareilly
GCA_000749065.1	Salmonella enterica subsp. enterica serovar Bareilly str. CFSAN000752	strain=CFSAN000752	81	283	101	12	124	130	17	909	206	-	Bareilly	-	y	1,5	-:y:1,5	I -:y:1,5
GCA_000749085.1	Salmonella enterica subsp. enterica serovar Bareilly str. CFSAN000753	strain=CFSAN000753	81	283	101	12	124	130	17	909	206	-	Bareilly	7	y	1,5	7:y:1,5	Bareilly
GCA_000749105.1	Salmonella enterica subsp. enterica serovar Bareilly str. CFSAN000754	strain=CFSAN000754	10	129	18	153	8	523	22	2544	-	-	Bareilly	-	y	1,5	-:y:1,5	I -:y:1,5
GCA_000749125.1	Salmonella enterica subsp. enterica serovar Bareilly str. CFSAN000755	strain=CFSAN000755	81	283	101	12	124	130	17	909	206	-	Bareilly	7	y	1,5	7:y:1,5	Bareilly
GCA_000749145.1	Salmonella enterica subsp. enterica serovar Bareilly str. CFSAN000951	strain=CFSAN000951	81	283	101	12	124	130	17	909	206	-	Bareilly	7	y	1,5	7:y:1,5	Bareilly
GCA_000749195.1	Salmonella enterica subsp. enterica serovar Bareilly str. CFSAN000187	strain=CFSAN000187	81	69	36	12	68	12	17	203	-	-	Bareilly	7	y	1,5	7:y:1,5	Bareilly
GCA_000749215.1	Salmonella enterica subsp. enterica serovar Bareilly str. CFSAN000188	strain=CFSAN000188	81	283	101	12	124	130	17	909	206	-	Bareilly	-	y	1,5	-:y:1,5	I -:y:1,5
GCA_000749235.1	Salmonella enterica subsp. enterica serovar Bareilly str. CFSAN000190	strain=CFSAN000190	81	283	101	12	124	130	17	909	206	-	Bareilly	-	y	1,5	-:y:1,5	I -:y:1,5
GCA_000749255.1	Salmonella enterica subsp. enterica serovar Bareilly str. CFSAN000192	strain=CFSAN000192	81	69	36	12	68	12	17	203	-	-	Bareilly	7	y	1,5	7:y:1,5	Bareilly
GCA_000749275.1	Salmonella enterica subsp. enterica serovar Bareilly str. CFSAN000193	strain=CFSAN000193	81	283	101	12	124	130	17	909	206	-	Bareilly	7	y	1,5	7:y:1,5	Bareilly
GCA_000749295.1	Salmonella enterica subsp. enterica serovar Bareilly str. CFSAN000963	strain=CFSAN000963	81	283	101	12	124	130	17	909	206	-	Bareilly	-	y	1,5	-:y:1,5	I -:y:1,5
GCA_000749315.1	Salmonella enterica subsp. enterica serovar Bareilly str. CFSAN000964	strain=CFSAN000964	81	283	101	12	124	130	17	909	206	-	Bareilly	7	y	1,5	7:y:1,5	Bareilly
GCA_000749335.1	Salmonella enterica subsp. enterica serovar Bareilly str. CFSAN000965	strain=CFSAN000965	81	283	101	12	124	130	17	909	206	-	Bareilly	-	y	1,5	-:y:1,5	I -:y:1,5
GCA_000749355.1	Salmonella enterica subsp. enterica serovar Bareilly str. CFSAN000966	strain=CFSAN000966	81	283	101	12	124	130	17	909	206	-	Bareilly	-	y	1,5	-:y:1,5	I -:y:1,5
GCA_000749375.1	Salmonella enterica subsp. enterica serovar Bareilly str. CFSAN000967	strain=CFSAN000967	81	283	101	12	124	130	17	909	206	-	Bareilly	-	y	1,5	-:y:1,5	I -:y:1,5
GCA_000749395.1	Salmonella enterica subsp. enterica serovar Bareilly str. CFSAN000969	strain=CFSAN000969	81	283	101	12	124	130	17	909	206	-	Bareilly	-	y	1,5	-:y:1,5	I -:y:1,5
GCA_000749415.1	Salmonella enterica subsp. enterica serovar Bareilly str. CFSAN000970	strain=CFSAN000970	81	283	101	12	124	130	17	909	206	-	Bareilly	7	y	1,5	7:y:1,5	Bareilly
GCA_000749435.1	Salmonella enterica subsp. enterica serovar Bareilly str. CFSAN000186	strain=CFSAN000186	81	283	101	12	124	130	17	909	206	-	Bareilly	7	y	1,5	7:y:1,5	Bareilly
GCA_000749455.1	Salmonella enterica subsp. enterica serovar Bareilly str. CFSAN000178	strain=CFSAN000178	81	5	101	12	124	130	17	362	206	6,7,14:y:1,5	Bareilly	7	y	1,5	7:y:1,5	Bareilly
GCA_000749505.1	Salmonella enterica subsp. enterica serovar Bareilly str. CFSAN000185	strain=CFSAN000185	81	283	101	12	124	130	17	909	206	-	Bareilly	-	y	1,5	-:y:1,5	I -:y:1,5
GCA_000750215.1	Salmonella enterica subsp. enterica serovar Enteritidis	strain=OLF-SE7-100819	5	2	3	7	6	6	11	11	4	1,9,12:[f],g,m,[p]:[1,7]	Enteritidis	9	g,m	-	9:g,m:-	Enteritidis
GCA_000750255.1	Salmonella enterica subsp. enterica serovar Enteritidis	strain=OLF-SE8-1021710	5	2	3	7	6	6	11	11	4	1,9,12:[f],g,m,[p]:[1,7]	Enteritidis	9	g,m	-	9:g,m:-	Enteritidis
GCA_000750295.1	Salmonella enterica subsp. enterica serovar Enteritidis	strain=OLF-SE9-10012	5	2	3	7	6	6	11	11	4	1,9,12:[f],g,m,[p]:[1,7]	Enteritidis	9	g,m	-	9:g,m:-	Enteritidis
GCA_000750335.1	Salmonella enterica subsp. enterica serovar Enteritidis	strain=OLF-SE10-10052	5	2	3	7	6	6	11	11	4	1,9,12:[f],g,m,[p]:[1,7]	Enteritidis	9	g,m	-	9:g,m:-	Enteritidis
GCA_000750375.1	Salmonella enterica subsp. enterica serovar Enteritidis	strain=OLF-SE11-10058	5	2	3	7	6	6	11	11	4	1,9,12:[f],g,m,[p]:[1,7]	Enteritidis	9	g,m	-	9:g,m:-	Enteritidis
GCA_000750395.2	Salmonella enterica subsp. enterica serovar Enteritidis	strain=OLF-SE3-98983-4	5	2	3	7	6	6	11	11	4	1,9,12:[f],g,m,[p]:[1,7]	Enteritidis	9	g,m	-	9:g,m:-	Enteritidis
GCA_000750415.2	Salmonella enterica subsp. enterica serovar Enteritidis	strain=OLF-SE2-98984-6	5	2	3	7	6	6	11	11	4	1,9,12:[f],g,m,[p]:[1,7]	Enteritidis	9	g,m	-	9:g,m:-	Enteritidis
GCA_000750435.1	Salmonella enterica subsp. enterica serovar Enteritidis	strain=OLF-SE4-0317-8	5	2	3	7	6	6	11	11	4	1,9,12:[f],g,m,[p]:[1,7]	Enteritidis	9	g,m	-	9:g,m:-	Enteritidis
GCA_000750455.1	Salmonella enterica subsp. enterica serovar Enteritidis	strain=OLF-SE5-1104-2	5	2	3	7	6	6	11	11	4	1,9,12:[f],g,m,[p]:[1,7]	Enteritidis	9	g,m	-	9:g,m:-	Enteritidis
GCA_000750475.1	Salmonella enterica subsp. enterica serovar Enteritidis	strain=OLF-SE1-1019-1	5	2	3	7	6	6	11	11	4	1,9,12:[f],g,m,[p]:[1,7]	Enteritidis	9	g,m	-	9:g,m:-	Enteritidis
GCA_000750495.1	Salmonella enterica subsp. enterica serovar Enteritidis	strain=OLF-SE6-00219-16	5	2	3	7	6	6	11	11	4	1,9,12:[f],g,m,[p]:[1,7]	Enteritidis	9	g,m	-	9:g,m:-	Enteritidis
GCA_000754375.1	Salmonella enterica subsp. enterica serovar Enteritidis	strain=SEJ	5	2	3	7	638	6	11	3175	-	-	Enteritidis	9	g,m	-	9:g,m:-	Enteritidis
GCA_000757925.1	Salmonella enterica subsp. enterica serovar Bareilly str. CFSAN000956	strain=CFSAN000956	81	283	101	12	124	130	17	909	206	-	Bareilly	7	y	1,5	7:y:1,5	Bareilly
GCA_000757945.1	Salmonella enterica subsp. enterica serovar Bareilly str. CFSAN000220	strain=CFSAN000220	81	283	101	12	124	130	17	909	206	-	Bareilly	7	y	1,5	7:y:1,5	Bareilly
GCA_000757955.1	Salmonella enterica subsp. enterica serovar Bareilly str. CFSAN000962	strain=CFSAN000962	81	283	101	12	124	130	17	909	206	-	Bareilly	-	y	1,5	-:y:1,5	I -:y:1,5
GCA_000758005.1	Salmonella enterica subsp. enterica serovar Bareilly str. CFSAN001090	strain=CFSAN001090	81	283	101	12	124	130	17	909	206	-	Bareilly	7	y	1,5	7:y:1,5	Bareilly
GCA_000786025.1	Salmonella enterica subsp. enterica serovar Typhimurium str. 86-0368	strain=86-0368	10	7	12	9	5	9	2	19	1	4,5:12:i:-	Typhimurium	4	i	1,2	4:i:1,2	Typhimurium
GCA_000801935.1	Salmonella enterica subsp. enterica serovar Gallinarum	strain=VTCCBAA614	5	2	42	7	31	6	11	78	4	1,9,12:-:-	Gallinarum	9	g,m	-	9:g,m:-	Gallinarum or Enteritidis
GCA_000818075.1	Salmonella enterica subsp. enterica serovar Paratyphi A	strain=CMCC 50973	45	4	8	44	27	56	8	129	11	1,2,12:a:-	Paratyphi_A	9	a	1,5	9:a:1,5	Miami	Confliction
GCA_000818115.1	Salmonella enterica subsp. enterica serovar Paratyphi A	strain=CMCC 50503	45	4	8	44	27	56	8	129	11	1,2,12:a:-	Paratyphi_A	9	a	1,5	9:a:1,5	Miami	Confliction
GCA_000828595.1	Salmonella enterica subsp. enterica serovar Typhimurium str. L-3553	strain=L-3553	10	7	12	9	5	9	2	19	1	4,5:12:i:-	Typhimurium	4	i	1,2	4:i:1,2	Typhimurium
GCA_000831025.2	Salmonella enterica subsp. enterica serovar Enteritidis str. EC20100134	strain=EC20100134	5	2	3	7	6	6	11	11	4	1,9,12:[f],g,m,[p]:[1,7]	Enteritidis	9	g,m	-	9:g,m:-	Enteritidis
GCA_000831045.2	Salmonella enterica subsp. enterica serovar Enteritidis str. EC20100130	strain=EC20100130	5	2	3	7	6	6	11	11	4	1,9,12:[f],g,m,[p]:[1,7]	Enteritidis	9	g,m	-	9:g,m:-	Enteritidis
GCA_000832685.1	Salmonella enterica subsp. enterica serovar Bareilly str. CFSAN001591	strain=CFSAN001591	81	283	101	12	124	130	17	909	206	-	Bareilly	7	y	1,5	7:y:1,5	Bareilly
GCA_000940935.1	Salmonella enterica subsp. enterica serovar Newport str. USDA-ARS-USMARC-1927	strain=USDA-ARS-USMARC-1927	16	2	45	43	36	39	42	118	2	6,8,[20]:e,h:1,2:[z67]	Newport	8	e,h	1,2	8:e,h:1,2	Newport
GCA_000940975.1	Salmonella enterica subsp. enterica serovar Montevideo str. USDA-ARS-USMARC-1903	strain=USDA-ARS-USMARC-1903	11	41	55	42	34	58	4	138	39	6,7:g,m,s:-	Montevideo	7	g,m,s	-	7:g,m,s:-	Montevideo
GCA_000953175.1	Salmonella enterica subsp. enterica serovar Dublin	-	5	2	3	6	5	5	10	10	53	9,12:g,p:-	Dublin	9	g,p	-	9:g,p:-	Dublin
GCA_000953495.1	Salmonella enterica subsp. enterica serovar Infantis	strain=1326/28	17	18	22	17	5	21	19	32	31	6,7:r:1,5:Rz37	Infantis	7	r	1,5	7:r:1,5	Infantis
GCA_000953595.1	Salmonella enterica subsp. enterica serovar Pullorum	-	5	2	361	7	31	41	11	2151	-	-	Pullorum	9	g,m	-	9:g,m:-	Gallinarum or Enteritidis
GCA_000956125.1	Salmonella enterica subsp. enterica serovar Livingstone	strain=CKY-S4	47	98	36	152	174	7	171	638	156	6,7,14:d:l,w	Livingstone	7	d	l,w	7:d:l,w	Livingstone
GCA_000961995.1	Salmonella enterica subsp. enterica serovar Heidelberg str. SARA40	strain=SARA40	2	7	9	9	5	51	12	3377	-	-	Heidelberg	4	r	1,2	4:r:1,2	Heidelberg
GCA_000962005.1	Salmonella enterica subsp. enterica serovar Heidelberg str. SARA36	strain=SARA36	2	7	9	9	5	9	12	15	26	1,4,[5],12:r:1,2	Heidelberg	4	r	1,2	4:r:1,2	Heidelberg
GCA_000962015.1	Salmonella enterica subsp. enterica serovar Heidelberg str. RI-11-013193	strain=RI-11-013193	2	7	9	9	5	9	12	15	26	1,4,[5],12:r:1,2	Heidelberg	4	r	1,2	4:r:1,2	Heidelberg
GCA_000962025.1	Salmonella enterica subsp. enterica serovar Heidelberg str. 607309-5	strain=607309-5	2	7	9	9	5	9	12	15	26	1,4,[5],12:r:1,2	Heidelberg	4	r	1,2	4:r:1,2	Heidelberg
GCA_000962075.1	Salmonella enterica subsp. enterica serovar Heidelberg str. 607309-34	strain=607309-34	2	7	9	9	5	9	12	15	26	1,4,[5],12:r:1,2	Heidelberg	4	r	1,2	4:r:1,2	Heidelberg
GCA_000962085.1	Salmonella enterica subsp. enterica serovar Heidelberg str. 632675-24	strain=632675-24	2	7	9	9	5	9	12	15	26	1,4,[5],12:r:1,2	Heidelberg	4	r	1,2	4:r:1,2	Heidelberg
GCA_000962115.1	Salmonella enterica subsp. enterica serovar Heidelberg str. 670102-5	strain=670102-5	2	7	9	9	5	9	12	15	26	1,4,[5],12:r:1,2	Heidelberg	4	r	1,2	4:r:1,2	Heidelberg
GCA_000962165.1	Salmonella enterica subsp. enterica serovar Heidelberg str. 607310-1	strain=607310-1	2	7	9	9	5	9	12	15	26	1,4,[5],12:r:1,2	Heidelberg	4	r	1,2	4:r:1,2	Heidelberg
GCA_000962225.1	Salmonella enterica subsp. enterica serovar Heidelberg str. RI-11-013343	strain=RI-11-013343	2	7	9	9	5	9	12	15	26	1,4,[5],12:r:1,2	Heidelberg	4	r	1,2	4:r:1,2	Heidelberg
GCA_000962235.1	Salmonella enterica subsp. enterica serovar Heidelberg str. RI-11-014588	strain=RI-11-014588	2	7	9	9	5	9	12	15	26	1,4,[5],12:r:1,2	Heidelberg	4	r	1,2	4:r:1,2	Heidelberg
GCA_000962295.1	Salmonella enterica subsp. enterica serovar Heidelberg str. 622737-21	strain=622737-21	2	7	9	9	5	9	12	15	26	1,4,[5],12:r:1,2	Heidelberg	-	r	1,2	-:r:1,2	I -:r:1,2
GCA_000962305.1	Salmonella enterica subsp. enterica serovar Heidelberg str. 622737-14	strain=622737-14	2	7	9	9	5	9	12	15	26	1,4,[5],12:r:1,2	Heidelberg	4	r	1,2	4:r:1,2	Heidelberg
GCA_000962395.1	Salmonella enterica subsp. enterica serovar Heidelberg str. 76-0300	strain=76-0300	2	7	9	9	5	9	12	15	26	1,4,[5],12:r:1,2	Heidelberg	4	r	1,2	4:r:1,2	Heidelberg
GCA_000962405.1	Salmonella enterica subsp. enterica serovar Heidelberg str. 77-2823	strain=77-2823	2	7	9	9	5	9	12	15	26	1,4,[5],12:r:1,2	Heidelberg	4	r	1,2	4:r:1,2	Heidelberg
GCA_000962435.1	Salmonella enterica subsp. enterica serovar Heidelberg str. 79-0480	strain=79-0480	2	7	9	9	5	9	12	15	26	1,4,[5],12:r:1,2	Heidelberg	4	r	1,2	4:r:1,2	Heidelberg
GCA_000962445.1	Salmonella enterica subsp. enterica serovar Heidelberg str. 83-1068	strain=83-1068	2	7	9	9	5	9	12	15	26	1,4,[5],12:r:1,2	Heidelberg	4	r	1,2	4:r:1,2	Heidelberg
GCA_000962475.1	Salmonella enterica subsp. enterica serovar Heidelberg str. 86-0255	strain=86-0255	2	7	9	9	5	9	12	15	26	1,4,[5],12:r:1,2	Heidelberg	4	r	1,2	4:r:1,2	Heidelberg
GCA_000962515.1	Salmonella enterica subsp. enterica serovar Heidelberg str. 88-0312	strain=88-0312	2	7	9	9	5	9	12	15	26	1,4,[5],12:r:1,2	Heidelberg	4	r	1,2	4:r:1,2	Heidelberg
GCA_000962525.1	Salmonella enterica subsp. enterica serovar Heidelberg str. 89-0213	strain=89-0213	2	7	9	9	5	9	12	15	26	1,4,[5],12:r:1,2	Heidelberg	4	r	1,2	4:r:1,2	Heidelberg
GCA_000962555.1	Salmonella enterica subsp. enterica serovar Heidelberg str. CFSAN00327	strain=CFSAN00327	2	7	9	9	5	9	12	15	26	1,4,[5],12:r:1,2	Heidelberg	4	r	1,2	4:r:1,2	Heidelberg
GCA_000962565.1	Salmonella enterica subsp. enterica serovar Heidelberg str. 92-0138	strain=92-0138	2	7	9	9	5	9	12	15	26	1,4,[5],12:r:1,2	Heidelberg	4	r	1,2	4:r:1,2	Heidelberg
GCA_000962605.1	Salmonella enterica subsp. enterica serovar Heidelberg str. 82-1617	strain=82-1617	2	7	9	9	5	9	12	15	26	1,4,[5],12:r:1,2	Heidelberg	-	r	1,2	-:r:1,2	I -:r:1,2
GCA_000962625.1	Salmonella enterica subsp. enterica serovar Heidelberg str. 84-1004	strain=84-1004	2	7	9	9	5	9	12	15	26	1,4,[5],12:r:1,2	Heidelberg	4	r	1,2	4:r:1,2	Heidelberg
GCA_000962655.1	Salmonella enterica subsp. enterica serovar Heidelberg str. 85-0486	strain=85-0486	2	7	9	9	5	9	12	15	26	1,4,[5],12:r:1,2	Heidelberg	4	r	1,2	4:r:1,2	Heidelberg
GCA_000962675.1	Salmonella enterica subsp. enterica serovar Heidelberg str. 90-0318	strain=90-0318	2	7	9	9	5	9	12	15	26	1,4,[5],12:r:1,2	Heidelberg	4	r	1,2	4:r:1,2	Heidelberg
GCA_000962685.1	Salmonella enterica subsp. enterica serovar Heidelberg str. 92-0144	strain=92-0144	2	7	9	9	5	9	12	15	26	1,4,[5],12:r:1,2	Heidelberg	4	r	1,2	4:r:1,2	Heidelberg
GCA_000962695.1	Salmonella enterica subsp. enterica serovar Heidelberg str. CFSAN00323	strain=CFSAN00323	2	7	9	9	5	9	12	15	26	1,4,[5],12:r:1,2	Heidelberg	-	r	1,2	-:r:1,2	I -:r:1,2
GCA_000962725.1	Salmonella enterica subsp. enterica serovar Heidelberg str. CFSAN00324	strain=CFSAN00324	2	7	9	9	5	9	12	15	26	1,4,[5],12:r:1,2	Heidelberg	4	r	1,2	4:r:1,2	Heidelberg
GCA_000964145.1	Salmonella enterica subsp. enterica serovar Berta	strain=OLC-759	2	2	3	124	2	2	6	435	99	9,12:f,g,t:-	Berta	9	f,g,t	-	9:f,g,t:-	Berta
GCA_000964155.1	Salmonella enterica subsp. enterica serovar Berta str. ATCC 8392	strain=ATCC 8392	2	2	3	124	2	2	6	435	99	9,12:f,g,t:-	Berta	9	f,g,t	-	9:f,g,t:-	Berta
GCA_000964185.1	Salmonella enterica subsp. enterica serovar Mishmarhaemek	strain=OLC-1602	15	516	3	131	6	180	338	2666	-	-	Mishmarhaemek	13	d	1,5	13:d:1,5	Mishmarhaemek
GCA_000968775.2	Salmonella enterica subsp. enterica serovar Enteritidis str. EC20100100	strain=EC20100100	5	2	3	7	6	6	11	11	4	1,9,12:[f],g,m,[p]:[1,7]	Enteritidis	9	g,m	-	9:g,m:-	Enteritidis
GCA_000968795.2	Salmonella enterica subsp. enterica serovar Enteritidis str. SA20100349	strain=SA20100349	5	2	3	7	6	6	11	11	4	1,9,12:[f],g,m,[p]:[1,7]	Enteritidis	9	g,m	-	9:g,m:-	Enteritidis
GCA_000973645.1	Salmonella enterica subsp. enterica serovar Typhimurium str. CDC 2011K-0870	strain=CDC 2011K-0870	10	7	12	9	5	9	2	19	1	4,5:12:i:-	Typhimurium	4	i	1,2	4:i:1,2	Typhimurium
GCA_000973665.1	Salmonella enterica subsp. enterica serovar Montevideo str. USDA-ARS-USMARC-1921	strain=USDA-ARS-USMARC-1921	11	41	55	42	34	58	4	138	39	6,7:g,m,s:-	Montevideo	7	g,m,s	-	7:g,m,s:-	Montevideo
GCA_000973685.1	Salmonella enterica subsp. enterica serovar Newport str. CDC 2010K-2159	strain=CDC 2010K-2159	2	2	15	14	15	20	12	31	7	6,8:e,h:1,2	Newport	8	e,h	1,2	8:e,h:1,2	Newport
GCA_000973745.1	Salmonella enterica subsp. enterica serovar Hadar	strain=ABBSB1020-2	2	5	6	7	5	7	12	33	22	6,8:Z10:e,n,x	Hadar	8	-	-	8:-:-	I 8:-:-
GCA_000973755.1	Salmonella enterica subsp. enterica serovar Kentucky	strain=ABBSB1008-2	62	53	54	60	5	53	54	152	15	8,[20]:i:z6	Kentucky	8	i	z6	8:i:z6	Kentucky
GCA_000973775.1	Salmonella enterica subsp. enterica serovar Hadar	strain=ABB1048-1	2	5	6	7	5	7	12	33	22	6,8:Z10:e,n,x	Hadar	8	z10	e,n,x	8:z10:e,n,x	Hadar
GCA_000973785.1	Salmonella enterica subsp. enterica serovar Heidelberg	strain=ABB07-SB3031	2	7	9	9	5	9	12	15	26	1,4,[5],12:r:1,2	Heidelberg	4	r	1,2	4:r:1,2	Heidelberg
GCA_000973835.1	Salmonella enterica subsp. enterica serovar Kentucky	strain=SALC-205-3	62	53	54	60	5	53	54	152	15	8,[20]:i:z6	Kentucky	8	i	z6	8:i:z6	Kentucky
GCA_000973845.1	Salmonella enterica subsp. enterica serovar Typhimurium	strain=SALF-276-1	10	7	12	9	5	9	2	19	1	4,5:12:i:-	Typhimurium	4	i	-	4:i:-	I 4,[5],12:i:-
GCA_000973885.1	Salmonella enterica subsp. enterica serovar Typhimurium	strain=SALH-394-2	10	7	12	9	5	9	2	19	1	4,5:12:i:-	Typhimurium	4	i	-	4:i:-	I 4,[5],12:i:-
GCA_000973905.1	Salmonella enterica subsp. enterica serovar Kentucky	strain=ABB07-SB3057-2	62	53	54	60	5	53	54	152	15	8,[20]:i:z6	Kentucky	8	i	z6	8:i:z6	Kentucky
GCA_000973915.1	Salmonella enterica subsp. enterica serovar Typhimurium	strain=ABB1162-2	10	7	12	9	5	9	2	19	1	4,5:12:i:-	Typhimurium	4	i	1,2	4:i:1,2	Typhimurium
GCA_000973935.1	Salmonella enterica subsp. enterica serovar Enteritidis	strain=ABBSB1004-1	5	2	3	7	6	6	11	11	4	1,9,12:[f],g,m,[p]:[1,7]	Enteritidis	9	g,m	-	9:g,m:-	Enteritidis
GCA_000973955.1	Salmonella enterica subsp. enterica serovar Thompson	strain=ABBSB1050-2	14	13	18	12	14	18	1	26	28	6,7:k:1,5	Thompson	7	k	1,5	7:k:1,5	Thompson
GCA_000973985.1	Salmonella enterica subsp. enterica serovar Typhimurium	strain=ABBSB1189-1	10	7	12	9	5	9	2	19	1	4,5:12:i:-	Typhimurium	4	i	-	4:i:-	I 4,[5],12:i:-
GCA_000974045.1	Salmonella enterica subsp. enterica serovar Enteritidis	strain=ABB07-SB3071	5	2	3	7	6	6	11	11	4	1,9,12:[f],g,m,[p]:[1,7]	Enteritidis	9	g,m	-	9:g,m:-	Enteritidis
GCA_000974085.1	Salmonella enterica subsp. enterica serovar Kentucky	strain=ABB1087-1	62	53	54	60	5	53	54	152	15	8,[20]:i:z6	Kentucky	8	i	z6	8:i:z6	Kentucky
GCA_000974095.1	Salmonella enterica subsp. enterica serovar Typhimurium	strain=ABBSB1113-1	10	7	12	9	5	9	2	19	1	4,5:12:i:-	Typhimurium	4	i	1,2	4:i:1,2	Typhimurium
GCA_000974125.1	Salmonella enterica subsp. enterica serovar Typhimurium	strain=ABBSB1116-2	10	7	12	9	5	9	2	19	1	4,5:12:i:-	Typhimurium	4	i	1,2	4:i:1,2	Typhimurium
GCA_000974135.1	Salmonella enterica subsp. enterica serovar Hadar	strain=ABBSB1121-1	2	5	6	7	5	7	12	33	22	6,8:Z10:e,n,x	Hadar	8	z10	e,n,x	8:z10:e,n,x	Hadar
GCA_000974165.1	Salmonella enterica subsp. enterica serovar Heidelberg	strain=SALB-159-4	2	7	9	9	5	9	12	15	26	1,4,[5],12:r:1,2	Heidelberg	4	r	1,2	4:r:1,2	Heidelberg
GCA_000974175.1	Salmonella enterica subsp. enterica serovar Heidelberg	strain=SALB-46	2	7	9	9	5	9	12	15	26	1,4,[5],12:r:1,2	Heidelberg	4	r	1,2	4:r:1,2	Heidelberg
GCA_000974205.1	Salmonella enterica subsp. enterica serovar Heidelberg	strain=SALB-47-2	2	7	9	9	5	9	12	15	26	1,4,[5],12:r:1,2	Heidelberg	4	r	1,2	4:r:1,2	Heidelberg
GCA_000974215.1	Salmonella enterica subsp. enterica serovar Typhimurium	strain=SALF-297-3	10	7	12	9	5	9	2	19	1	4,5:12:i:-	Typhimurium	4	i	-	4:i:-	I 4,[5],12:i:-
GCA_000982755.1	Salmonella enterica subsp. enterica serovar Typhi	strain=MDUST139	1	1	2	1	1	1	5	2	13	9,12:-:-	Typhi	9	d	-	9:d:-	Typhi
GCA_000983135.1	Salmonella enterica subsp. enterica serovar Paratyphi A	-	45	4	8	44	27	9	8	85	11	1,2,12:a:1,5	Paratyphi_A	2	a	1,5	2:a:1,5	Paratyphi A
GCA_000983155.1	Salmonella enterica subsp. enterica serovar Paratyphi A	-	45	4	8	44	27	9	8	85	11	1,2,12:a:1,5	Paratyphi_A	2	a	1,5	2:a:1,5	Paratyphi A
GCA_000983175.1	Salmonella enterica subsp. enterica serovar Paratyphi A	-	536	4	8	44	27	9	8	2382	-	-	Paratyphi_A	2	a	1,5	2:a:1,5	Paratyphi A
GCA_000983195.1	Salmonella enterica subsp. enterica serovar Paratyphi A	-	45	4	8	44	27	9	8	85	11	1,2,12:a:1,5	Paratyphi_A	2	a	1,5	2:a:1,5	Paratyphi A
GCA_000983215.1	Salmonella enterica subsp. enterica serovar Paratyphi A	-	45	4	8	44	27	9	8	85	11	1,2,12:a:1,5	Paratyphi_A	2	a	1,5	2:a:1,5	Paratyphi A
GCA_000983235.1	Salmonella enterica subsp. enterica serovar Paratyphi A	-	45	4	8	44	27	9	8	85	11	1,2,12:a:1,5	Paratyphi_A	2	a	1,5	2:a:1,5	Paratyphi A
GCA_000983255.1	Salmonella enterica subsp. enterica serovar Paratyphi A	-	45	4	8	44	27	56	8	129	11	1,2,12:a:-	Paratyphi_A	2	a	1,5	2:a:1,5	Paratyphi A
GCA_000983275.1	Salmonella enterica subsp. enterica serovar Paratyphi A	-	45	4	8	44	27	9	8	85	11	1,2,12:a:1,5	Paratyphi_A	2	a	1,5	2:a:1,5	Paratyphi A
GCA_000983295.1	Salmonella enterica subsp. enterica serovar Paratyphi A	-	45	4	8	44	27	9	8	85	11	1,2,12:a:1,5	Paratyphi_A	2	a	1,5	2:a:1,5	Paratyphi A
GCA_000983315.1	Salmonella enterica subsp. enterica serovar Paratyphi A	-	45	4	8	44	27	56	8	129	11	1,2,12:a:-	Paratyphi_A	2	a	1,5	2:a:1,5	Paratyphi A
GCA_000983335.1	Salmonella enterica subsp. enterica serovar Paratyphi A	-	45	4	8	44	27	9	8	85	11	1,2,12:a:1,5	Paratyphi_A	2	a	-	2:a:-	Paratyphi A
GCA_000983355.1	Salmonella enterica subsp. enterica serovar Paratyphi A	-	45	4	8	44	27	9	8	85	11	1,2,12:a:1,5	Paratyphi_A	2	a	1,5	2:a:1,5	Paratyphi A
GCA_000983375.1	Salmonella enterica subsp. enterica serovar Paratyphi A	-	45	4	8	44	27	9	8	85	11	1,2,12:a:1,5	Paratyphi_A	2	a	1,5	2:a:1,5	Paratyphi A
GCA_000983395.1	Salmonella enterica subsp. enterica serovar Paratyphi A	-	45	4	8	44	27	9	8	85	11	1,2,12:a:1,5	Paratyphi_A	2	a	1,5	2:a:1,5	Paratyphi A
GCA_000983415.1	Salmonella enterica subsp. enterica serovar Paratyphi A	-	45	4	8	44	27	9	8	85	11	1,2,12:a:1,5	Paratyphi_A	2	a	1,5	2:a:1,5	Paratyphi A
GCA_000983435.1	Salmonella enterica subsp. enterica serovar Paratyphi A	-	45	4	8	44	27	9	8	85	11	1,2,12:a:1,5	Paratyphi_A	2	a	1,5	2:a:1,5	Paratyphi A
GCA_000983485.1	Salmonella enterica subsp. enterica serovar Paratyphi A	-	45	4	8	44	27	9	8	85	11	1,2,12:a:1,5	Paratyphi_A	2	a	1,5	2:a:1,5	Paratyphi A
GCA_000983505.1	Salmonella enterica subsp. enterica serovar Paratyphi A	-	45	4	8	44	27	56	8	129	11	1,2,12:a:-	Paratyphi_A	2	a	1,5	2:a:1,5	Paratyphi A
GCA_000983535.1	Salmonella enterica subsp. enterica serovar Paratyphi A	-	45	4	8	44	27	56	8	129	11	1,2,12:a:-	Paratyphi_A	2	a	1,5	2:a:1,5	Paratyphi A
GCA_000983565.1	Salmonella enterica subsp. enterica serovar Paratyphi A	-	45	4	8	44	27	9	8	85	11	1,2,12:a:1,5	Paratyphi_A	2	a	1,5	2:a:1,5	Paratyphi A
GCA_000983595.1	Salmonella enterica subsp. enterica serovar Paratyphi A	-	45	4	8	44	27	9	8	85	11	1,2,12:a:1,5	Paratyphi_A	2	a	1,5	2:a:1,5	Paratyphi A
GCA_000983625.1	Salmonella enterica subsp. enterica serovar Paratyphi A	-	45	4	8	44	27	56	8	129	11	1,2,12:a:-	Paratyphi_A	2	a	1,5	2:a:1,5	Paratyphi A
GCA_000983645.1	Salmonella enterica subsp. enterica serovar Paratyphi A	-	45	4	8	44	27	9	8	85	11	1,2,12:a:1,5	Paratyphi_A	2	a	1,5	2:a:1,5	Paratyphi A
GCA_000983685.1	Salmonella enterica subsp. enterica serovar Paratyphi A	-	536	4	8	44	27	9	8	2382	-	-	Paratyphi_A	2	a	1,5	2:a:1,5	Paratyphi A
GCA_000983705.1	Salmonella enterica subsp. enterica serovar Paratyphi A	-	45	4	8	44	27	56	8	129	11	1,2,12:a:-	Paratyphi_A	2	a	1,5	2:a:1,5	Paratyphi A
GCA_000983735.1	Salmonella enterica subsp. enterica serovar Paratyphi A	-	45	4	8	44	27	56	8	129	11	1,2,12:a:-	Paratyphi_A	2	a	1,5	2:a:1,5	Paratyphi A
GCA_000983755.1	Salmonella enterica subsp. enterica serovar Paratyphi A	-	45	4	8	44	27	56	8	129	11	1,2,12:a:-	Paratyphi_A	2	a	1,5	2:a:1,5	Paratyphi A
GCA_000983775.1	Salmonella enterica subsp. enterica serovar Paratyphi A	-	45	4	8	44	27	56	8	129	11	1,2,12:a:-	Paratyphi_A	2	a	1,5	2:a:1,5	Paratyphi A
GCA_000983795.1	Salmonella enterica subsp. enterica serovar Paratyphi A	-	45	4	8	44	27	9	8	85	11	1,2,12:a:1,5	Paratyphi_A	2	a	1,5	2:a:1,5	Paratyphi A
GCA_000983835.1	Salmonella enterica subsp. enterica serovar Paratyphi A	-	45	4	8	44	27	9	8	85	11	1,2,12:a:1,5	Paratyphi_A	2	a	1,5	2:a:1,5	Paratyphi A
GCA_000983855.1	Salmonella enterica subsp. enterica serovar Paratyphi A	-	45	4	8	44	27	56	8	129	11	1,2,12:a:-	Paratyphi_A	2	a	-	2:a:-	Paratyphi A
GCA_000983875.1	Salmonella enterica subsp. enterica serovar Paratyphi A	-	45	4	8	44	27	56	8	129	11	1,2,12:a:-	Paratyphi_A	2	a	1,5	2:a:1,5	Paratyphi A
GCA_000983895.1	Salmonella enterica subsp. enterica serovar Paratyphi A	-	45	4	8	44	27	9	8	85	11	1,2,12:a:1,5	Paratyphi_A	2	a	1,5	2:a:1,5	Paratyphi A
GCA_000983915.1	Salmonella enterica subsp. enterica serovar Paratyphi A	-	45	4	8	44	27	9	8	85	11	1,2,12:a:1,5	Paratyphi_A	2	a	1,5	2:a:1,5	Paratyphi A
GCA_000983935.1	Salmonella enterica subsp. enterica serovar Paratyphi A	-	45	4	8	44	27	9	8	85	11	1,2,12:a:1,5	Paratyphi_A	2	a	1,5	2:a:1,5	Paratyphi A
GCA_000983955.1	Salmonella enterica subsp. enterica serovar Paratyphi A	-	45	4	8	44	27	9	8	85	11	1,2,12:a:1,5	Paratyphi_A	2	a	1,5	2:a:1,5	Paratyphi A
GCA_000983975.1	Salmonella enterica subsp. enterica serovar Paratyphi A	-	45	4	8	44	27	9	8	85	11	1,2,12:a:1,5	Paratyphi_A	2	a	1,5	2:a:1,5	Paratyphi A
GCA_000983995.1	Salmonella enterica subsp. enterica serovar Paratyphi A	-	45	4	8	44	27	56	8	129	11	1,2,12:a:-	Paratyphi_A	2	a	-	2:a:-	- 2:a:-
GCA_000984025.1	Salmonella enterica subsp. enterica serovar Paratyphi A	-	45	4	8	44	27	9	8	85	11	1,2,12:a:1,5	Paratyphi_A	2	a	1,5	2:a:1,5	Paratyphi A
GCA_000984045.1	Salmonella enterica subsp. enterica serovar Paratyphi A	-	45	4	8	44	27	9	8	85	11	1,2,12:a:1,5	Paratyphi_A	2	a	-	2:a:-	Paratyphi A
GCA_000984075.1	Salmonella enterica subsp. enterica serovar Paratyphi A	-	45	4	8	44	27	9	8	85	11	1,2,12:a:1,5	Paratyphi_A	2	a	1,5	2:a:1,5	Paratyphi A
GCA_000984095.1	Salmonella enterica subsp. enterica serovar Paratyphi A	-	45	4	8	44	27	56	8	129	11	1,2,12:a:-	Paratyphi_A	2	a	1,5	2:a:1,5	Paratyphi A
GCA_000984115.1	Salmonella enterica subsp. enterica serovar Paratyphi A	-	45	4	8	44	27	9	8	85	11	1,2,12:a:1,5	Paratyphi_A	2	a	1,5	2:a:1,5	Paratyphi A
GCA_000984135.1	Salmonella enterica subsp. enterica serovar Paratyphi A	-	45	4	8	44	27	9	8	85	11	1,2,12:a:1,5	Paratyphi_A	2	a	1,5	2:a:1,5	Paratyphi A
GCA_000984155.1	Salmonella enterica subsp. enterica serovar Paratyphi A	-	45	4	8	44	27	9	8	85	11	1,2,12:a:1,5	Paratyphi_A	2	a	-	2:a:-	Paratyphi A
GCA_000984175.1	Salmonella enterica subsp. enterica serovar Paratyphi A	-	45	4	8	44	27	9	8	85	11	1,2,12:a:1,5	Paratyphi_A	2	a	1,5	2:a:1,5	Paratyphi A
GCA_000984195.1	Salmonella enterica subsp. enterica serovar Paratyphi A	-	45	4	8	44	27	56	8	129	11	1,2,12:a:-	Paratyphi_A	2	a	1,5	2:a:1,5	Paratyphi A
GCA_000984215.1	Salmonella enterica subsp. enterica serovar Paratyphi A	-	45	4	8	44	27	9	8	85	11	1,2,12:a:1,5	Paratyphi_A	2	a	1,5	2:a:1,5	Paratyphi A
GCA_000984235.1	Salmonella enterica subsp. enterica serovar Paratyphi A	-	45	4	8	44	27	9	8	85	11	1,2,12:a:1,5	Paratyphi_A	2	a	1,5	2:a:1,5	Paratyphi A
GCA_000984255.1	Salmonella enterica subsp. enterica serovar Paratyphi A	-	45	4	8	44	27	9	8	85	11	1,2,12:a:1,5	Paratyphi_A	2	a	1,5	2:a:1,5	Paratyphi A
GCA_000984275.1	Salmonella enterica subsp. enterica serovar Paratyphi A	-	45	4	8	44	27	9	8	85	11	1,2,12:a:1,5	Paratyphi_A	2	a	1,5	2:a:1,5	Paratyphi A
GCA_000984295.1	Salmonella enterica subsp. enterica serovar Paratyphi A	-	45	4	8	44	27	9	8	85	11	1,2,12:a:1,5	Paratyphi_A	2	a	1,5	2:a:1,5	Paratyphi A
GCA_000984315.1	Salmonella enterica subsp. enterica serovar Paratyphi A	-	45	4	8	44	27	9	8	85	11	1,2,12:a:1,5	Paratyphi_A	2	a	1,5	2:a:1,5	Paratyphi A
GCA_000984335.1	Salmonella enterica subsp. enterica serovar Paratyphi A	-	45	4	8	44	27	9	8	85	11	1,2,12:a:1,5	Paratyphi_A	2	a	1,5	2:a:1,5	Paratyphi A
GCA_000984355.1	Salmonella enterica subsp. enterica serovar Paratyphi A	-	45	4	8	44	27	56	8	129	11	1,2,12:a:-	Paratyphi_A	2	a	1,5	2:a:1,5	Paratyphi A
GCA_000984375.1	Salmonella enterica subsp. enterica serovar Paratyphi A	-	45	4	8	44	27	56	8	129	11	1,2,12:a:-	Paratyphi_A	2	a	1,5	2:a:1,5	Paratyphi A
GCA_000984395.1	Salmonella enterica subsp. enterica serovar Paratyphi A	-	45	4	8	44	27	9	8	85	11	1,2,12:a:1,5	Paratyphi_A	2	a	-	2:a:-	Paratyphi A
GCA_000984415.1	Salmonella enterica subsp. enterica serovar Paratyphi A	-	45	4	8	44	27	56	8	129	11	1,2,12:a:-	Paratyphi_A	2	a	1,5	2:a:1,5	Paratyphi A
GCA_000984435.1	Salmonella enterica subsp. enterica serovar Paratyphi A	-	45	4	8	44	27	9	8	85	11	1,2,12:a:1,5	Paratyphi_A	2	a	1,5	2:a:1,5	Paratyphi A
GCA_000984455.1	Salmonella enterica subsp. enterica serovar Paratyphi A	-	45	4	8	44	27	9	8	85	11	1,2,12:a:1,5	Paratyphi_A	2	a	1,5	2:a:1,5	Paratyphi A
GCA_000984475.1	Salmonella enterica subsp. enterica serovar Paratyphi A	-	45	4	8	44	27	9	8	85	11	1,2,12:a:1,5	Paratyphi_A	2	a	1,5	2:a:1,5	Paratyphi A
GCA_000984495.1	Salmonella enterica subsp. enterica serovar Paratyphi A	-	45	4	8	44	27	56	8	129	11	1,2,12:a:-	Paratyphi_A	2	a	-	2:a:-	Paratyphi A
GCA_000984515.1	Salmonella enterica subsp. enterica serovar Paratyphi A	-	45	4	8	44	27	56	8	129	11	1,2,12:a:-	Paratyphi_A	2	a	1,5	2:a:1,5	Paratyphi A
GCA_000984535.1	Salmonella enterica subsp. enterica serovar Paratyphi A	-	45	4	8	44	27	9	8	85	11	1,2,12:a:1,5	Paratyphi_A	2	a	1,5	2:a:1,5	Paratyphi A
GCA_000984555.1	Salmonella enterica subsp. enterica serovar Paratyphi A	-	45	4	8	44	27	9	8	85	11	1,2,12:a:1,5	Paratyphi_A	2	a	1,5	2:a:1,5	Paratyphi A
GCA_000984575.1	Salmonella enterica subsp. enterica serovar Paratyphi A	-	45	4	8	44	27	9	8	85	11	1,2,12:a:1,5	Paratyphi_A	2	a	1,5	2:a:1,5	Paratyphi A
GCA_000984595.1	Salmonella enterica subsp. enterica serovar Paratyphi A	-	45	4	8	44	27	56	8	129	11	1,2,12:a:-	Paratyphi_A	2	a	-	2:a:-	Paratyphi A
GCA_000984615.1	Salmonella enterica subsp. enterica serovar Paratyphi A	-	45	4	8	44	27	56	8	129	11	1,2,12:a:-	Paratyphi_A	2	a	1,5	2:a:1,5	Paratyphi A
GCA_000984635.1	Salmonella enterica subsp. enterica serovar Paratyphi A	-	45	4	8	44	27	56	8	129	11	1,2,12:a:-	Paratyphi_A	2	a	1,5	2:a:1,5	Paratyphi A
GCA_000984655.1	Salmonella enterica subsp. enterica serovar Paratyphi A	-	45	4	8	44	27	9	8	85	11	1,2,12:a:1,5	Paratyphi_A	2	a	1,5	2:a:1,5	Paratyphi A
GCA_000984675.1	Salmonella enterica subsp. enterica serovar Paratyphi A	-	45	4	8	44	27	56	8	129	11	1,2,12:a:-	Paratyphi_A	2	a	-	2:a:-	Paratyphi A
GCA_000984695.1	Salmonella enterica subsp. enterica serovar Paratyphi A	-	45	4	8	44	27	56	8	129	11	1,2,12:a:-	Paratyphi_A	2	a	-	2:a:-	Paratyphi A
GCA_000984715.1	Salmonella enterica subsp. enterica serovar Paratyphi A	-	45	4	8	44	27	9	8	85	11	1,2,12:a:1,5	Paratyphi_A	2	a	1,5	2:a:1,5	Paratyphi A
GCA_000984735.1	Salmonella enterica subsp. enterica serovar Paratyphi A	-	45	4	8	44	27	56	8	129	11	1,2,12:a:-	Paratyphi_A	2	a	1,5	2:a:1,5	Paratyphi A
GCA_000984755.1	Salmonella enterica subsp. enterica serovar Paratyphi A	-	45	4	8	44	27	9	8	85	11	1,2,12:a:1,5	Paratyphi_A	2	a	1,5	2:a:1,5	Paratyphi A
GCA_000984775.1	Salmonella enterica subsp. enterica serovar Paratyphi A	-	164	4	8	181	27	9	8	479	11	1,2,12:a:1,5	Paratyphi_A	2	a	1,5	2:a:1,5	Paratyphi A
GCA_000984795.1	Salmonella enterica subsp. enterica serovar Paratyphi A	-	45	4	8	44	27	9	8	85	11	1,2,12:a:1,5	Paratyphi_A	2	a	1,5	2:a:1,5	Paratyphi A
GCA_000984815.1	Salmonella enterica subsp. enterica serovar Paratyphi A	-	45	4	8	44	27	9	8	85	11	1,2,12:a:1,5	Paratyphi_A	2	a	1,5	2:a:1,5	Paratyphi A
GCA_000984835.1	Salmonella enterica subsp. enterica serovar Paratyphi A	-	45	4	8	44	27	9	8	85	11	1,2,12:a:1,5	Paratyphi_A	2	a	-	2:a:-	Paratyphi A
GCA_000984855.1	Salmonella enterica subsp. enterica serovar Paratyphi A	-	45	4	8	44	27	9	8	85	11	1,2,12:a:1,5	Paratyphi_A	2	a	1,5	2:a:1,5	Paratyphi A
GCA_000984875.1	Salmonella enterica subsp. enterica serovar Paratyphi A	-	45	4	8	44	27	56	8	129	11	1,2,12:a:-	Paratyphi_A	2	a	1,5	2:a:1,5	Paratyphi A
GCA_000984895.1	Salmonella enterica subsp. enterica serovar Paratyphi A	-	45	4	8	44	27	9	8	85	11	1,2,12:a:1,5	Paratyphi_A	2	a	1,5	2:a:1,5	Paratyphi A
GCA_000984915.1	Salmonella enterica subsp. enterica serovar Paratyphi A	-	45	4	8	44	27	9	8	85	11	1,2,12:a:1,5	Paratyphi_A	2	a	1,5	2:a:1,5	Paratyphi A
GCA_000984935.1	Salmonella enterica subsp. enterica serovar Paratyphi A	-	45	4	8	44	27	9	8	85	11	1,2,12:a:1,5	Paratyphi_A	2	a	1,5	2:a:1,5	Paratyphi A
GCA_000984955.1	Salmonella enterica subsp. enterica serovar Paratyphi A	-	45	4	8	44	27	56	8	129	11	1,2,12:a:-	Paratyphi_A	2	a	1,5	2:a:1,5	Paratyphi A
GCA_000984975.1	Salmonella enterica subsp. enterica serovar Paratyphi A	-	45	4	8	44	27	56	8	129	11	1,2,12:a:-	Paratyphi_A	2	a	1,5	2:a:1,5	Paratyphi A
GCA_000984995.1	Salmonella enterica subsp. enterica serovar Paratyphi A	-	45	4	8	44	27	56	8	129	11	1,2,12:a:-	Paratyphi_A	2	a	1,5	2:a:1,5	Paratyphi A
GCA_000985015.1	Salmonella enterica subsp. enterica serovar Paratyphi A	-	45	4	8	44	27	9	8	85	11	1,2,12:a:1,5	Paratyphi_A	2	a	-	2:a:-	Paratyphi A
GCA_000985035.1	Salmonella enterica subsp. enterica serovar Paratyphi A	-	45	4	8	44	27	56	8	129	11	1,2,12:a:-	Paratyphi_A	2	a	1,5	2:a:1,5	Paratyphi A
GCA_000985055.1	Salmonella enterica subsp. enterica serovar Paratyphi A	-	45	4	8	44	27	9	8	85	11	1,2,12:a:1,5	Paratyphi_A	2	a	1,5	2:a:1,5	Paratyphi A
GCA_000985075.1	Salmonella enterica subsp. enterica serovar Paratyphi A	-	45	4	8	44	27	56	8	129	11	1,2,12:a:-	Paratyphi_A	2	a	1,5	2:a:1,5	Paratyphi A
GCA_000985095.1	Salmonella enterica subsp. enterica serovar Paratyphi A	-	45	4	8	44	27	9	8	85	11	1,2,12:a:1,5	Paratyphi_A	2	a	1,5	2:a:1,5	Paratyphi A
GCA_000985115.1	Salmonella enterica subsp. enterica serovar Paratyphi A	-	45	4	8	44	27	9	8	85	11	1,2,12:a:1,5	Paratyphi_A	2	a	1,5	2:a:1,5	Paratyphi A
GCA_000985135.1	Salmonella enterica subsp. enterica serovar Paratyphi A	-	45	4	8	44	27	9	8	85	11	1,2,12:a:1,5	Paratyphi_A	2	a	-	2:a:-	Paratyphi A
GCA_000985155.1	Salmonella enterica subsp. enterica serovar Paratyphi A	-	45	4	8	44	27	56	8	129	11	1,2,12:a:-	Paratyphi_A	2	a	-	2:a:-	Paratyphi A
GCA_000985175.1	Salmonella enterica subsp. enterica serovar Paratyphi A	-	45	4	8	44	27	9	8	85	11	1,2,12:a:1,5	Paratyphi_A	2	a	1,5	2:a:1,5	Paratyphi A
GCA_000985195.1	Salmonella enterica subsp. enterica serovar Paratyphi A	-	45	4	8	44	27	56	8	129	11	1,2,12:a:-	Paratyphi_A	2	a	1,5	2:a:1,5	Paratyphi A
GCA_000985215.1	Salmonella enterica subsp. enterica serovar Paratyphi A	-	45	4	8	44	27	9	8	85	11	1,2,12:a:1,5	Paratyphi_A	2	a	1,5	2:a:1,5	Paratyphi A
GCA_000985235.1	Salmonella enterica subsp. enterica serovar Paratyphi A	-	45	4	8	44	27	9	8	85	11	1,2,12:a:1,5	Paratyphi_A	2	a	1,5	2:a:1,5	Paratyphi A
GCA_000985255.1	Salmonella enterica subsp. enterica serovar Paratyphi A	-	45	4	8	44	27	9	8	85	11	1,2,12:a:1,5	Paratyphi_A	2	a	1,5	2:a:1,5	Paratyphi A
GCA_000985275.1	Salmonella enterica subsp. enterica serovar Paratyphi A	-	45	4	8	44	27	9	8	85	11	1,2,12:a:1,5	Paratyphi_A	2	a	-	2:a:-	Paratyphi A
GCA_000985295.1	Salmonella enterica subsp. enterica serovar Paratyphi A	-	45	4	8	44	27	56	8	129	11	1,2,12:a:-	Paratyphi_A	2	a	1,5	2:a:1,5	Paratyphi A
GCA_000985315.1	Salmonella enterica subsp. enterica serovar Paratyphi A	-	45	4	8	44	27	9	8	85	11	1,2,12:a:1,5	Paratyphi_A	2	a	1,5	2:a:1,5	Paratyphi A
GCA_000985335.1	Salmonella enterica subsp. enterica serovar Paratyphi A	-	45	4	8	44	27	9	8	85	11	1,2,12:a:1,5	Paratyphi_A	2	a	1,5	2:a:1,5	Paratyphi A
GCA_000985355.1	Salmonella enterica subsp. enterica serovar Paratyphi A	-	45	4	8	44	27	9	8	85	11	1,2,12:a:1,5	Paratyphi_A	2	a	1,5	2:a:1,5	Paratyphi A
GCA_000985375.1	Salmonella enterica subsp. enterica serovar Paratyphi A	-	45	4	8	44	27	9	8	85	11	1,2,12:a:1,5	Paratyphi_A	2	a	1,5	2:a:1,5	Paratyphi A
GCA_000985395.1	Salmonella enterica subsp. enterica serovar Paratyphi A	-	45	4	8	44	27	56	8	129	11	1,2,12:a:-	Paratyphi_A	2	a	1,5	2:a:1,5	Paratyphi A
GCA_000985415.1	Salmonella enterica subsp. enterica serovar Paratyphi A	-	45	4	8	44	27	56	8	129	11	1,2,12:a:-	Paratyphi_A	2	a	-	2:a:-	Paratyphi A
GCA_000985435.1	Salmonella enterica subsp. enterica serovar Paratyphi A	-	45	4	8	44	27	9	8	85	11	1,2,12:a:1,5	Paratyphi_A	2	a	-	2:a:-	Paratyphi A
GCA_000985455.1	Salmonella enterica subsp. enterica serovar Paratyphi A	-	45	4	8	44	27	9	8	85	11	1,2,12:a:1,5	Paratyphi_A	2	a	-	2:a:-	Paratyphi A
GCA_000985475.1	Salmonella enterica subsp. enterica serovar Paratyphi A	-	45	4	8	44	27	9	8	85	11	1,2,12:a:1,5	Paratyphi_A	2	a	1,5	2:a:1,5	Paratyphi A
GCA_000985495.1	Salmonella enterica subsp. enterica serovar Paratyphi A	-	45	4	8	44	27	9	8	85	11	1,2,12:a:1,5	Paratyphi_A	2	a	1,5	2:a:1,5	Paratyphi A
GCA_000985515.1	Salmonella enterica subsp. enterica serovar Paratyphi A	-	45	4	8	44	27	9	8	85	11	1,2,12:a:1,5	Paratyphi_A	2	a	1,5	2:a:1,5	Paratyphi A
GCA_000985535.1	Salmonella enterica subsp. enterica serovar Paratyphi A	-	45	4	8	44	27	56	8	129	11	1,2,12:a:-	Paratyphi_A	2	a	-	2:a:-	Paratyphi A
GCA_000985555.1	Salmonella enterica subsp. enterica serovar Paratyphi A	-	45	4	8	44	27	56	8	129	11	1,2,12:a:-	Paratyphi_A	2	a	1,5	2:a:1,5	Paratyphi A
GCA_000985575.1	Salmonella enterica subsp. enterica serovar Paratyphi A	-	45	4	8	44	27	9	8	85	11	1,2,12:a:1,5	Paratyphi_A	2	a	-	2:a:-	Paratyphi A
GCA_000985595.1	Salmonella enterica subsp. enterica serovar Paratyphi A	-	45	4	8	44	27	9	8	85	11	1,2,12:a:1,5	Paratyphi_A	2	a	1,5	2:a:1,5	Paratyphi A
GCA_000985615.1	Salmonella enterica subsp. enterica serovar Paratyphi A	-	45	4	8	44	27	56	8	129	11	1,2,12:a:-	Paratyphi_A	2	a	-	2:a:-	Paratyphi A
GCA_000985655.1	Salmonella enterica subsp. enterica serovar Paratyphi A	-	45	4	8	44	27	9	8	85	11	1,2,12:a:1,5	Paratyphi_A	2	a	1,5	2:a:1,5	Paratyphi A
GCA_000985675.1	Salmonella enterica subsp. enterica serovar Paratyphi A	-	45	4	8	44	27	9	8	85	11	1,2,12:a:1,5	Paratyphi_A	2	a	1,5	2:a:1,5	Paratyphi A
GCA_000985695.1	Salmonella enterica subsp. enterica serovar Paratyphi A	-	45	4	8	44	27	9	8	85	11	1,2,12:a:1,5	Paratyphi_A	2	a	1,5	2:a:1,5	Paratyphi A
GCA_000985715.1	Salmonella enterica subsp. enterica serovar Paratyphi A	-	45	4	8	44	27	9	8	85	11	1,2,12:a:1,5	Paratyphi_A	2	a	1,5	2:a:1,5	Paratyphi A
GCA_000985735.1	Salmonella enterica subsp. enterica serovar Paratyphi A	-	45	4	8	44	27	56	8	129	11	1,2,12:a:-	Paratyphi_A	2	a	1,5	2:a:1,5	Paratyphi A
GCA_000985775.1	Salmonella enterica subsp. enterica serovar Paratyphi A	-	45	4	8	44	27	9	8	85	11	1,2,12:a:1,5	Paratyphi_A	2	a	-	2:a:-	Paratyphi A
GCA_000985795.1	Salmonella enterica subsp. enterica serovar Paratyphi A	-	45	4	8	44	27	9	8	85	11	1,2,12:a:1,5	Paratyphi_A	2	a	1,5	2:a:1,5	Paratyphi A
GCA_000985815.1	Salmonella enterica subsp. enterica serovar Paratyphi A	-	45	4	8	44	27	9	8	85	11	1,2,12:a:1,5	Paratyphi_A	2	a	-	2:a:-	Paratyphi A
GCA_000985835.1	Salmonella enterica subsp. enterica serovar Paratyphi A	-	45	4	8	44	27	9	8	85	11	1,2,12:a:1,5	Paratyphi_A	2	a	1,5	2:a:1,5	Paratyphi A
GCA_000985855.1	Salmonella enterica subsp. enterica serovar Paratyphi A	-	536	4	8	44	27	9	8	2382	-	-	Paratyphi_A	2	a	1,5	2:a:1,5	Paratyphi A
GCA_000988525.3	Salmonella enterica subsp. enterica serovar Anatum str. USDA-ARS-USMARC-1735	-	10	14	15	31	25	20	33	64	65	3,15:e,h:1,6	Anatum	3,10	e,h	1,6	3,10:e,h:1,6	Anatum
GCA_001027605.1	Salmonella enterica subsp. enterica serovar Typhimurium	strain=smonpas009865-1	10	19	12	9	5	9	2	34	1	4,5,12:i:-	Typhimurium	-	i	-	-:i:-	I -:i:-
GCA_001034595.1	Salmonella enterica subsp. enterica serovar Typhimurium	strain=smonpas004260-10	10	19	12	9	5	9	2	34	1	4,5,12:i:-	Typhimurium	4	i	-	4:i:-	I 4,[5],12:i:-
GCA_001034605.1	Salmonella enterica subsp. enterica serovar Typhimurium	strain=smonpas003168-1	10	19	12	9	5	9	2	34	1	4,5,12:i:-	Typhimurium	4	i	-	4:i:-	I 4,[5],12:i:-
GCA_001038035.1	Salmonella enterica subsp. enterica serovar Typhimurium	strain=smonpas004260-17	10	19	12	9	5	9	2	34	1	4,5,12:i:-	Typhimurium	-	i	-	-:i:-	I -:i:-
GCA_001038105.1	Salmonella enterica subsp. enterica serovar Typhimurium	strain=smonpas009854	10	19	12	9	5	9	2	34	1	4,5,12:i:-	Typhimurium	-	i	-	-:i:-	I -:i:-
GCA_001038115.1	Salmonella enterica subsp. enterica serovar Typhimurium	strain=smonpas001102-11	10	19	12	9	5	9	2	34	1	4,5,12:i:-	Typhimurium	-	i	-	-:i:-	I -:i:-
GCA_001040825.1	Salmonella enterica subsp. enterica serovar Derby	strain=07CR553	19	20	3	20	5	22	22	40	57	4,12:f,g:-	Derby	4	f,g	-	4:f,g:-	Derby
GCA_001042425.1	Salmonella enterica subsp. enterica serovar Typhimurium	strain=smonpas0023280	10	19	12	9	5	9	2	34	1	4,5,12:i:-	Typhimurium	4	i	-	4:i:-	I 4,[5],12:i:-
GCA_001043095.1	Salmonella enterica subsp. enterica serovar Cerro	strain=87	14	112	43	123	118	115	120	367	37	-	Cerro	18	z4,z23	-	18:z4,z23:-	Cerro
GCA_001045395.1	Salmonella enterica subsp. enterica serovar Paratyphi A	strain=CMCC50093	45	4	8	44	27	9	8	85	11	1,2,12:a:1,5	Paratyphi_A	2	a	1,5	2:a:1,5	Paratyphi A
GCA_001047615.1	Salmonella enterica subsp. enterica serovar Napoli	strain=SN310	161	147	96	178	155	12	142	474	60	1,9,12:l,z13:e,n,x	Napoli	2	l,z13	e,n,x	2:l,z13:e,n,x	I 2:l,z13:e,n,x
GCA_001047895.1	Salmonella enterica subsp. enterica serovar Typhi	strain=09-4584	1	1	2	1	1	1	5	2	13	9,12:-:-	Typhi	9	d	-	9:d:-	Typhi
GCA_001047915.1	Salmonella enterica subsp. enterica serovar Typhi	strain=09-9292	1	1	2	1	1	1	5	2	13	9,12:-:-	Typhi	9	d	-	9:d:-	Typhi
GCA_001047935.1	Salmonella enterica subsp. enterica serovar Typhi	strain=MDUST265	1	1	1	1	1	1	5	1	13	9,12,[Vi]:d:-	Typhi	9	d	-	9:d:-	Typhi
GCA_001047955.1	Salmonella enterica subsp. enterica serovar Typhi	strain=ERL061748	1	1	1	1	1	1	5	1	13	9,12,[Vi]:d:-	Typhi	9	d	-	9:d:-	Typhi
GCA_001047975.1	Salmonella enterica subsp. enterica serovar Typhi	strain=ERL114070	1	1	2	1	1	1	5	2	13	9,12:-:-	Typhi	9	d	-	9:d:-	Typhi
GCA_001047995.1	Salmonella enterica subsp. enterica serovar Typhi	strain=ERL022464	1	465	2	1	1	1	5	2138	-	-	Typhi	9	d	-	9:d:-	Typhi
GCA_001048015.1	Salmonella enterica subsp. enterica serovar Typhi	strain=ERL091788	1	1	2	1	1	1	5	2	13	9,12:-:-	Typhi	9	d	-	9:d:-	Typhi
GCA_001048035.1	Salmonella enterica subsp. enterica serovar Typhi	strain=ERL103914	1	1	2	1	1	1	5	2	13	9,12:-:-	Typhi	9	d	-	9:d:-	Typhi
GCA_001048055.1	Salmonella enterica subsp. enterica serovar Typhi	strain=MDUST411	1	1	1	1	1	1	5	1	13	9,12,[Vi]:d:-	Typhi	9	d	-	9:d:-	Typhi
GCA_001048075.1	Salmonella enterica subsp. enterica serovar Typhi	strain=MDUST131	1	1	2	1	1	1	5	2	13	9,12:-:-	Typhi	9	d	-	9:d:-	Typhi
GCA_001048095.1	Salmonella enterica subsp. enterica serovar Typhi	strain=MDUST152	1	1	1	1	1	1	5	1	13	9,12,[Vi]:d:-	Typhi	9	d	-	9:d:-	Typhi
GCA_001048115.1	Salmonella enterica subsp. enterica serovar Typhi	strain=MDUST261	1	1	1	1	1	1	5	1	13	9,12,[Vi]:d:-	Typhi	9	d	-	9:d:-	Typhi
GCA_001048135.1	Salmonella enterica subsp. enterica serovar Typhi	strain=MDUST297	1	1	1	1	1	1	5	1	13	9,12,[Vi]:d:-	Typhi	9	d	-	9:d:-	Typhi
GCA_001048155.1	Salmonella enterica subsp. enterica serovar Typhi	strain=ERL022368	1	1	1	1	1	1	5	1	13	9,12,[Vi]:d:-	Typhi	9	d	-	9:d:-	Typhi
GCA_001048175.1	Salmonella enterica subsp. enterica serovar Typhi	strain=MDUST268	1	1	2	1	1	1	5	2	13	9,12:-:-	Typhi	9	d	-	9:d:-	Typhi
GCA_001048195.1	Salmonella enterica subsp. enterica serovar Typhi	strain=MDUST190	1	1	1	1	1	1	5	1	13	9,12,[Vi]:d:-	Typhi	9	d	-	9:d:-	Typhi
GCA_001048215.1	Salmonella enterica subsp. enterica serovar Typhi	strain=MDUST187	1	1	1	1	1	1	5	1	13	9,12,[Vi]:d:-	Typhi	9	d	-	9:d:-	Typhi
GCA_001048235.1	Salmonella enterica subsp. enterica serovar Typhi	strain=MDUST223	1	1	1	1	1	1	5	1	13	9,12,[Vi]:d:-	Typhi	9	d	-	9:d:-	Typhi
GCA_001048255.1	Salmonella enterica subsp. enterica serovar Typhi	strain=MDUST415	1	1	1	1	1	1	5	1	13	9,12,[Vi]:d:-	Typhi	9	d	-	9:d:-	Typhi
GCA_001048275.1	Salmonella enterica subsp. enterica serovar Typhi	strain=MDUST162	1	1	1	1	1	1	5	1	13	9,12,[Vi]:d:-	Typhi	9	d	-	9:d:-	Typhi
GCA_001048295.1	Salmonella enterica subsp. enterica serovar Typhi	strain=MDUST177	1	1	385	3	1	1	5	2160	-	-	Typhi	9	d	-	9:d:-	Typhi
GCA_001048315.1	Salmonella enterica subsp. enterica serovar Typhi	strain=MDUST176	1	1	2	1	1	1	5	2	13	9,12:-:-	Typhi	9	-	-	9:-:-	9:-:-
GCA_001048335.1	Salmonella enterica subsp. enterica serovar Typhi	strain=MDUST151	1	1	1	1	1	1	5	1	13	9,12,[Vi]:d:-	Typhi	9	d	-	9:d:-	Typhi
GCA_001048355.1	Salmonella enterica subsp. enterica serovar Typhi	strain=MDUST260	1	1	2	1	1	1	5	2	13	9,12:-:-	Typhi	9	d	-	9:d:-	Typhi
GCA_001048375.1	Salmonella enterica subsp. enterica serovar Typhi	strain=M223	1	1	2	1	1	1	5	2	13	9,12:-:-	Typhi	9	d	-	9:d:-	Typhi
GCA_001048395.1	Salmonella enterica subsp. enterica serovar Typhi	strain=MDUST181	1	1	1	1	1	1	5	1	13	9,12,[Vi]:d:-	Typhi	9	d	-	9:d:-	Typhi
GCA_001048415.1	Salmonella enterica subsp. enterica serovar Typhi	strain=MDUST239	1	1	1	1	1	1	5	1	13	9,12,[Vi]:d:-	Typhi	9	d	-	9:d:-	Typhi
GCA_001048435.1	Salmonella enterica subsp. enterica serovar Typhi	strain=MDUST146	1	1	1	1	1	1	5	1	13	9,12,[Vi]:d:-	Typhi	9	d	-	9:d:-	Typhi
GCA_001048455.1	Salmonella enterica subsp. enterica serovar Typhi	strain=MDUST170	1	1	1	1	1	1	5	1	13	9,12,[Vi]:d:-	Typhi	9	d	-	9:d:-	Typhi
GCA_001050855.1	Salmonella enterica subsp. enterica serovar Agona str. 16.H.08	strain=16.H.08	3	3	7	4	3	3	7	13	54	1,4,[5],12:f,g,s:[1,2]	Agona	4	f,g,s	-	4:f,g,s:-	Agona
GCA_001051525.1	Salmonella enterica subsp. enterica serovar Newport str. 36807	strain=36807	16	2	45	43	36	39	42	118	2	6,8,[20]:e,h:1,2:[z67]	Newport	8	e,h	1,2	8:e,h:1,2	Newport
GCA_001051535.1	Salmonella enterica subsp. enterica serovar Newport str. 36805	strain=36805	16	2	45	43	36	39	42	118	2	6,8,[20]:e,h:1,2:[z67]	Newport	8	e,h	1,2	8:e,h:1,2	Newport
GCA_001051545.1	Salmonella enterica subsp. enterica serovar Newport str. 36804	strain=36804	16	43	45	43	36	39	42	5	2	6,8,[20]:e,h:1,2:[z67]	Newport	8	e,h	1,2	8:e,h:1,2	Newport
GCA_001051555.1	Salmonella enterica subsp. enterica serovar Newport str. 36801	strain=36801	16	2	45	43	36	39	42	118	2	6,8,[20]:e,h:1,2:[z67]	Newport	8	e,h	1,2	8:e,h:1,2	Newport
GCA_001051605.1	Salmonella enterica subsp. enterica serovar Newport str. 36802	strain=36802	16	2	45	43	36	39	42	118	2	6,8,[20]:e,h:1,2:[z67]	Newport	8	e,h	1,2	8:e,h:1,2	Newport
GCA_001051615.1	Salmonella enterica subsp. enterica serovar Newport str. 36799	strain=36799	16	2	45	43	36	39	42	118	2	6,8,[20]:e,h:1,2:[z67]	Newport	8	e,h	1,2	8:e,h:1,2	Newport
GCA_001051625.1	Salmonella enterica subsp. enterica serovar Newport str. VA_R100804798	strain=VA_R100804798	16	43	45	43	36	39	42	5	2	6,8,[20]:e,h:1,2:[z67]	Newport	8	e,h	1,2	8:e,h:1,2	Newport
GCA_001051635.1	Salmonella enterica subsp. enterica serovar Newport str. VA_R100808502	strain=VA_R100808502	16	43	45	43	36	39	42	5	2	6,8,[20]:e,h:1,2:[z67]	Newport	8	e,h	1,2	8:e,h:1,2	Newport
GCA_001051685.1	Salmonella enterica subsp. enterica serovar Newport str. DC_10-449	strain=DC_10-449	16	2	45	43	36	39	42	118	2	6,8,[20]:e,h:1,2:[z67]	Newport	8	e,h	1,2	8:e,h:1,2	Newport
GCA_001051695.1	Salmonella enterica subsp. enterica serovar Newport str. DC_10-446	strain=DC_10-446	16	2	45	43	36	39	42	118	2	6,8,[20]:e,h:1,2:[z67]	Newport	8	e,h	1,2	8:e,h:1,2	Newport
GCA_001051705.1	Salmonella enterica subsp. enterica serovar Newport str. MA_10EN1469	strain=MA_10EN1469	16	43	45	43	36	39	42	5	2	6,8,[20]:e,h:1,2:[z67]	Newport	8	e,h	1,2	8:e,h:1,2	Newport
GCA_001051715.1	Salmonella enterica subsp. enterica serovar Newport str. DC_10-450	strain=DC_10-450	16	43	45	43	36	39	42	5	2	6,8,[20]:e,h:1,2:[z67]	Newport	8	e,h	1,2	8:e,h:1,2	Newport
GCA_001051765.1	Salmonella enterica subsp. enterica serovar Newport str. A182RVB	strain=A182RVB	16	43	45	43	36	39	42	5	2	6,8,[20]:e,h:1,2:[z67]	Newport	8	e,h	1,2	8:e,h:1,2	Newport
GCA_001051795.1	Salmonella enterica subsp. enterica serovar Newport str. 36803	strain=36803	16	2	45	43	36	39	42	118	2	6,8,[20]:e,h:1,2:[z67]	Newport	8	e,h	1,2	8:e,h:1,2	Newport
GCA_001051815.1	Salmonella enterica subsp. enterica serovar Newport str. S103RVX	strain=S103RVX	16	43	45	43	36	39	42	5	2	6,8,[20]:e,h:1,2:[z67]	Newport	8	e,h	1,2	8:e,h:1,2	Newport
GCA_001051845.1	Salmonella enterica subsp. enterica serovar Newport str. PRS_2010_0624	strain=PRS_2010_0624	16	43	45	43	36	39	42	5	2	6,8,[20]:e,h:1,2:[z67]	Newport	8	e,h	1,2	8:e,h:1,2	Newport
GCA_001078725.1	Salmonella enterica subsp. enterica serovar Typhi	strain=ERS325052	1	1	2	1	1	1	5	2	13	9,12:-:-	Typhi	9	d	-	9:d:-	Typhi
GCA_001078745.1	Salmonella enterica subsp. enterica serovar Typhi	strain=MDUST362	1	1	2	1	1	1	5	2	13	9,12:-:-	Typhi	9	d	-	9:d:-	Typhi
GCA_001078765.1	Salmonella enterica subsp. enterica serovar Typhi	strain=MDUST307	1	1	1	1	1	1	5	1	13	9,12,[Vi]:d:-	Typhi	9	d	-	9:d:-	Typhi
GCA_001078785.1	Salmonella enterica subsp. enterica serovar Typhi	strain=MDUST214	1	1	1	1	1	1	5	1	13	9,12,[Vi]:d:-	Typhi	9	d	-	9:d:-	Typhi
GCA_001078825.1	Salmonella enterica subsp. enterica serovar Typhi	strain=MDUST284	1	1	1	1	1	1	5	1	13	9,12,[Vi]:d:-	Typhi	9	d	-	9:d:-	Typhi
GCA_001078845.1	Salmonella enterica subsp. enterica serovar Typhi	strain=MDUST159	1	1	1	1	1	1	5	1	13	9,12,[Vi]:d:-	Typhi	9	d	-	9:d:-	Typhi
GCA_001078865.1	Salmonella enterica subsp. enterica serovar Typhi	strain=np93	1	1	1	1	1	1	5	1	13	9,12,[Vi]:d:-	Typhi	9	d	-	9:d:-	Typhi
GCA_001078885.1	Salmonella enterica subsp. enterica serovar Typhi	strain=MDUST167	1	1	1	1	1	1	5	1	13	9,12,[Vi]:d:-	Typhi	9	d	-	9:d:-	Typhi
GCA_001078905.1	Salmonella enterica subsp. enterica serovar Typhi	strain=MDUST322	1	1	2	1	1	1	5	2	13	9,12:-:-	Typhi	9	d	-	9:d:-	Typhi
GCA_001078925.1	Salmonella enterica subsp. enterica serovar Typhi	strain=MDUST168	1	1	1	1	1	1	5	1	13	9,12,[Vi]:d:-	Typhi	9	d	-	9:d:-	Typhi
GCA_001078945.1	Salmonella enterica subsp. enterica serovar Typhi	strain=UI11562	1	1	1	1	1	1	5	1	13	9,12,[Vi]:d:-	Typhi	9	d	-	9:d:-	Typhi
GCA_001078965.1	Salmonella enterica subsp. enterica serovar Typhi	strain=1025041	1	1	2	1	1	1	5	2	13	9,12:-:-	Typhi	9	d	-	9:d:-	Typhi
GCA_001078985.1	Salmonella enterica subsp. enterica serovar Typhi	strain=129-0230-K	1	1	1	1	1	1	5	1	13	9,12,[Vi]:d:-	Typhi	9	d	-	9:d:-	Typhi
GCA_001079005.1	Salmonella enterica subsp. enterica serovar Typhi	strain=412921	1	1	2	1	1	1	5	2	13	9,12:-:-	Typhi	9	d	-	9:d:-	Typhi
GCA_001079025.1	Salmonella enterica subsp. enterica serovar Typhi	strain=2010K-0507	1	1	1	1	1	1	5	1	13	9,12,[Vi]:d:-	Typhi	9	d	-	9:d:-	Typhi
GCA_001079045.1	Salmonella enterica subsp. enterica serovar Typhi	strain=Gen-0013	1	1	1	1	1	1	5	1	13	9,12,[Vi]:d:-	Typhi	9	d	-	9:d:-	Typhi
GCA_001079065.1	Salmonella enterica subsp. enterica serovar Typhi	strain=UI13797	1	1	2	1	1	1	5	2	13	9,12:-:-	Typhi	9	d	-	9:d:-	Typhi
GCA_001079085.1	Salmonella enterica subsp. enterica serovar Typhi	strain=H084140247	1	1	1	1	1	1	5	1	13	9,12,[Vi]:d:-	Typhi	9	d	-	9:d:-	Typhi
GCA_001079105.1	Salmonella enterica subsp. enterica serovar Typhi	strain=H083520583	1	1	1	1	1	1	5	1	13	9,12,[Vi]:d:-	Typhi	9	d	-	9:d:-	Typhi
GCA_001079125.1	Salmonella enterica subsp. enterica serovar Typhi	strain=627334	1	1	2	3	1	1	5	8	13	9,12,[Vi]:d:-	Typhi	9	d	-	9:d:-	Typhi
GCA_001079145.1	Salmonella enterica subsp. enterica serovar Typhi	strain=UI5275	1	1	2	1	1	1	5	2	13	9,12:-:-	Typhi	9	d	-	9:d:-	Typhi
GCA_001079165.1	Salmonella enterica subsp. enterica serovar Typhi	strain=UI3862	1	1	1	1	1	1	5	1	13	9,12,[Vi]:d:-	Typhi	9	d	-	9:d:-	Typhi
GCA_001079185.1	Salmonella enterica subsp. enterica serovar Typhi	strain=A246	1	1	1	1	1	1	5	1	13	9,12,[Vi]:d:-	Typhi	9	d	-	9:d:-	Typhi
GCA_001079205.1	Salmonella enterica subsp. enterica serovar Typhi	strain=Gen-0015	1	1	1	1	1	1	5	1	13	9,12,[Vi]:d:-	Typhi	9	d	-	9:d:-	Typhi
GCA_001079225.1	Salmonella enterica subsp. enterica serovar Typhi	strain=493790	1	1	1	1	1	1	5	1	13	9,12,[Vi]:d:-	Typhi	9	d	-	9:d:-	Typhi
GCA_001079245.1	Salmonella enterica subsp. enterica serovar Typhi	strain=2010K-0548	1	1	1	1	1	1	5	1	13	9,12,[Vi]:d:-	Typhi	9	d	-	9:d:-	Typhi
GCA_001079265.1	Salmonella enterica subsp. enterica serovar Typhi	strain=2010K-0524	1	1	1	1	1	1	5	1	13	9,12,[Vi]:d:-	Typhi	9	d	-	9:d:-	Typhi
GCA_001079285.1	Salmonella enterica subsp. enterica serovar Typhi	strain=B1596	1	1	1	1	1	1	5	1	13	9,12,[Vi]:d:-	Typhi	9	d	-	9:d:-	Typhi
GCA_001079305.1	Salmonella enterica subsp. enterica serovar Typhi	strain=TY647	1	1	1	1	1	1	5	1	13	9,12,[Vi]:d:-	Typhi	9	d	-	9:d:-	Typhi
GCA_001079325.1	Salmonella enterica subsp. enterica serovar Typhi	strain=Gen-0010	1	1	1	1	1	1	5	1	13	9,12,[Vi]:d:-	Typhi	9	d	-	9:d:-	Typhi
GCA_001079345.1	Salmonella enterica subsp. enterica serovar Typhi	strain=A102	1	1	340	1	1	486	5	2254	-	-	Typhi	9	d	-	9:d:-	- 9:d:-
GCA_001079365.1	Salmonella enterica subsp. enterica serovar Typhi	strain=A237	1	1	1	1	1	1	5	1	13	9,12,[Vi]:d:-	Typhi	9	d	-	9:d:-	Typhi
GCA_001079385.1	Salmonella enterica subsp. enterica serovar Typhi	strain=231697	1	1	2	1	1	1	5	2	13	9,12:-:-	Typhi	9	d	-	9:d:-	Typhi
GCA_001079405.1	Salmonella enterica subsp. enterica serovar Typhi	strain=Gen-0027	1	1	1	1	1	1	5	1	13	9,12,[Vi]:d:-	Typhi	9	d	-	9:d:-	Typhi
GCA_001079425.1	Salmonella enterica subsp. enterica serovar Typhi	strain=2010K-0544	1	1	1	1	1	1	5	1	13	9,12,[Vi]:d:-	Typhi	9	d	-	9:d:-	Typhi
GCA_001079445.1	Salmonella enterica subsp. enterica serovar Typhi	strain=UX305	1	1	1	1	1	1	5	1	13	9,12,[Vi]:d:-	Typhi	9	d	-	9:d:-	Typhi
GCA_001079465.1	Salmonella enterica subsp. enterica serovar Typhi	strain=1553	1	1	1	1	1	1	5	1	13	9,12,[Vi]:d:-	Typhi	9	d	-	9:d:-	Typhi
GCA_001079485.1	Salmonella enterica subsp. enterica serovar Typhi	strain=UI14191/3	1	1	1	1	1	1	5	1	13	9,12,[Vi]:d:-	Typhi	9	d	-	9:d:-	Typhi
GCA_001079505.1	Salmonella enterica subsp. enterica serovar Typhi	strain=A158	1	1	2	1	1	1	5	2	13	9,12:-:-	Typhi	9	d	-	9:d:-	Typhi
GCA_001079525.1	Salmonella enterica subsp. enterica serovar Typhi	strain=UI4940	1	1	1	1	1	1	5	1	13	9,12,[Vi]:d:-	Typhi	9	d	-	9:d:-	Typhi
GCA_001079545.1	Salmonella enterica subsp. enterica serovar Typhi	strain=Gen-0009	1	1	1	1	1	1	5	1	13	9,12,[Vi]:d:-	Typhi	9	d	-	9:d:-	Typhi
GCA_001079565.1	Salmonella enterica subsp. enterica serovar Typhi	strain=Gen-0031	1	1	1	1	1	1	5	1	13	9,12,[Vi]:d:-	Typhi	9	d	-	9:d:-	Typhi
GCA_001079585.1	Salmonella enterica subsp. enterica serovar Typhi	strain=Gen-0022	1	1	1	1	1	1	5	1	13	9,12,[Vi]:d:-	Typhi	9	d	-	9:d:-	Typhi
GCA_001079605.1	Salmonella enterica subsp. enterica serovar Typhi	strain=2007-019648	1	1	1	1	1	1	5	1	13	9,12,[Vi]:d:-	Typhi	9	d	-	9:d:-	Typhi
GCA_001079625.1	Salmonella enterica subsp. enterica serovar Typhi	strain=2010K-0626	1	1	2	1	1	1	5	2	13	9,12:-:-	Typhi	9	d	-	9:d:-	Typhi
GCA_001079645.1	Salmonella enterica subsp. enterica serovar Typhi	strain=1026656	1	1	2	1	1	1	5	2	13	9,12:-:-	Typhi	9	d	-	9:d:-	Typhi
GCA_001079665.1	Salmonella enterica subsp. enterica serovar Typhi	strain=2010K-0506	1	1	1	1	1	1	5	1	13	9,12,[Vi]:d:-	Typhi	9	d	-	9:d:-	Typhi
GCA_001079685.1	Salmonella enterica subsp. enterica serovar Typhi	strain=226195	1	1	2	1	1	1	5	2	13	9,12:-:-	Typhi	9	d	-	9:d:-	Typhi
GCA_001079705.1	Salmonella enterica subsp. enterica serovar Typhi	strain=UI3915	1	1	1	1	1	1	5	1	13	9,12,[Vi]:d:-	Typhi	9	d	-	9:d:-	Typhi
GCA_001079725.1	Salmonella enterica subsp. enterica serovar Typhi	strain=129-0303-M	1	1	1	1	1	1	5	1	13	9,12,[Vi]:d:-	Typhi	9	d	-	9:d:-	Typhi
GCA_001079745.1	Salmonella enterica subsp. enterica serovar Typhi	strain=UI3452	1	1	1	1	1	1	5	1	13	9,12,[Vi]:d:-	Typhi	9	d	-	9:d:-	Typhi
GCA_001079765.1	Salmonella enterica subsp. enterica serovar Typhi	strain=SV179	1	1	2	1	1	1	5	2	13	9,12:-:-	Typhi	9	d	-	9:d:-	Typhi
GCA_001079785.1	Salmonella enterica subsp. enterica serovar Typhi	strain=648212	1	1	1	1	1	1	5	1	13	9,12,[Vi]:d:-	Typhi	9	d	-	9:d:-	Typhi
GCA_001079805.1	Salmonella enterica subsp. enterica serovar Typhi	strain=UI17187	1	1	1	1	1	1	5	1	13	9,12,[Vi]:d:-	Typhi	9	d	-	9:d:-	Typhi
GCA_001079825.1	Salmonella enterica subsp. enterica serovar Typhi	strain=H084260341	1	1	1	1	1	1	5	1	13	9,12,[Vi]:d:-	Typhi	9	d	-	9:d:-	Typhi
GCA_001079845.1	Salmonella enterica subsp. enterica serovar Typhi	strain=A137	1	1	1	1	1	1	5	1	13	9,12,[Vi]:d:-	Typhi	9	d	-	9:d:-	Typhi
GCA_001079865.1	Salmonella enterica subsp. enterica serovar Typhi	strain=P749	1	1	1	1	1	1	5	1	13	9,12,[Vi]:d:-	Typhi	9	d	-	9:d:-	Typhi
GCA_001079885.1	Salmonella enterica subsp. enterica serovar Typhi	strain=SV357	1	1	1	1	1	1	5	1	13	9,12,[Vi]:d:-	Typhi	9	d	-	9:d:-	Typhi
GCA_001079905.1	Salmonella enterica subsp. enterica serovar Typhi	strain=Gen-0047	1	1	1	1	1	1	5	1	13	9,12,[Vi]:d:-	Typhi	9	d	-	9:d:-	Typhi
GCA_001079925.1	Salmonella enterica subsp. enterica serovar Typhi	strain=SV610	1	1	1	1	1	1	5	1	13	9,12,[Vi]:d:-	Typhi	9	d	-	9:d:-	Typhi
GCA_001079945.1	Salmonella enterica subsp. enterica serovar Typhi	strain=325681	1	1	1	1	1	1	5	1	13	9,12,[Vi]:d:-	Typhi	9	d	-	9:d:-	Typhi
GCA_001079965.1	Salmonella enterica subsp. enterica serovar Typhi	strain=Gen-0003	1	1	1	1	1	1	5	1	13	9,12,[Vi]:d:-	Typhi	9	d	-	9:d:-	Typhi
GCA_001079985.1	Salmonella enterica subsp. enterica serovar Typhi	strain=2010K-0550	1	1	1	1	1	1	5	1	13	9,12,[Vi]:d:-	Typhi	9	d	-	9:d:-	Typhi
GCA_001080005.1	Salmonella enterica subsp. enterica serovar Typhi	strain=Gen-0028	1	1	1	1	1	1	5	1	13	9,12,[Vi]:d:-	Typhi	9	d	-	9:d:-	Typhi
GCA_001080025.1	Salmonella enterica subsp. enterica serovar Typhi	strain=TY108	1	1	2	1	1	1	5	2	13	9,12:-:-	Typhi	9	d	-	9:d:-	Typhi
GCA_001080045.1	Salmonella enterica subsp. enterica serovar Typhi	strain=Gen-0039	1	1	1	1	1	1	5	1	13	9,12,[Vi]:d:-	Typhi	9	d	-	9:d:-	Typhi
GCA_001080065.1	Salmonella enterica subsp. enterica serovar Typhi	strain=MDUST156	1	1	1	1	1	1	5	1	13	9,12,[Vi]:d:-	Typhi	9	d	-	9:d:-	Typhi
GCA_001080085.1	Salmonella enterica subsp. enterica serovar Typhi	strain=Gen-0012	1	1	1	1	1	1	5	1	13	9,12,[Vi]:d:-	Typhi	9	d	-	9:d:-	Typhi
GCA_001080105.1	Salmonella enterica subsp. enterica serovar Typhi	strain=Gen-0025	1	1	1	1	1	1	5	1	13	9,12,[Vi]:d:-	Typhi	9	d	-	9:d:-	Typhi
GCA_001080125.1	Salmonella enterica subsp. enterica serovar Typhi	strain=Gen-0040	1	1	1	1	1	1	5	1	13	9,12,[Vi]:d:-	Typhi	9	d	-	9:d:-	Typhi
GCA_001080145.1	Salmonella enterica subsp. enterica serovar Typhi	strain=225555	1	1	2	1	1	1	5	2	13	9,12:-:-	Typhi	9	d	-	9:d:-	Typhi
GCA_001080165.1	Salmonella enterica subsp. enterica serovar Typhi	strain=UI10788	1	1	2	1	1	1	5	2	13	9,12:-:-	Typhi	9	d	-	9:d:-	Typhi
GCA_001080185.1	Salmonella enterica subsp. enterica serovar Typhi	strain=241451	1	1	2	1	1	1	5	2	13	9,12:-:-	Typhi	9	d	-	9:d:-	Typhi
GCA_001080205.1	Salmonella enterica subsp. enterica serovar Typhi	strain=UI3608	1	1	2	1	1	1	5	2	13	9,12:-:-	Typhi	9	d	-	9:d:-	Typhi
GCA_001080225.1	Salmonella enterica subsp. enterica serovar Typhi	strain=Gen-0008	1	1	1	1	1	1	5	1	13	9,12,[Vi]:d:-	Typhi	9	d	-	9:d:-	Typhi
GCA_001080245.1	Salmonella enterica subsp. enterica serovar Typhi	strain=427489	1	1	2	1	1	1	5	2	13	9,12:-:-	Typhi	9	d	-	9:d:-	Typhi
GCA_001080265.1	Salmonella enterica subsp. enterica serovar Typhi	strain=01-2011-002432	1	1	1	1	1	1	5	1	13	9,12,[Vi]:d:-	Typhi	9	d	-	9:d:-	Typhi
GCA_001080285.1	Salmonella enterica subsp. enterica serovar Typhi	strain=2010K-0539	1	1	1	1	1	1	5	1	13	9,12,[Vi]:d:-	Typhi	9	d	-	9:d:-	Typhi
GCA_001080305.1	Salmonella enterica subsp. enterica serovar Typhi	strain=61025	1	1	2	616	1	1	5	2244	-	-	Typhi	9	d	-	9:d:-	Typhi
GCA_001080325.1	Salmonella enterica subsp. enterica serovar Typhi	strain=UI13823	1	1	1	1	1	1	5	1	13	9,12,[Vi]:d:-	Typhi	9	d	-	9:d:-	Typhi
GCA_001080345.1	Salmonella enterica subsp. enterica serovar Typhi	strain=Gen-0050	1	1	1	1	1	1	5	1	13	9,12,[Vi]:d:-	Typhi	9	d	-	9:d:-	Typhi
GCA_001080365.1	Salmonella enterica subsp. enterica serovar Typhi	strain=639624	1	1	2	1	1	1	5	2	13	9,12:-:-	Typhi	9	d	-	9:d:-	Typhi
GCA_001080385.1	Salmonella enterica subsp. enterica serovar Typhi	strain=UI3446	1	1	1	1	1	1	5	1	13	9,12,[Vi]:d:-	Typhi	9	d	-	9:d:-	Typhi
GCA_001080405.1	Salmonella enterica subsp. enterica serovar Typhi	strain=UI5312	1	1	2	1	1	1	5	2	13	9,12:-:-	Typhi	9	d	-	9:d:-	Typhi
GCA_001080425.1	Salmonella enterica subsp. enterica serovar Typhi	strain=241454	1	1	2	1	1	1	5	2	13	9,12:-:-	Typhi	9	d	-	9:d:-	Typhi
GCA_001080445.1	Salmonella enterica subsp. enterica serovar Typhi	strain=2010K-0552	1	1	1	1	1	1	5	1	13	9,12,[Vi]:d:-	Typhi	9	d	-	9:d:-	Typhi
GCA_001080465.1	Salmonella enterica subsp. enterica serovar Typhi	strain=Gen-0037	1	1	1	1	1	1	5	1	13	9,12,[Vi]:d:-	Typhi	9	d	-	9:d:-	Typhi
GCA_001080485.1	Salmonella enterica subsp. enterica serovar Typhi	strain=Gen-0017	1	1	1	1	1	1	5	1	13	9,12,[Vi]:d:-	Typhi	9	d	-	9:d:-	Typhi
GCA_001080505.1	Salmonella enterica subsp. enterica serovar Typhi	strain=1102	1	1	1	1	1	1	5	1	13	9,12,[Vi]:d:-	Typhi	9	d	-	9:d:-	Typhi
GCA_001080525.1	Salmonella enterica subsp. enterica serovar Typhi	strain=410378	1	1	2	1	1	1	5	2	13	9,12:-:-	Typhi	9	d	-	9:d:-	Typhi
GCA_001080545.1	Salmonella enterica subsp. enterica serovar Typhi	strain=2010K-0522	1	1	1	1	1	1	5	1	13	9,12,[Vi]:d:-	Typhi	9	d	-	9:d:-	Typhi
GCA_001080565.1	Salmonella enterica subsp. enterica serovar Typhi	strain=520772	1	1	2	1	1	1	5	2	13	9,12:-:-	Typhi	9	d	-	9:d:-	Typhi
GCA_001080585.1	Salmonella enterica subsp. enterica serovar Typhi	strain=110829	1	1	1	1	1	1	5	1	13	9,12,[Vi]:d:-	Typhi	9	d	-	9:d:-	Typhi
GCA_001080605.1	Salmonella enterica subsp. enterica serovar Typhi	strain=XN211	1	1	1	1	1	1	5	1	13	9,12,[Vi]:d:-	Typhi	9	d	-	9:d:-	Typhi
GCA_001080625.1	Salmonella enterica subsp. enterica serovar Typhi	strain=2010K-0514	1	1	1	1	1	1	5	1	13	9,12,[Vi]:d:-	Typhi	9	d	-	9:d:-	Typhi
GCA_001080645.1	Salmonella enterica subsp. enterica serovar Typhi	strain=Gen-0044	1	1	1	1	1	1	5	1	13	9,12,[Vi]:d:-	Typhi	9	d	-	9:d:-	Typhi
GCA_001080665.1	Salmonella enterica subsp. enterica serovar Typhi	strain=Gen-0055	1	1	1	1	1	1	5	1	13	9,12,[Vi]:d:-	Typhi	9	d	-	9:d:-	Typhi
GCA_001080685.1	Salmonella enterica subsp. enterica serovar Typhi	strain=A149	1	1	2	1	1	1	5	2	13	9,12:-:-	Typhi	9	d	-	9:d:-	Typhi
GCA_001080705.1	Salmonella enterica subsp. enterica serovar Typhi	strain=TY068	1	1	2	1	1	1	5	2	13	9,12:-:-	Typhi	9	d	-	9:d:-	Typhi
GCA_001080725.1	Salmonella enterica subsp. enterica serovar Typhi	strain=B1357	1	1	1	1	1	1	5	1	13	9,12,[Vi]:d:-	Typhi	9	d	-	9:d:-	Typhi
GCA_001080745.1	Salmonella enterica subsp. enterica serovar Typhi	strain=A132	1	1	2	1	1	1	5	2	13	9,12:-:-	Typhi	9	d	-	9:d:-	Typhi
GCA_001080765.1	Salmonella enterica subsp. enterica serovar Typhi	strain=A250	1	1	1	1	1	1	5	1	13	9,12,[Vi]:d:-	Typhi	9	d	-	9:d:-	Typhi
GCA_001080785.1	Salmonella enterica subsp. enterica serovar Typhi	strain=2010K-0519	1	1	1	1	1	1	5	1	13	9,12,[Vi]:d:-	Typhi	9	d	-	9:d:-	Typhi
GCA_001080805.1	Salmonella enterica subsp. enterica serovar Typhi	strain=671445	1	1	2	1	1	1	5	2	13	9,12:-:-	Typhi	9	d	-	9:d:-	Typhi
GCA_001080825.1	Salmonella enterica subsp. enterica serovar Typhi	strain=Gen-0034	1	1	1	1	1	1	5	1	13	9,12,[Vi]:d:-	Typhi	9	d	-	9:d:-	Typhi
GCA_001080845.1	Salmonella enterica subsp. enterica serovar Typhi	strain=Gen-0058	1	1	1	1	1	1	5	1	13	9,12,[Vi]:d:-	Typhi	9	d	-	9:d:-	Typhi
GCA_001080865.1	Salmonella enterica subsp. enterica serovar Typhi	strain=UI16704	1	1	1	1	1	1	5	1	13	9,12,[Vi]:d:-	Typhi	9	d	-	9:d:-	Typhi
GCA_001080885.1	Salmonella enterica subsp. enterica serovar Typhi	strain=UI11483	1	1	1	1	1	1	5	1	13	9,12,[Vi]:d:-	Typhi	9	d	-	9:d:-	Typhi
GCA_001080905.1	Salmonella enterica subsp. enterica serovar Typhi	strain=Gen-0016	1	1	1	1	1	1	5	1	13	9,12,[Vi]:d:-	Typhi	9	d	-	9:d:-	Typhi
GCA_001080925.1	Salmonella enterica subsp. enterica serovar Typhi	strain=540614	1	1	2	1	1	1	5	2	13	9,12:-:-	Typhi	9	d	-	9:d:-	Typhi
GCA_001080945.1	Salmonella enterica subsp. enterica serovar Typhi	strain=Gen-0005	1	1	1	1	1	1	5	1	13	9,12,[Vi]:d:-	Typhi	9	d	-	9:d:-	Typhi
GCA_001080965.1	Salmonella enterica subsp. enterica serovar Typhi	strain=338900	1	1	2	1	1	1	5	2	13	9,12:-:-	Typhi	9	d	-	9:d:-	Typhi
GCA_001080985.1	Salmonella enterica subsp. enterica serovar Typhi	strain=141461	1	1	2	1	1	1	5	2	13	9,12:-:-	Typhi	9	d	-	9:d:-	Typhi
GCA_001081005.1	Salmonella enterica subsp. enterica serovar Typhi	strain=Gen-0043	1	1	1	1	1	1	5	1	13	9,12,[Vi]:d:-	Typhi	9	d	-	9:d:-	Typhi
GCA_001081025.1	Salmonella enterica subsp. enterica serovar Typhi	strain=UI3816	1	1	1	1	1	1	5	1	13	9,12,[Vi]:d:-	Typhi	9	d	-	9:d:-	Typhi
GCA_001081045.1	Salmonella enterica subsp. enterica serovar Typhi	strain=A131	1	1	1	1	1	1	5	1	13	9,12,[Vi]:d:-	Typhi	9	d	-	9:d:-	Typhi
GCA_001081065.1	Salmonella enterica subsp. enterica serovar Typhi	strain=2010K-0512	1	1	1	1	1	1	5	1	13	9,12,[Vi]:d:-	Typhi	9	d	-	9:d:-	Typhi
GCA_001081085.1	Salmonella enterica subsp. enterica serovar Typhi	strain=2012-010389	1	1	1	1	1	1	5	1	13	9,12,[Vi]:d:-	Typhi	9	d	-	9:d:-	Typhi
GCA_001081105.1	Salmonella enterica subsp. enterica serovar Typhi	strain=Gen-0059	1	1	1	1	1	1	5	1	13	9,12,[Vi]:d:-	Typhi	9	d	-	9:d:-	Typhi
GCA_001081125.1	Salmonella enterica subsp. enterica serovar Typhi	strain=Gen-0007	1	1	1	1	1	1	5	1	13	9,12,[Vi]:d:-	Typhi	9	d	-	9:d:-	Typhi
GCA_001081145.1	Salmonella enterica subsp. enterica serovar Typhi	strain=129-0257-M	1	1	1	1	1	1	5	1	13	9,12,[Vi]:d:-	Typhi	9	d	-	9:d:-	Typhi
GCA_001081165.1	Salmonella enterica subsp. enterica serovar Typhi	strain=A135	1	1	2	1	1	1	5	2	13	9,12:-:-	Typhi	9	d	-	9:d:-	Typhi
GCA_001081185.1	Salmonella enterica subsp. enterica serovar Typhi	strain=316083	1	1	2	1	1	1	5	2	13	9,12:-:-	Typhi	9	d	-	9:d:-	Typhi
GCA_001081205.1	Salmonella enterica subsp. enterica serovar Typhi	strain=206926	1	1	2	3	1	1	5	8	13	9,12,[Vi]:d:-	Typhi	9	d	-	9:d:-	Typhi
GCA_001081225.1	Salmonella enterica subsp. enterica serovar Typhi	strain=UI5106	1	1	1	1	1	1	5	1	13	9,12,[Vi]:d:-	Typhi	9	d	-	9:d:-	Typhi
GCA_001081245.1	Salmonella enterica subsp. enterica serovar Typhi	strain=Gen-0054	1	1	1	1	1	1	5	1	13	9,12,[Vi]:d:-	Typhi	9	d	-	9:d:-	Typhi
GCA_001081265.1	Salmonella enterica subsp. enterica serovar Typhi	strain=Gen-0023	1	1	1	1	1	1	5	1	13	9,12,[Vi]:d:-	Typhi	9	d	-	9:d:-	Typhi
GCA_001081285.1	Salmonella enterica subsp. enterica serovar Typhi	strain=1707	1	1	1	1	1	1	5	1	13	9,12,[Vi]:d:-	Typhi	9	d	-	9:d:-	Typhi
GCA_001081305.1	Salmonella enterica subsp. enterica serovar Typhi	strain=2010K-0500	1	1	1	1	1	1	5	1	13	9,12,[Vi]:d:-	Typhi	9	d	-	9:d:-	Typhi
GCA_001081325.1	Salmonella enterica subsp. enterica serovar Typhi	strain=A266	1	1	1	1	1	1	5	1	13	9,12,[Vi]:d:-	Typhi	9	d	-	9:d:-	Typhi
GCA_001081345.1	Salmonella enterica subsp. enterica serovar Typhi	strain=B1501	1	1	1	1	1	1	5	1	13	9,12,[Vi]:d:-	Typhi	9	d	-	9:d:-	Typhi
GCA_001081365.1	Salmonella enterica subsp. enterica serovar Typhi	strain=2010K-0511	1	1	1	1	1	1	5	1	13	9,12,[Vi]:d:-	Typhi	9	d	-	9:d:-	Typhi
GCA_001081385.1	Salmonella enterica subsp. enterica serovar Typhi	strain=100949	1	1	1	1	1	1	5	1	13	9,12,[Vi]:d:-	Typhi	9	d	-	9:d:-	Typhi
GCA_001081405.1	Salmonella enterica subsp. enterica serovar Typhi	strain=257401	1	1	2	1	1	1	5	2	13	9,12:-:-	Typhi	9	d	-	9:d:-	Typhi
GCA_001081425.1	Salmonella enterica subsp. enterica serovar Typhi	strain=B1271	1	1	1	1	1	1	5	1	13	9,12,[Vi]:d:-	Typhi	9	d	-	9:d:-	Typhi
GCA_001081445.1	Salmonella enterica subsp. enterica serovar Typhi	strain=TY063	1	1	2	1	1	1	5	2	13	9,12:-:-	Typhi	9	d	-	9:d:-	Typhi
GCA_001081465.1	Salmonella enterica subsp. enterica serovar Typhi	strain=A256	1	1	1	1	1	1	5	1	13	9,12,[Vi]:d:-	Typhi	9	d	-	9:d:-	Typhi
GCA_001081485.1	Salmonella enterica subsp. enterica serovar Typhi	strain=UI3753	1	1	2	1	1	1	5	2	13	9,12:-:-	Typhi	9	d	-	9:d:-	Typhi
GCA_001081505.1	Salmonella enterica subsp. enterica serovar Typhi	strain=UI3492	1	1	1	1	1	1	5	1	13	9,12,[Vi]:d:-	Typhi	9	d	-	9:d:-	Typhi
GCA_001081525.1	Salmonella enterica subsp. enterica serovar Typhi	strain=UI3398	1	1	1	1	1	1	5	1	13	9,12,[Vi]:d:-	Typhi	9	d	-	9:d:-	Typhi
GCA_001081545.1	Salmonella enterica subsp. enterica serovar Typhi	strain=2010K-0515	1	1	1	1	1	1	5	1	13	9,12,[Vi]:d:-	Typhi	9	d	-	9:d:-	Typhi
GCA_001081565.1	Salmonella enterica subsp. enterica serovar Typhi	strain=H062640481	1	1	1	1	1	1	5	1	13	9,12,[Vi]:d:-	Typhi	9	d	-	9:d:-	Typhi
GCA_001081585.1	Salmonella enterica subsp. enterica serovar Typhi	strain=Gen-0033	1	1	1	1	1	1	5	1	13	9,12,[Vi]:d:-	Typhi	9	d	-	9:d:-	Typhi
GCA_001081605.1	Salmonella enterica subsp. enterica serovar Typhi	strain=Gen-0019	1	1	1	1	1	1	5	1	13	9,12,[Vi]:d:-	Typhi	9	d	-	9:d:-	Typhi
GCA_001081625.1	Salmonella enterica subsp. enterica serovar Typhi	strain=Gen-0035	1	1	1	1	1	1	5	1	13	9,12,[Vi]:d:-	Typhi	9	d	-	9:d:-	Typhi
GCA_001081645.1	Salmonella enterica subsp. enterica serovar Typhi	strain=TY132	1	1	1	1	1	1	5	1	13	9,12,[Vi]:d:-	Typhi	9	d	-	9:d:-	Typhi
GCA_001081665.1	Salmonella enterica subsp. enterica serovar Typhi	strain=ST716	1	1	1	1	1	1	5	1	13	9,12,[Vi]:d:-	Typhi	9	d	-	9:d:-	Typhi
GCA_001081685.1	Salmonella enterica subsp. enterica serovar Typhi	strain=2010K-0508	1	1	1	1	1	1	5	1	13	9,12,[Vi]:d:-	Typhi	9	d	-	9:d:-	Typhi
GCA_001081705.1	Salmonella enterica subsp. enterica serovar Typhi	strain=UI5557	1	1	1	1	1	1	5	1	13	9,12,[Vi]:d:-	Typhi	9	d	-	9:d:-	Typhi
GCA_001081725.1	Salmonella enterica subsp. enterica serovar Typhi	strain=2010K-0527	1	1	1	1	1	1	5	1	13	9,12,[Vi]:d:-	Typhi	9	d	-	9:d:-	Typhi
GCA_001081745.1	Salmonella enterica subsp. enterica serovar Typhi	strain=A153	1	1	2	1	1	1	5	2	13	9,12:-:-	Typhi	9	d	-	9:d:-	Typhi
GCA_001081765.1	Salmonella enterica subsp. enterica serovar Typhi	strain=Gen-0048	1	1	1	1	1	1	5	1	13	9,12,[Vi]:d:-	Typhi	9	d	-	9:d:-	Typhi
GCA_001081785.1	Salmonella enterica subsp. enterica serovar Typhi	strain=Gen-0029	1	1	1	1	1	1	5	1	13	9,12,[Vi]:d:-	Typhi	9	d	-	9:d:-	Typhi
GCA_001081805.1	Salmonella enterica subsp. enterica serovar Typhi	strain=B1628	1	1	1	1	1	1	5	1	13	9,12,[Vi]:d:-	Typhi	9	d	-	9:d:-	Typhi
GCA_001081825.1	Salmonella enterica subsp. enterica serovar Typhi	strain=SV547	1	1	1	1	1	1	5	1	13	9,12,[Vi]:d:-	Typhi	9	d	-	9:d:-	Typhi
GCA_001081845.1	Salmonella enterica subsp. enterica serovar Typhi	strain=Gen-0014	1	1	1	1	1	1	5	1	13	9,12,[Vi]:d:-	Typhi	9	d	-	9:d:-	Typhi
GCA_001081865.1	Salmonella enterica subsp. enterica serovar Typhi	strain=2010K-0554	1	1	1	1	1	1	5	1	13	9,12,[Vi]:d:-	Typhi	9	d	-	9:d:-	Typhi
GCA_001081885.1	Salmonella enterica subsp. enterica serovar Typhi	strain=A173	1	1	340	1	1	486	5	2254	-	-	Typhi	9	d	-	9:d:-	- 9:d:-
GCA_001081905.1	Salmonella enterica subsp. enterica serovar Typhi	strain=W478	1	1	1	1	1	1	5	1	13	9,12,[Vi]:d:-	Typhi	9	d	-	9:d:-	Typhi
GCA_001081925.1	Salmonella enterica subsp. enterica serovar Typhi	strain=LNT757	1	1	2	1	1	1	5	2	13	9,12:-:-	Typhi	9	d	-	9:d:-	Typhi
GCA_001081945.1	Salmonella enterica subsp. enterica serovar Typhi	strain=Gen-0006	1	1	1	1	1	1	5	1	13	9,12,[Vi]:d:-	Typhi	9	d	-	9:d:-	Typhi
GCA_001081965.1	Salmonella enterica subsp. enterica serovar Typhi	strain=Gen-0026	1	1	1	1	1	1	5	1	13	9,12,[Vi]:d:-	Typhi	9	d	-	9:d:-	Typhi
GCA_001081985.1	Salmonella enterica subsp. enterica serovar Typhi	strain=Gen-0021	1	1	1	1	1	1	5	1	13	9,12,[Vi]:d:-	Typhi	9	d	-	9:d:-	Typhi
GCA_001082005.1	Salmonella enterica subsp. enterica serovar Typhi	strain=A245	1	1	1	1	1	1	5	1	13	9,12,[Vi]:d:-	Typhi	9	d	-	9:d:-	Typhi
GCA_001082025.1	Salmonella enterica subsp. enterica serovar Typhi	strain=A109	1	1	2	1	1	1	5	2	13	9,12:-:-	Typhi	9	d	-	9:d:-	Typhi
GCA_001082045.1	Salmonella enterica subsp. enterica serovar Typhi	strain=2010K-0517	1	1	1	1	1	1	5	1	13	9,12,[Vi]:d:-	Typhi	9	d	-	9:d:-	Typhi
GCA_001082065.1	Salmonella enterica subsp. enterica serovar Typhi	strain=B1542	1	1	1	1	1	1	5	1	13	9,12,[Vi]:d:-	Typhi	9	d	-	9:d:-	Typhi
GCA_001082085.1	Salmonella enterica subsp. enterica serovar Typhi	strain=A248	1	1	1	1	1	1	5	1	13	9,12,[Vi]:d:-	Typhi	9	d	-	9:d:-	Typhi
GCA_001082105.1	Salmonella enterica subsp. enterica serovar Typhi	strain=TY019	1	1	2	1	1	1	5	2	13	9,12:-:-	Typhi	9	d	-	9:d:-	Typhi
GCA_001082125.1	Salmonella enterica subsp. enterica serovar Typhi	strain=Gen-0045	1	1	1	1	1	1	5	1	13	9,12,[Vi]:d:-	Typhi	9	d	-	9:d:-	Typhi
GCA_001082145.1	Salmonella enterica subsp. enterica serovar Typhi	strain=Gen-0049	1	1	1	1	1	1	5	1	13	9,12,[Vi]:d:-	Typhi	9	d	-	9:d:-	Typhi
GCA_001082165.1	Salmonella enterica subsp. enterica serovar Typhi	strain=238675	1	1	2	1	1	1	5	2	13	9,12:-:-	Typhi	9	d	-	9:d:-	Typhi
GCA_001082185.1	Salmonella enterica subsp. enterica serovar Typhi	strain=Gen-0036	1	1	1	1	1	1	5	1	13	9,12,[Vi]:d:-	Typhi	9	d	-	9:d:-	Typhi
GCA_001082205.1	Salmonella enterica subsp. enterica serovar Typhi	strain=A125	1	1	2	1	1	1	5	2	13	9,12:-:-	Typhi	9	d	-	9:d:-	Typhi
GCA_001082225.1	Salmonella enterica subsp. enterica serovar Typhi	strain=Gen-0041	1	1	1	1	1	1	5	1	13	9,12,[Vi]:d:-	Typhi	9	d	-	9:d:-	Typhi
GCA_001082245.1	Salmonella enterica subsp. enterica serovar Typhi	strain=379905	1	1	2	1	1	1	5	2	13	9,12:-:-	Typhi	9	d	-	9:d:-	Typhi
GCA_001082265.1	Salmonella enterica subsp. enterica serovar Typhi	strain=2010K-0523	1	1	1	1	1	1	5	1	13	9,12,[Vi]:d:-	Typhi	9	d	-	9:d:-	Typhi
GCA_001082285.1	Salmonella enterica subsp. enterica serovar Typhi	strain=Gen-0032	1	1	1	1	1	1	5	1	13	9,12,[Vi]:d:-	Typhi	9	d	-	9:d:-	Typhi
GCA_001082305.1	Salmonella enterica subsp. enterica serovar Typhi	strain=Gen-0060	1	1	1	1	1	1	5	1	13	9,12,[Vi]:d:-	Typhi	9	d	-	9:d:-	Typhi
GCA_001082325.1	Salmonella enterica subsp. enterica serovar Typhi	strain=SV211	1	1	2	1	1	1	5	2	13	9,12:-:-	Typhi	9	d	-	9:d:-	Typhi
GCA_001082345.1	Salmonella enterica subsp. enterica serovar Typhi	strain=129-0177-M	1	1	2	1	1	1	5	2	13	9,12:-:-	Typhi	9	d	-	9:d:-	Typhi
GCA_001082365.1	Salmonella enterica subsp. enterica serovar Typhi	strain=TY107	1	1	1	1	1	1	5	1	13	9,12,[Vi]:d:-	Typhi	9	d	-	9:d:-	Typhi
GCA_001082385.1	Salmonella enterica subsp. enterica serovar Typhi	strain=Gen-0020	1	1	1	1	1	1	5	1	13	9,12,[Vi]:d:-	Typhi	9	d	-	9:d:-	Typhi
GCA_001082405.1	Salmonella enterica subsp. enterica serovar Typhi	strain=A127	1	1	2	1	1	1	5	2	13	9,12:-:-	Typhi	9	d	-	9:d:-	Typhi
GCA_001082425.1	Salmonella enterica subsp. enterica serovar Typhi	strain=Gen-0046	1	1	1	1	1	1	5	1	13	9,12,[Vi]:d:-	Typhi	9	d	-	9:d:-	Typhi
GCA_001082445.1	Salmonella enterica subsp. enterica serovar Typhi	strain=109520	1	1	1	1	1	1	5	1	13	9,12,[Vi]:d:-	Typhi	9	d	-	9:d:-	Typhi
GCA_001082465.1	Salmonella enterica subsp. enterica serovar Typhi	strain=A178	1	1	2	1	1	1	5	2	13	9,12:-:-	Typhi	9	d	-	9:d:-	Typhi
GCA_001082485.1	Salmonella enterica subsp. enterica serovar Typhi	strain=A238	1	1	1	1	1	1	5	1	13	9,12,[Vi]:d:-	Typhi	9	d	-	9:d:-	Typhi
GCA_001082505.1	Salmonella enterica subsp. enterica serovar Typhi	strain=Gen-0051	1	1	1	1	1	1	5	1	13	9,12,[Vi]:d:-	Typhi	9	d	-	9:d:-	Typhi
GCA_001082525.1	Salmonella enterica subsp. enterica serovar Typhi	strain=TY589	1	1	1	1	1	1	5	1	13	9,12,[Vi]:d:-	Typhi	9	d	-	9:d:-	Typhi
GCA_001082545.1	Salmonella enterica subsp. enterica serovar Typhi	strain=Gen-0030	1	1	1	1	1	1	5	1	13	9,12,[Vi]:d:-	Typhi	9	d	-	9:d:-	Typhi
GCA_001082565.1	Salmonella enterica subsp. enterica serovar Typhi	strain=2181	1	1	2	1	1	1	5	2	13	9,12:-:-	Typhi	9	d	-	9:d:-	Typhi
GCA_001082585.1	Salmonella enterica subsp. enterica serovar Typhi	strain=A136	1	1	2	1	1	1	5	2	13	9,12:-:-	Typhi	9	d	-	9:d:-	Typhi
GCA_001082605.1	Salmonella enterica subsp. enterica serovar Typhi	strain=1647624	1	1	2	1	1	1	5	2	13	9,12:-:-	Typhi	9	d	-	9:d:-	Typhi
GCA_001082625.1	Salmonella enterica subsp. enterica serovar Typhi	strain=1877	1	1	1	1	1	1	5	1	13	9,12,[Vi]:d:-	Typhi	9	d	-	9:d:-	Typhi
GCA_001082645.1	Salmonella enterica subsp. enterica serovar Typhi	strain=129-0327-M	1	1	1	1	1	1	5	1	13	9,12,[Vi]:d:-	Typhi	9	d	-	9:d:-	Typhi
GCA_001082665.1	Salmonella enterica subsp. enterica serovar Typhi	strain=2010K-0533	1	1	1	1	1	1	5	1	13	9,12,[Vi]:d:-	Typhi	9	d	-	9:d:-	Typhi
GCA_001082685.1	Salmonella enterica subsp. enterica serovar Typhi	strain=UI13599	1	1	2	1	1	1	5	2	13	9,12:-:-	Typhi	9	d	-	9:d:-	Typhi
GCA_001082705.1	Salmonella enterica subsp. enterica serovar Typhi	strain=UI5026	1	1	1	1	1	1	5	1	13	9,12,[Vi]:d:-	Typhi	9	d	-	9:d:-	Typhi
GCA_001082725.1	Salmonella enterica subsp. enterica serovar Typhi	strain=A263	1	1	1	1	1	1	5	1	13	9,12,[Vi]:d:-	Typhi	9	d	-	9:d:-	Typhi
GCA_001082745.1	Salmonella enterica subsp. enterica serovar Typhi	strain=2010K-0553	1	1	1	1	1	1	5	1	13	9,12,[Vi]:d:-	Typhi	9	d	-	9:d:-	Typhi
GCA_001082765.1	Salmonella enterica subsp. enterica serovar Typhi	strain=671076	1	1	2	1	1	1	5	2	13	9,12:-:-	Typhi	9	d	-	9:d:-	Typhi
GCA_001082785.1	Salmonella enterica subsp. enterica serovar Typhi	strain=A265	1	1	1	1	1	1	5	1	13	9,12,[Vi]:d:-	Typhi	9	d	-	9:d:-	Typhi
GCA_001082805.1	Salmonella enterica subsp. enterica serovar Typhi	strain=A267	1	1	2	1	1	1	5	2	13	9,12:-:-	Typhi	9	d	-	9:d:-	Typhi
GCA_001082825.1	Salmonella enterica subsp. enterica serovar Typhi	strain=XK1682	1	1	2	1	1	1	5	2	13	9,12:-:-	Typhi	9	d	-	9:d:-	Typhi
GCA_001082845.1	Salmonella enterica subsp. enterica serovar Typhi	strain=516981	1	1	2	1	1	1	5	2	13	9,12:-:-	Typhi	9	d	-	9:d:-	Typhi
GCA_001082865.1	Salmonella enterica subsp. enterica serovar Typhi	strain=Gen-0011	1	1	1	1	1	1	5	1	13	9,12,[Vi]:d:-	Typhi	9	d	-	9:d:-	Typhi
GCA_001082885.1	Salmonella enterica subsp. enterica serovar Typhi	strain=129-0268-M	1	1	1	1	1	1	5	1	13	9,12,[Vi]:d:-	Typhi	9	d	-	9:d:-	Typhi
GCA_001082905.1	Salmonella enterica subsp. enterica serovar Typhi	strain=TY053	1	1	1	1	1	1	5	1	13	9,12,[Vi]:d:-	Typhi	9	d	-	9:d:-	Typhi
GCA_001082925.1	Salmonella enterica subsp. enterica serovar Typhi	strain=B1563	1	1	1	1	1	1	5	1	13	9,12,[Vi]:d:-	Typhi	9	d	-	9:d:-	Typhi
GCA_001082945.1	Salmonella enterica subsp. enterica serovar Typhi	strain=A249	1	1	2	1	1	1	5	2	13	9,12:-:-	Typhi	9	d	-	9:d:-	Typhi
GCA_001082965.1	Salmonella enterica subsp. enterica serovar Typhi	strain=A257	1	1	1	1	1	1	5	1	13	9,12,[Vi]:d:-	Typhi	9	d	-	9:d:-	Typhi
GCA_001083005.1	Salmonella enterica subsp. enterica serovar Typhi	strain=09-5224	1	1	2	1	1	1	5	2	13	9,12:-:-	Typhi	9	d	-	9:d:-	Typhi
GCA_001083065.1	Salmonella enterica subsp. enterica serovar Typhi	strain=MDUST237	1	1	1	1	1	1	5	1	13	9,12,[Vi]:d:-	Typhi	9	d	-	9:d:-	Typhi
GCA_001083165.1	Salmonella enterica subsp. enterica serovar Typhi	strain=2012-022646	1	1	1	1	1	1	5	1	13	9,12,[Vi]:d:-	Typhi	-	d	-	-:d:-	I -:d:-
GCA_001083185.1	Salmonella enterica subsp. enterica serovar Typhi	strain=2006-024861	1	1	1	1	1	1	5	1	13	9,12,[Vi]:d:-	Typhi	9	d	-	9:d:-	Typhi
GCA_001083325.1	Salmonella enterica subsp. enterica serovar Typhi	strain=UI2001	1	1	2	1	1	1	5	2	13	9,12:-:-	Typhi	9	d	-	9:d:-	Typhi
GCA_001083605.1	Salmonella enterica subsp. enterica serovar Typhi	strain=MDUST375	1	1	1	1	1	1	5	1	13	9,12,[Vi]:d:-	Typhi	9	d	-	9:d:-	Typhi
GCA_001083745.1	Salmonella enterica subsp. enterica serovar Typhi	strain=np41	1	478	2	1	1	1	5	2233	-	-	Typhi	9	d	-	9:d:-	Typhi
GCA_001083855.1	Salmonella enterica subsp. enterica serovar Bovismorbificans	strain=A1608	2	59	23	64	38	61	12	142	34	6,8:r:1,5	Bovismorbificans	8	-	1,5	8:-:1,5	I 8:-:1,5
GCA_001084005.1	Salmonella enterica subsp. enterica serovar Typhi	strain=A274	1	1	1	1	1	1	5	1	13	9,12,[Vi]:d:-	Typhi	9	d	-	9:d:-	Typhi
GCA_001084165.1	Salmonella enterica subsp. enterica serovar Typhi	strain=MDUST231	1	1	1	1	1	1	5	1	13	9,12,[Vi]:d:-	Typhi	9	d	-	9:d:-	Typhi
GCA_001084205.1	Salmonella enterica subsp. enterica serovar Typhi	strain=2009-020666	1	1	1	1	1	1	5	1	13	9,12,[Vi]:d:-	Typhi	9	d	-	9:d:-	Typhi
GCA_001084245.1	Salmonella enterica subsp. enterica serovar Typhi	strain=np65	1	1	1	1	1	1	5	1	13	9,12,[Vi]:d:-	Typhi	9	d	-	9:d:-	Typhi
GCA_001084325.1	Salmonella enterica subsp. enterica serovar Typhi	strain=np92	1	1	1	1	1	1	5	1	13	9,12,[Vi]:d:-	Typhi	9	d	-	9:d:-	Typhi
GCA_001084525.1	Salmonella enterica subsp. enterica serovar Typhi	strain=E00-9345	1	1	1	1	1	1	5	1	13	9,12,[Vi]:d:-	Typhi	9	d	-	9:d:-	Typhi
GCA_001084585.1	Salmonella enterica subsp. enterica serovar Typhi	strain=2012-004687	1	1	1	1	1	1	5	1	13	9,12,[Vi]:d:-	Typhi	9	d	-	9:d:-	Typhi
GCA_001084945.1	Salmonella enterica subsp. enterica serovar Typhi	strain=MDUST198	1	1	1	1	1	1	5	1	13	9,12,[Vi]:d:-	Typhi	9	d	-	9:d:-	Typhi
GCA_001084965.1	Salmonella enterica subsp. enterica serovar Typhi	strain=MDUST383	1	1	1	1	1	1	5	1	13	9,12,[Vi]:d:-	Typhi	9	d	-	9:d:-	Typhi
GCA_001084985.1	Salmonella enterica subsp. enterica serovar Typhi	strain=E02-5919	1	1	2	1	1	1	5	2	13	9,12:-:-	Typhi	9	d	-	9:d:-	Typhi
GCA_001085025.1	Salmonella enterica subsp. enterica serovar Typhi	strain=MDUST271	1	1	1	1	1	1	5	1	13	9,12,[Vi]:d:-	Typhi	9	d	-	9:d:-	Typhi
GCA_001085145.1	Salmonella enterica subsp. enterica serovar Typhimurium str. DT104	strain=CH33	10	7	12	9	5	9	2	19	1	4,5:12:i:-	Typhimurium	4	i	1,2	4:i:1,2	Typhimurium
GCA_001085185.1	Salmonella enterica subsp. enterica serovar Typhi	strain=ERL02732	1	1	2	1	1	1	5	2	13	9,12:-:-	Typhi	9	d	-	9:d:-	Typhi
GCA_001085205.1	Salmonella enterica subsp. enterica serovar Typhi	strain=MDUST410	1	1	1	1	1	1	5	1	13	9,12,[Vi]:d:-	Typhi	9	d	-	9:d:-	Typhi
GCA_001085225.1	Salmonella enterica subsp. enterica serovar Typhi	strain=KM1647	1	1	1	1	1	1	5	1	13	9,12,[Vi]:d:-	Typhi	9	d	-	9:d:-	Typhi
GCA_001085245.1	Salmonella enterica subsp. enterica serovar Typhi	strain=BC20111457	1	1	1	1	1	1	5	1	13	9,12,[Vi]:d:-	Typhi	9	d	-	9:d:-	Typhi
GCA_001085325.1	Salmonella enterica subsp. enterica serovar Typhi	strain=E98-8120	1	1	2	1	1	1	5	2	13	9,12:-:-	Typhi	9	d	-	9:d:-	Typhi
GCA_001085365.1	Salmonella enterica subsp. enterica serovar Typhi	strain=01-2012-002175	1	1	1	1	1	1	5	1	13	9,12,[Vi]:d:-	Typhi	9	d	-	9:d:-	Typhi
GCA_001085485.1	Salmonella enterica subsp. enterica serovar Typhi	strain=2007-007506	1	1	1	1	1	1	5	1	13	9,12,[Vi]:d:-	Typhi	9	d	-	9:d:-	Typhi
GCA_001085525.1	Salmonella enterica subsp. enterica serovar Typhi	strain=E98-6926	1	1	1	1	1	1	5	1	13	9,12,[Vi]:d:-	Typhi	9	d	-	9:d:-	Typhi
GCA_001085605.1	Salmonella enterica subsp. enterica serovar Typhi	strain=200	1	1	2	1	1	1	5	2	13	9,12:-:-	Typhi	9	d	-	9:d:-	Typhi
GCA_001085625.1	Salmonella enterica subsp. enterica serovar Typhi	strain=ERL063424	1	1	1	1	1	1	5	1	13	9,12,[Vi]:d:-	Typhi	9	d	-	9:d:-	Typhi
GCA_001085685.1	Salmonella enterica subsp. enterica serovar Typhimurium str. DT104	strain=CH32	10	7	12	9	5	9	2	19	1	4,5:12:i:-	Typhimurium	4	i	1,2	4:i:1,2	Typhimurium
GCA_001085745.1	Salmonella enterica subsp. enterica serovar Typhi	strain=1020791	1	1	1	1	1	1	5	1	13	9,12,[Vi]:d:-	Typhi	9	d	-	9:d:-	Typhi
GCA_001085905.1	Salmonella enterica subsp. enterica serovar Typhi	strain=MDUST309	1	1	1	1	1	1	5	1	13	9,12,[Vi]:d:-	Typhi	9	d	-	9:d:-	Typhi
GCA_001085925.1	Salmonella enterica subsp. enterica serovar Typhi	strain=A278	1	1	1	1	1	1	5	1	13	9,12,[Vi]:d:-	Typhi	9	d	-	9:d:-	Typhi
GCA_001086265.1	Salmonella enterica subsp. enterica serovar Typhi	strain=np90	1	1	1	1	1	1	5	1	13	9,12,[Vi]:d:-	Typhi	9	d	-	9:d:-	Typhi
GCA_001086325.1	Salmonella enterica subsp. enterica serovar Typhi	strain=SGB108	1	1	1	1	1	1	5	1	13	9,12,[Vi]:d:-	Typhi	9	d	-	9:d:-	Typhi
GCA_001086425.1	Salmonella enterica subsp. enterica serovar Typhi	strain=Ke476	1	1	1	1	1	1	5	1	13	9,12,[Vi]:d:-	Typhi	9	d	-	9:d:-	Typhi
GCA_001086485.1	Salmonella enterica subsp. enterica serovar Typhi	strain=np40	1	1	1	1	1	1	5	1	13	9,12,[Vi]:d:-	Typhi	9	d	-	9:d:-	Typhi
GCA_001086945.1	Salmonella enterica subsp. enterica serovar Typhi	strain=UI3396	1	1	2	1	1	1	5	2	13	9,12:-:-	Typhi	9	d	-	9:d:-	Typhi
GCA_001087005.1	Salmonella enterica subsp. enterica serovar Typhi	strain=2008-006685	1	1	1	1	1	1	5	1	13	9,12,[Vi]:d:-	Typhi	9	d	-	9:d:-	Typhi
GCA_001087065.1	Salmonella enterica subsp. enterica serovar Typhi	strain=MDUST12	1	1	1	1	1	1	5	1	13	9,12,[Vi]:d:-	Typhi	9	d	-	9:d:-	Typhi
GCA_001087105.1	Salmonella enterica subsp. enterica serovar Typhi	strain=ERL111998	1	1	1	1	1	1	5	1	13	9,12,[Vi]:d:-	Typhi	9	d	-	9:d:-	Typhi
GCA_001087165.1	Salmonella enterica subsp. enterica serovar Typhi	strain=Ke474	1	1	1	1	1	1	5	1	13	9,12,[Vi]:d:-	Typhi	9	d	-	9:d:-	Typhi
GCA_001087345.1	Salmonella enterica subsp. enterica serovar Typhi	strain=IB5355	1	1	1	1	1	1	5	1	13	9,12,[Vi]:d:-	Typhi	2	d	-	2:d:-	I 2:d:-
GCA_001087425.1	Salmonella enterica subsp. enterica serovar Bovismorbificans	strain=A8737	2	59	23	64	38	61	12	142	34	6,8:r:1,5	Bovismorbificans	8	i	1,5	8:i:1,5	Takoradi or Bargny	Confliction
GCA_001087545.1	Salmonella enterica subsp. enterica serovar Typhi	strain=2004-006350	1	1	1	1	1	1	5	1	13	9,12,[Vi]:d:-	Typhi	9	d	-	9:d:-	Typhi
GCA_001087625.1	Salmonella enterica subsp. enterica serovar Typhi	strain=MDUST281	1	1	2	1	1	1	5	2	13	9,12:-:-	Typhi	9	d	-	9:d:-	Typhi
GCA_001087725.1	Salmonella enterica subsp. enterica serovar Typhi	strain=LNT1339	1	1	1	1	1	1	5	1	13	9,12,[Vi]:d:-	Typhi	9	d	-	9:d:-	Typhi
GCA_001087985.1	Salmonella enterica subsp. enterica serovar Typhi	strain=BC2011-1307	1	1	1	1	1	1	5	1	13	9,12,[Vi]:d:-	Typhi	9	d	-	9:d:-	Typhi
GCA_001088065.1	Salmonella enterica subsp. enterica serovar Typhi	strain=MDUST184	1	1	1	1	1	1	5	1	13	9,12,[Vi]:d:-	Typhi	9	d	-	9:d:-	Typhi
GCA_001088085.1	Salmonella enterica subsp. enterica serovar Typhi	strain=MDUST401	1	1	2	1	1	1	5	2	13	9,12:-:-	Typhi	9	d	-	9:d:-	Typhi
GCA_001088305.1	Salmonella enterica subsp. enterica serovar Typhi	strain=1022981	1	1	1	1	1	1	5	1	13	9,12,[Vi]:d:-	Typhi	9	d	-	9:d:-	Typhi
GCA_001088345.1	Salmonella enterica subsp. enterica serovar Typhi	strain=ERL052042	1	1	1	1	1	1	5	1	13	9,12,[Vi]:d:-	Typhi	9	d	-	9:d:-	Typhi
GCA_001088605.1	Salmonella enterica subsp. enterica serovar Typhi	strain=IPCU	1	1	2	1	1	1	5	2	13	9,12:-:-	Typhi	9	d	-	9:d:-	Typhi
GCA_001088765.1	Salmonella enterica subsp. enterica serovar Typhi	strain=E02-1687	1	1	2	1	1	1	544	2353	-	-	Typhi	9	d	-	9:d:-	Typhi
GCA_001088965.1	Salmonella enterica subsp. enterica serovar Typhi	strain=MDUST205	1	1	2	1	1	1	5	2	13	9,12:-:-	Typhi	9	d	-	9:d:-	Typhi
GCA_001089065.1	Salmonella enterica subsp. enterica serovar Typhi	strain=2002-214318	1	1	1	1	1	1	5	1	13	9,12,[Vi]:d:-	Typhi	9	d	-	9:d:-	Typhi
GCA_001089225.1	Salmonella enterica subsp. enterica serovar Typhi	strain=ERL084170	1	1	2	1	1	1	5	2	13	9,12:-:-	Typhi	9	d	-	9:d:-	Typhi
GCA_001089345.1	Salmonella enterica subsp. enterica serovar Typhi	strain=ERL0983	1	1	1	1	1	1	5	1	13	9,12,[Vi]:d:-	Typhi	9	d	-	9:d:-	Typhi
GCA_001089365.1	Salmonella enterica subsp. enterica serovar Typhi	strain=MDUST283	1	1	1	1	1	1	5	1	13	9,12,[Vi]:d:-	Typhi	9	d	-	9:d:-	Typhi
GCA_001089465.1	Salmonella enterica subsp. enterica serovar Typhi	strain=A394	1	1	340	1	1	486	5	2254	-	-	Typhi	9	d	-	9:d:-	Typhi
GCA_001089545.1	Salmonella enterica subsp. enterica serovar Typhi	strain=ERL10320	1	1	1	1	1	1	5	1	13	9,12,[Vi]:d:-	Typhi	9	d	-	9:d:-	Typhi
GCA_001089565.1	Salmonella enterica subsp. enterica serovar Typhi	strain=MDUST154	1	1	2	1	1	1	5	2	13	9,12:-:-	Typhi	9	d	-	9:d:-	Typhi
GCA_001089625.1	Salmonella enterica subsp. enterica serovar Typhi	strain=07-4565	1	1	2	1	1	1	5	2	13	9,12:-:-	Typhi	9	d	-	9:d:-	Typhi
GCA_001089805.1	Salmonella enterica subsp. enterica serovar Typhi	strain=1010996	1	1	2	1	1	1	5	2	13	9,12:-:-	Typhi	9	d	-	9:d:-	Typhi
GCA_001089865.1	Salmonella enterica subsp. enterica serovar Typhi	strain=1008634	1	1	1	1	1	1	5	1	13	9,12,[Vi]:d:-	Typhi	9	d	-	9:d:-	Typhi
GCA_001089925.1	Salmonella enterica subsp. enterica serovar Typhi	strain=UI1151	1	1	1	1	1	1	5	1	13	9,12,[Vi]:d:-	Typhi	9	d	-	9:d:-	Typhi
GCA_001089985.1	Salmonella enterica subsp. enterica serovar Typhi	strain=np103	1	1	2	1	1	1	5	2	13	9,12:-:-	Typhi	9	d	-	9:d:-	Typhi
GCA_001090105.1	Salmonella enterica subsp. enterica serovar Typhi	strain=MDUST76	1	1	1	1	1	1	5	1	13	9,12,[Vi]:d:-	Typhi	9	d	-	9:d:-	Typhi
GCA_001090265.1	Salmonella enterica subsp. enterica serovar Typhi	strain=BCR211	1	1	1	1	1	1	5	1	13	9,12,[Vi]:d:-	Typhi	9	d	-	9:d:-	Typhi
GCA_001090325.1	Salmonella enterica subsp. enterica serovar Typhi	strain=MDUST276	1	1	2	1	1	1	5	2	13	9,12:-:-	Typhi	9	d	-	9:d:-	Typhi
GCA_001090385.1	Salmonella enterica subsp. enterica serovar Typhi	strain=01-2012-002473	1	1	1	1	1	1	5	1	13	9,12,[Vi]:d:-	Typhi	9	d	-	9:d:-	Typhi
GCA_001090485.1	Salmonella enterica subsp. enterica serovar Typhi	strain=1003117	1	1	1	1	1	1	5	1	13	9,12,[Vi]:d:-	Typhi	9	d	-	9:d:-	Typhi
GCA_001090505.1	Salmonella enterica subsp. enterica serovar Typhi	strain=A59217	1	1	1	1	1	1	5	1	13	9,12,[Vi]:d:-	Typhi	9	d	-	9:d:-	Typhi
GCA_001090585.1	Salmonella enterica subsp. enterica serovar Typhi	strain=ERL091797	1	1	1	1	1	1	5	1	13	9,12,[Vi]:d:-	Typhi	9	d	-	9:d:-	Typhi
GCA_001090905.1	Salmonella enterica subsp. enterica serovar Typhi	strain=MDUST132	1	1	1	1	1	1	5	1	13	9,12,[Vi]:d:-	Typhi	9	d	-	9:d:-	Typhi
GCA_001090925.1	Salmonella enterica subsp. enterica serovar Typhi	strain=01-2010-004103	1	1	1	1	1	1	5	1	13	9,12,[Vi]:d:-	Typhi	9	d	-	9:d:-	Typhi
GCA_001090965.1	Salmonella enterica subsp. enterica serovar Typhi	strain=2010-021566	1	1	1	1	1	1	5	1	13	9,12,[Vi]:d:-	Typhi	9	d	-	9:d:-	Typhi
GCA_001091105.1	Salmonella enterica subsp. enterica serovar Typhi	strain=E01-0407	1	1	1	1	1	1	5	1	13	9,12,[Vi]:d:-	Typhi	9	d	-	9:d:-	Typhi
GCA_001091245.1	Salmonella enterica subsp. enterica serovar Typhi	strain=BCR177	1	1	1	1	1	1	5	1	13	9,12,[Vi]:d:-	Typhi	9	d	-	9:d:-	Typhi
GCA_001091385.1	Salmonella enterica subsp. enterica serovar Typhi	strain=MDUST79	1	1	1	1	1	1	5	1	13	9,12,[Vi]:d:-	Typhi	9	d	-	9:d:-	Typhi
GCA_001091425.1	Salmonella enterica subsp. enterica serovar Typhi	strain=2011-007445	1	1	1	1	1	1	5	1	13	9,12,[Vi]:d:-	Typhi	9	d	-	9:d:-	Typhi
GCA_001091445.1	Salmonella enterica subsp. enterica serovar Typhimurium str. DT104	strain=CH1	10	7	12	9	5	9	2	19	1	4,5:12:i:-	Typhimurium	4	i	1,2	4:i:1,2	Typhimurium
GCA_001091525.1	Salmonella enterica subsp. enterica serovar Typhi	strain=MDUST25	1	1	1	1	1	1	5	1	13	9,12,[Vi]:d:-	Typhi	9	d	-	9:d:-	Typhi
GCA_001091665.1	Salmonella enterica subsp. enterica serovar Typhi	strain=A140	1	1	2	1	1	1	5	2	13	9,12:-:-	Typhi	9	d	-	9:d:-	Typhi
GCA_001091725.1	Salmonella enterica subsp. enterica serovar Typhi	strain=2012-010060	1	1	1	1	1	1	5	1	13	9,12,[Vi]:d:-	Typhi	9	d	-	9:d:-	Typhi
GCA_001091785.1	Salmonella enterica subsp. enterica serovar Typhi	strain=2010-018908	1	1	1	1	1	1	5	1	13	9,12,[Vi]:d:-	Typhi	9	d	-	9:d:-	Typhi
GCA_001091845.1	Salmonella enterica subsp. enterica serovar Typhi	strain=1019515	1	1	1	1	1	1	5	1	13	9,12,[Vi]:d:-	Typhi	9	d	-	9:d:-	Typhi
GCA_001092145.1	Salmonella enterica subsp. enterica serovar Typhi	strain=IPCC	1	1	2	1	1	1	5	2	13	9,12:-:-	Typhi	9	d	-	9:d:-	Typhi
GCA_001092205.1	Salmonella enterica subsp. enterica serovar Typhi	strain=MDUST106	1	1	2	1	1	1	5	2	13	9,12:-:-	Typhi	9	d	-	9:d:-	Typhi
GCA_001092245.1	Salmonella enterica subsp. enterica serovar Typhi	strain=1007917	1	1	1	1	1	1	5	1	13	9,12,[Vi]:d:-	Typhi	9	d	-	9:d:-	Typhi
GCA_001092385.1	Salmonella enterica subsp. enterica serovar Typhi	strain=IB5351	1	1	1	1	1	1	5	1	13	9,12,[Vi]:d:-	Typhi	9	d	-	9:d:-	Typhi
GCA_001092405.1	Salmonella enterica subsp. enterica serovar Typhi	strain=2007-003270	1	1	1	1	1	1	5	1	13	9,12,[Vi]:d:-	Typhi	9	d	-	9:d:-	Typhi
GCA_001092485.1	Salmonella enterica subsp. enterica serovar Typhi	strain=MDUST398	1	1	1	1	1	1	5	1	13	9,12,[Vi]:d:-	Typhi	9	d	-	9:d:-	Typhi
GCA_001092585.1	Salmonella enterica subsp. enterica serovar Typhi	strain=07-5494	1	1	2	1	1	1	5	2	13	9,12:-:-	Typhi	9	d	-	9:d:-	Typhi
GCA_001092625.1	Salmonella enterica subsp. enterica serovar Typhi	strain=A340	1	1	340	1	1	486	5	2254	-	-	Typhi	9	d	-	9:d:-	Typhi
GCA_001092745.1	Salmonella enterica subsp. enterica serovar Typhi	strain=ERL12375	1	1	1	1	1	1	5	1	13	9,12,[Vi]:d:-	Typhi	9	d	-	9:d:-	Typhi
GCA_001092765.1	Salmonella enterica subsp. enterica serovar Typhi	strain=UI1203	1	1	2	1	1	1	5	2	13	9,12:-:-	Typhi	9	d	-	9:d:-	Typhi
GCA_001092785.1	Salmonella enterica subsp. enterica serovar Typhi	strain=2012-010551	1	1	1	1	1	1	5	1	13	9,12,[Vi]:d:-	Typhi	9	d	-	9:d:-	Typhi
GCA_001092865.1	Salmonella enterica subsp. enterica serovar Typhi	strain=MDUST402	1	1	1	1	1	1	5	1	13	9,12,[Vi]:d:-	Typhi	9	d	-	9:d:-	Typhi
GCA_001093025.1	Salmonella enterica subsp. enterica serovar Typhi	strain=MDUST103	1	1	1	1	1	1	5	1	13	9,12,[Vi]:d:-	Typhi	9	d	-	9:d:-	Typhi
GCA_001093245.1	Salmonella enterica subsp. enterica serovar Typhi	strain=MDUST186	1	1	1	1	1	1	5	1	13	9,12,[Vi]:d:-	Typhi	9	d	-	9:d:-	Typhi
GCA_001093265.1	Salmonella enterica subsp. enterica serovar Typhi	strain=np39	1	1	1	1	1	1	5	1	13	9,12,[Vi]:d:-	Typhi	9	d	-	9:d:-	Typhi
GCA_001093385.1	Salmonella enterica subsp. enterica serovar Typhi	strain=A374	1	1	1	1	1	1	5	1	13	9,12,[Vi]:d:-	Typhi	9	d	-	9:d:-	Typhi
GCA_001093505.1	Salmonella enterica subsp. enterica serovar Typhi	strain=2012-009188	1	1	1	1	1	1	5	1	13	9,12,[Vi]:d:-	Typhi	9	d	-	9:d:-	Typhi
GCA_001093525.1	Salmonella enterica subsp. enterica serovar Typhi	strain=ERL08758	1	1	2	1	1	1	5	2	13	9,12:-:-	Typhi	9	d	-	9:d:-	Typhi
GCA_001093545.1	Salmonella enterica subsp. enterica serovar Typhimurium str. DT104	strain=CH17	10	7	12	9	5	9	2	19	1	4,5:12:i:-	Typhimurium	4	i	1,2	4:i:1,2	Typhimurium
GCA_001093585.1	Salmonella enterica subsp. enterica serovar Typhi	strain=MDUST130	1	1	1	1	1	1	5	1	13	9,12,[Vi]:d:-	Typhi	9	d	-	9:d:-	Typhi
GCA_001093825.1	Salmonella enterica subsp. enterica serovar Typhi	strain=ERL11299	1	1	2	1	1	1	5	2	13	9,12:-:-	Typhi	9	d	-	9:d:-	Typhi
GCA_001093885.1	Salmonella enterica subsp. enterica serovar Typhi	strain=ERL082325	1	1	1	1	1	1	5	1	13	9,12,[Vi]:d:-	Typhi	9	d	-	9:d:-	Typhi
GCA_001094025.1	Salmonella enterica subsp. enterica serovar Typhi	strain=MDUST273	1	1	1	1	1	1	5	1	13	9,12,[Vi]:d:-	Typhi	9	d	-	9:d:-	Typhi
GCA_001094085.1	Salmonella enterica subsp. enterica serovar Typhi	strain=LNT12	1	1	1	1	1	1	5	1	13	9,12,[Vi]:d:-	Typhi	9	d	-	9:d:-	Typhi
GCA_001094105.1	Salmonella enterica subsp. enterica serovar Typhi	strain=MDUST345	1	1	2	1	1	1	5	2	13	9,12:-:-	Typhi	9	d	-	9:d:-	Typhi
GCA_001094245.1	Salmonella enterica subsp. enterica serovar Typhi	strain=MDUST326	1	1	1	1	1	1	5	1	13	9,12,[Vi]:d:-	Typhi	9	d	-	9:d:-	Typhi
GCA_001094425.1	Salmonella enterica subsp. enterica serovar Typhi	strain=01-2010-000934	1	1	1	1	1	1	5	1	13	9,12,[Vi]:d:-	Typhi	9	d	-	9:d:-	Typhi
GCA_001094465.1	Salmonella enterica subsp. enterica serovar Typhi	strain=MDUST249	1	1	1	1	1	1	5	1	13	9,12,[Vi]:d:-	Typhi	9	d	-	9:d:-	Typhi
GCA_001094525.1	Salmonella enterica subsp. enterica serovar Typhi	strain=1023267	1	1	2	1	1	1	5	2	13	9,12:-:-	Typhi	9	d	-	9:d:-	Typhi
GCA_001094625.1	Salmonella enterica subsp. enterica serovar Typhi	strain=MDUST404	1	1	1	1	1	1	5	1	13	9,12,[Vi]:d:-	Typhi	9	d	-	9:d:-	Typhi
GCA_001094645.1	Salmonella enterica subsp. enterica serovar Typhi	strain=BCR170	1	1	1	1	1	1	5	1	13	9,12,[Vi]:d:-	Typhi	9	d	-	9:d:-	Typhi
GCA_001094745.1	Salmonella enterica subsp. enterica serovar Typhi	strain=D41342	1	1	1	1	1	1	5	1	13	9,12,[Vi]:d:-	Typhi	9	d	-	9:d:-	Typhi
GCA_001094765.1	Salmonella enterica subsp. enterica serovar Typhi	strain=2007-012990	1	1	1	1	1	1	5	1	13	9,12,[Vi]:d:-	Typhi	9	d	-	9:d:-	Typhi
GCA_001094925.1	Salmonella enterica subsp. enterica serovar Typhi	strain=MDUST117	1	1	1	1	1	1	5	1	13	9,12,[Vi]:d:-	Typhi	9	d	-	9:d:-	Typhi
GCA_001095125.1	Salmonella enterica subsp. enterica serovar Typhi	strain=A40566	1	1	2	1	1	1	5	2	13	9,12:-:-	Typhi	9	d	-	9:d:-	Typhi
GCA_001095145.1	Salmonella enterica subsp. enterica serovar Typhi	strain=MDUST135	1	1	2	1	1	1	5	2	13	9,12:-:-	Typhi	9	d	-	9:d:-	Typhi
GCA_001095305.1	Salmonella enterica subsp. enterica serovar Typhi	strain=3164	1	1	2	1	484	1	5	2209	-	-	Typhi	9	d	-	9:d:-	Typhi
GCA_001095325.1	Salmonella enterica subsp. enterica serovar Typhi	strain=A272	1	1	1	1	1	1	5	1	13	9,12,[Vi]:d:-	Typhi	9	d	-	9:d:-	Typhi
GCA_001095425.1	Salmonella enterica subsp. enterica serovar Typhimurium str. DT104	strain=CH44	10	7	12	9	5	9	2	19	1	4,5:12:i:-	Typhimurium	4	i	1,2	4:i:1,2	Typhimurium
GCA_001095585.1	Salmonella enterica subsp. enterica serovar Typhi	strain=ERL114000	1	1	2	1	1	1	5	2	13	9,12:-:-	Typhi	9	d	-	9:d:-	Typhi
GCA_001095705.1	Salmonella enterica subsp. enterica serovar Typhi	strain=IB5369	1	1	1	1	1	1	5	1	13	9,12,[Vi]:d:-	Typhi	9	d	-	9:d:-	Typhi
GCA_001095885.1	Salmonella enterica subsp. enterica serovar Typhi	strain=BC2011-1325	1	1	2	1	1	1	5	2	13	9,12:-:-	Typhi	9	d	-	9:d:-	Typhi
GCA_001095965.1	Salmonella enterica subsp. enterica serovar Typhi	strain=6289	1	1	2	1	1	1	5	2	13	9,12:-:-	Typhi	9	d	-	9:d:-	Typhi
GCA_001096105.1	Salmonella enterica subsp. enterica serovar Typhi	strain=MDUST193	1	1	1	1	1	1	5	1	13	9,12,[Vi]:d:-	Typhi	9	d	-	9:d:-	Typhi
GCA_001096285.1	Salmonella enterica subsp. enterica serovar Typhi	strain=MDUST238	1	1	1	1	1	1	5	1	13	9,12,[Vi]:d:-	Typhi	9	d	-	9:d:-	Typhi
GCA_001096345.1	Salmonella enterica subsp. enterica serovar Typhi	strain=MDUST318	1	1	1	1	1	1	5	1	13	9,12,[Vi]:d:-	Typhi	9	d	-	9:d:-	Typhi
GCA_001096385.1	Salmonella enterica subsp. enterica serovar Typhi	strain=E00-5869	1	1	2	1	484	1	5	2209	-	-	Typhi	9	d	-	9:d:-	Typhi
GCA_001096485.1	Salmonella enterica subsp. enterica serovar Typhi	strain=1029451	1	1	1	1	1	1	5	1	13	9,12,[Vi]:d:-	Typhi	9	d	-	9:d:-	Typhi
GCA_001096505.1	Salmonella enterica subsp. enterica serovar Typhi	strain=2012-012131	1	1	1	1	1	1	5	1	13	9,12,[Vi]:d:-	Typhi	9	d	-	9:d:-	Typhi
GCA_001096565.1	Salmonella enterica subsp. enterica serovar Typhimurium str. DT104	strain=CH5	10	7	12	9	5	9	2	19	1	4,5:12:i:-	Typhimurium	4	i	1,2	4:i:1,2	Typhimurium
GCA_001096665.1	Salmonella enterica subsp. enterica serovar Typhi	strain=MDUST386	1	1	1	1	1	1	5	1	13	9,12,[Vi]:d:-	Typhi	9	d	-	9:d:-	Typhi
GCA_001096745.1	Salmonella enterica subsp. enterica serovar Typhi	strain=UI3313	1	1	1	1	1	1	5	1	13	9,12,[Vi]:d:-	Typhi	9	d	-	9:d:-	Typhi
GCA_001096905.1	Salmonella enterica subsp. enterica serovar Typhi	strain=1014063	1	1	1	1	1	1	5	1	13	9,12,[Vi]:d:-	Typhi	9	d	-	9:d:-	Typhi
GCA_001096965.1	Salmonella enterica subsp. enterica serovar Typhi	strain=01-2012-002666	1	1	1	1	1	1	5	1	13	9,12,[Vi]:d:-	Typhi	9	d	-	9:d:-	Typhi
GCA_001096985.1	Salmonella enterica subsp. enterica serovar Typhi	strain=np74	1	1	1	1	1	1	5	1	13	9,12,[Vi]:d:-	Typhi	9	d	-	9:d:-	Typhi
GCA_001097005.1	Salmonella enterica subsp. enterica serovar Typhi	strain=A341	1	1	2	1	1	1	5	2	13	9,12:-:-	Typhi	9	d	-	9:d:-	Typhi
GCA_001097045.1	Salmonella enterica subsp. enterica serovar Typhimurium str. DT104	strain=CH51	10	7	12	9	5	9	2	19	1	4,5:12:i:-	Typhimurium	4	i	1,2	4:i:1,2	Typhimurium
GCA_001097065.1	Salmonella enterica subsp. enterica serovar Typhi	strain=MDUST347	1	1	1	1	1	1	5	1	13	9,12,[Vi]:d:-	Typhi	9	d	-	9:d:-	Typhi
GCA_001097145.1	Salmonella enterica subsp. enterica serovar Typhi	strain=LNT1148	1	1	1	1	1	1	5	1	13	9,12,[Vi]:d:-	Typhi	9	d	-	9:d:-	Typhi
GCA_001097165.1	Salmonella enterica subsp. enterica serovar Typhi	strain=E00-6172	1	1	1	1	1	1	5	1	13	9,12,[Vi]:d:-	Typhi	9	d	-	9:d:-	Typhi
GCA_001097285.1	Salmonella enterica subsp. enterica serovar Typhi	strain=MDUST403	1	1	1	1	1	1	5	1	13	9,12,[Vi]:d:-	Typhi	9	d	-	9:d:-	Typhi
GCA_001097525.1	Salmonella enterica subsp. enterica serovar Typhi	strain=MDUST110	1	1	2	1	1	1	5	2	13	9,12:-:-	Typhi	9	d	-	9:d:-	Typhi
GCA_001097585.1	Salmonella enterica subsp. enterica serovar Typhi	strain=ERL12959	1	1	2	1	1	1	5	2	13	9,12:-:-	Typhi	9	j	-	9:j:-	I 9:j:-
GCA_001097625.1	Salmonella enterica subsp. enterica serovar Typhi	strain=BKQ4D9	1	1	1	1	1	1	5	1	13	9,12,[Vi]:d:-	Typhi	9	d	-	9:d:-	Typhi
GCA_001097825.1	Salmonella enterica subsp. enterica serovar Typhi	strain=2513	1	1	1	1	1	1	5	1	13	9,12,[Vi]:d:-	Typhi	9	d	-	9:d:-	Typhi
GCA_001098065.1	Salmonella enterica subsp. enterica serovar Typhi	strain=2011-007792	1	1	1	1	1	1	5	1	13	9,12,[Vi]:d:-	Typhi	9	d	-	9:d:-	Typhi
GCA_001098225.1	Salmonella enterica subsp. enterica serovar Typhi	strain=MDUST87	1	1	1	1	1	1	5	1	13	9,12,[Vi]:d:-	Typhi	9	d	-	9:d:-	Typhi
GCA_001098485.1	Salmonella enterica subsp. enterica serovar Typhi	strain=MDUST164	1	1	1	1	1	1	5	1	13	9,12,[Vi]:d:-	Typhi	9	d	-	9:d:-	Typhi
GCA_001098645.1	Salmonella enterica subsp. enterica serovar Typhi	strain=MDUST113	1	1	2	1	1	1	5	2	13	9,12:-:-	Typhi	9	d	-	9:d:-	Typhi
GCA_001098665.1	Salmonella enterica subsp. enterica serovar Typhi	strain=06-467	1	1	2	1	1	1	5	2	13	9,12:-:-	Typhi	9	d	-	9:d:-	Typhi
GCA_001098685.1	Salmonella enterica subsp. enterica serovar Typhi	strain=2010-008154	1	1	1	1	1	1	5	1	13	9,12,[Vi]:d:-	Typhi	9	d	-	9:d:-	Typhi
GCA_001098945.1	Salmonella enterica subsp. enterica serovar Typhi	strain=1028963	1	1	1	1	1	1	5	1	13	9,12,[Vi]:d:-	Typhi	9	d	-	9:d:-	Typhi
GCA_001099045.1	Salmonella enterica subsp. enterica serovar Typhi	strain=1012727	1	1	1	1	1	1	5	1	13	9,12,[Vi]:d:-	Typhi	9	d	-	9:d:-	Typhi
GCA_001099125.1	Salmonella enterica subsp. enterica serovar Typhi	strain=A352	1	1	1	1	1	1	5	1	13	9,12,[Vi]:d:-	Typhi	9	d	-	9:d:-	Typhi
GCA_001099145.1	Salmonella enterica subsp. enterica serovar Typhi	strain=05-8683	532	1	2	3	1	1	5	2352	-	-	Typhi	9	d	-	9:d:-	Typhi
GCA_001099205.1	Salmonella enterica subsp. enterica serovar Typhi	strain=MDUST30	1	1	1	1	1	1	5	1	13	9,12,[Vi]:d:-	Typhi	9	d	-	9:d:-	Typhi
GCA_001099265.1	Salmonella enterica subsp. enterica serovar Typhi	strain=UI315	1	1	1	1	1	1	5	1	13	9,12,[Vi]:d:-	Typhi	9	d	-	9:d:-	Typhi
GCA_001099285.1	Salmonella enterica subsp. enterica serovar Typhi	strain=A53009	1	1	2	1	1	1	5	2	13	9,12:-:-	Typhi	9	d	-	9:d:-	Typhi
GCA_001099305.1	Salmonella enterica subsp. enterica serovar Typhi	strain=E01-1747	1	1	2	1	1	1	5	2	13	9,12:-:-	Typhi	9	d	-	9:d:-	Typhi
GCA_001099365.1	Salmonella enterica subsp. enterica serovar Typhi	strain=MDUST331	1	1	2	1	1	1	5	2	13	9,12:-:-	Typhi	9	d	-	9:d:-	Typhi
GCA_001099405.1	Salmonella enterica subsp. enterica serovar Typhi	strain=Ke477	1	1	1	1	1	1	5	1	13	9,12,[Vi]:d:-	Typhi	9	d	-	9:d:-	Typhi
GCA_001099465.1	Salmonella enterica subsp. enterica serovar Typhi	strain=MDUST245	1	1	1	1	1	1	5	1	13	9,12,[Vi]:d:-	Typhi	9	d	-	9:d:-	Typhi
GCA_001099585.1	Salmonella enterica subsp. enterica serovar Typhi	strain=ERL101621	1	1	2	1	1	1	5	2	13	9,12:-:-	Typhi	9	d	-	9:d:-	Typhi
GCA_001099645.1	Salmonella enterica subsp. enterica serovar Typhi	strain=IB5345	1	1	1	1	1	1	5	1	13	9,12,[Vi]:d:-	Typhi	9	d	-	9:d:-	Typhi
GCA_001099705.1	Salmonella enterica subsp. enterica serovar Typhi	strain=1026460	1	1	1	1	1	1	5	1	13	9,12,[Vi]:d:-	Typhi	9	d	-	9:d:-	Typhi
GCA_001099765.1	Salmonella enterica subsp. enterica serovar Typhi	strain=IB5367	1	1	2	1	1	1	5	2	13	9,12:-:-	Typhi	9	d	-	9:d:-	Typhi
GCA_001099785.1	Salmonella enterica subsp. enterica serovar Typhi	strain=01-2010-005164	1	1	1	1	1	1	5	1	13	9,12,[Vi]:d:-	Typhi	-	d	-	-:d:-	I -:d:-
GCA_001099925.1	Salmonella enterica subsp. enterica serovar Typhi	strain=LNT1542	1	1	1	1	1	1	5	1	13	9,12,[Vi]:d:-	Typhi	9	d	-	9:d:-	Typhi
GCA_001099985.1	Salmonella enterica subsp. enterica serovar Typhi	strain=2010-011712	1	1	1	1	1	1	5	1	13	9,12,[Vi]:d:-	Typhi	9	d	-	9:d:-	Typhi
GCA_001100005.1	Salmonella enterica subsp. enterica serovar Typhi	strain=3143/3	1	1	2	1	1	1	5	2	13	9,12:-:-	Typhi	9	d	-	9:d:-	Typhi
GCA_001100065.1	Salmonella enterica subsp. enterica serovar Typhi	strain=2010-012339	1	1	1	1	1	1	5	1	13	9,12,[Vi]:d:-	Typhi	9	d	-	9:d:-	Typhi
GCA_001100105.1	Salmonella enterica subsp. enterica serovar Typhi	strain=ERL082759	1	1	1	1	1	1	5	1	13	9,12,[Vi]:d:-	Typhi	9	d	-	9:d:-	Typhi
GCA_001100225.1	Salmonella enterica subsp. enterica serovar Typhi	strain=A344-1st	1	1	1	1	1	1	5	1	13	9,12,[Vi]:d:-	Typhi	9	d	-	9:d:-	Typhi
GCA_001100425.1	Salmonella enterica subsp. enterica serovar Typhi	strain=MDUST229	1	1	2	1	1	1	5	2	13	9,12:-:-	Typhi	9	d	-	9:d:-	Typhi
GCA_001100465.1	Salmonella enterica subsp. enterica serovar Typhi	strain=3306/3	1	1	2	1	1	1	5	2	13	9,12:-:-	Typhi	9	d	-	9:d:-	Typhi
GCA_001101305.1	Salmonella enterica subsp. enterica serovar Typhi	strain=MDUST324	1	1	1	1	1	1	5	1	13	9,12,[Vi]:d:-	Typhi	9	d	-	9:d:-	Typhi
GCA_001101365.1	Salmonella enterica subsp. enterica serovar Typhi	strain=IB5374	1	1	2	1	1	1	5	2	13	9,12:-:-	Typhi	9	d	-	9:d:-	Typhi
GCA_001101445.1	Salmonella enterica subsp. enterica serovar Typhi	strain=MDUST253	1	1	2	1	1	1	5	2	13	9,12:-:-	Typhi	9	j	-	9:j:-	I 9:j:-
GCA_001101505.1	Salmonella enterica subsp. enterica serovar Typhi	strain=MDUST353	1	1	1	1	1	1	5	1	13	9,12,[Vi]:d:-	Typhi	9	d	-	9:d:-	Typhi
GCA_001101585.1	Salmonella enterica subsp. enterica serovar Typhi	strain=1020184	1	1	2	1	1	1	5	2	13	9,12:-:-	Typhi	9	d	-	9:d:-	Typhi
GCA_001101625.1	Salmonella enterica subsp. enterica serovar Typhi	strain=MDUST376	1	1	1	1	1	1	5	1	13	9,12,[Vi]:d:-	Typhi	9	d	-	9:d:-	Typhi
GCA_001101805.1	Salmonella enterica subsp. enterica serovar Typhi	strain=ERL113095	1	1	1	1	1	1	5	1	13	9,12,[Vi]:d:-	Typhi	9	d	-	9:d:-	Typhi
GCA_001101825.1	Salmonella enterica subsp. enterica serovar Typhi	strain=MDUST39	1	1	1	1	1	1	5	1	13	9,12,[Vi]:d:-	Typhi	9	d	-	9:d:-	Typhi
GCA_001102245.1	Salmonella enterica subsp. enterica serovar Typhi	strain=BC2011-1311	1	1	1	1	1	1	5	1	13	9,12,[Vi]:d:-	Typhi	9	d	-	9:d:-	Typhi
GCA_001102325.1	Salmonella enterica subsp. enterica serovar Typhi	strain=2012-019308	1	1	1	1	1	1	5	1	13	9,12,[Vi]:d:-	Typhi	9	d	-	9:d:-	Typhi
GCA_001102385.1	Salmonella enterica subsp. enterica serovar Typhi	strain=np89	1	1	1	1	1	1	5	1	13	9,12,[Vi]:d:-	Typhi	9	d	-	9:d:-	Typhi
GCA_001102465.1	Salmonella enterica subsp. enterica serovar Typhi	strain=MDUST416	1	1	1	1	1	1	5	1	13	9,12,[Vi]:d:-	Typhi	9	d	-	9:d:-	Typhi
GCA_001102485.1	Salmonella enterica subsp. enterica serovar Typhi	strain=MDUST66	1	1	2	1	1	1	5	2	13	9,12:-:-	Typhi	9	d	-	9:d:-	Typhi
GCA_001102545.1	Salmonella enterica subsp. enterica serovar Typhi	strain=1021678	1	1	1	1	1	1	5	1	13	9,12,[Vi]:d:-	Typhi	9	d	-	9:d:-	Typhi
GCA_001102665.1	Salmonella enterica subsp. enterica serovar Typhimurium str. DT104	strain=CH6	10	7	12	9	5	9	2	19	1	4,5:12:i:-	Typhimurium	4	i	1,2	4:i:1,2	Typhimurium
GCA_001102745.1	Salmonella enterica subsp. enterica serovar Typhi	strain=2012-015100	1	1	1	1	1	1	5	1	13	9,12,[Vi]:d:-	Typhi	9	d	-	9:d:-	Typhi
GCA_001102845.1	Salmonella enterica subsp. enterica serovar Typhi	strain=2010-004004	1	1	1	1	1	1	5	1	13	9,12,[Vi]:d:-	Typhi	9	d	-	9:d:-	Typhi
GCA_001102885.1	Salmonella enterica subsp. enterica serovar Typhi	strain=MDUST69	1	1	1	1	1	1	5	1	13	9,12,[Vi]:d:-	Typhi	9	d	-	9:d:-	Typhi
GCA_001103005.1	Salmonella enterica subsp. enterica serovar Typhi	strain=ERL10504	1	1	1	1	1	1	5	1	13	9,12,[Vi]:d:-	Typhi	9	d	-	9:d:-	Typhi
GCA_001103145.1	Salmonella enterica subsp. enterica serovar Typhi	strain=MDUST301	1	1	2	1	1	1	5	2	13	9,12:-:-	Typhi	9	d	-	9:d:-	Typhi
GCA_001103165.1	Salmonella enterica subsp. enterica serovar Typhi	strain=Ke451	1	1	1	1	1	1	5	1	13	9,12,[Vi]:d:-	Typhi	9	d	-	9:d:-	Typhi
GCA_001103265.1	Salmonella enterica subsp. enterica serovar Typhi	strain=2012-002759	1	1	1	1	1	1	5	1	13	9,12,[Vi]:d:-	Typhi	9	d	-	9:d:-	Typhi
GCA_001103305.1	Salmonella enterica subsp. enterica serovar Typhi	strain=3632/3	1	1	2	1	1	1	5	2	13	9,12:-:-	Typhi	9	d	-	9:d:-	Typhi
GCA_001103325.1	Salmonella enterica subsp. enterica serovar Typhi	strain=BCR48	1	1	1	1	1	1	5	1	13	9,12,[Vi]:d:-	Typhi	9	d	-	9:d:-	Typhi
GCA_001103345.1	Salmonella enterica subsp. enterica serovar Typhi	strain=E01-5741	1	1	2	3	1	1	5	8	13	9,12,[Vi]:d:-	Typhi	9	d	-	9:d:-	Typhi
GCA_001103385.1	Salmonella enterica subsp. enterica serovar Typhi	strain=MDUST4	1	1	1	1	1	1	5	1	13	9,12,[Vi]:d:-	Typhi	9	d	-	9:d:-	Typhi
GCA_001103485.1	Salmonella enterica subsp. enterica serovar Typhi	strain=2064	1	1	2	1	1	1	5	2	13	9,12:-:-	Typhi	9	d	-	9:d:-	Typhi
GCA_001103505.1	Salmonella enterica subsp. enterica serovar Typhi	strain=MDUST92	1	1	1	1	1	1	5	1	13	9,12,[Vi]:d:-	Typhi	9	d	-	9:d:-	Typhi
GCA_001103665.1	Salmonella enterica subsp. enterica serovar Typhi	strain=05-2783	1	1	2	1	1	1	5	2	13	9,12:-:-	Typhi	9	d	-	9:d:-	Typhi
GCA_001103885.1	Salmonella enterica subsp. enterica serovar Typhi	strain=1004971	1	1	2	1	1	1	5	2	13	9,12:-:-	Typhi	9	d	-	9:d:-	Typhi
GCA_001103905.1	Salmonella enterica subsp. enterica serovar Typhi	strain=MDUST356	1	1	2	1	1	1	5	2	13	9,12:-:-	Typhi	9	d	-	9:d:-	Typhi
GCA_001103945.1	Salmonella enterica subsp. enterica serovar Typhi	strain=MDUST28	1	1	1	1	1	1	5	1	13	9,12,[Vi]:d:-	Typhi	9	d	-	9:d:-	Typhi
GCA_001104005.1	Salmonella enterica subsp. enterica serovar Typhi	strain=UI2351	1	1	2	1	1	1	5	2	13	9,12:-:-	Typhi	9	d	-	9:d:-	Typhi
GCA_001104065.1	Salmonella enterica subsp. enterica serovar Typhi	strain=2008-006720	1	1	1	1	1	1	5	1	13	9,12,[Vi]:d:-	Typhi	9	d	-	9:d:-	Typhi
GCA_001104165.1	Salmonella enterica subsp. enterica serovar Typhi	strain=SGB89	1	1	2	1	1	1	5	2	13	9,12:-:-	Typhi	9	d	-	9:d:-	Typhi
GCA_001104205.1	Salmonella enterica subsp. enterica serovar Typhi	strain=MDUST60	1	1	1	1	1	1	5	1	13	9,12,[Vi]:d:-	Typhi	9	d	-	9:d:-	Typhi
GCA_001104345.1	Salmonella enterica subsp. enterica serovar Typhi	strain=E01-8716	1	1	1	1	1	1	5	1	13	9,12,[Vi]:d:-	Typhi	9	d	-	9:d:-	Typhi
GCA_001104365.1	Salmonella enterica subsp. enterica serovar Typhi	strain=MDUST32	1	1	1	1	1	1	5	1	13	9,12,[Vi]:d:-	Typhi	9	d	-	9:d:-	Typhi
GCA_001104465.1	Salmonella enterica subsp. enterica serovar Typhi	strain=2012-011344	1	1	1	1	1	1	5	1	13	9,12,[Vi]:d:-	Typhi	9	d	-	9:d:-	Typhi
GCA_001104545.1	Salmonella enterica subsp. enterica serovar Typhi	strain=MDUST282	1	1	1	1	1	1	5	1	13	9,12,[Vi]:d:-	Typhi	9	d	-	9:d:-	Typhi
GCA_001104565.1	Salmonella enterica subsp. enterica serovar Typhi	strain=MDUST109	1	1	2	1	1	1	5	2	13	9,12:-:-	Typhi	9	d	-	9:d:-	Typhi
GCA_001104685.1	Salmonella enterica subsp. enterica serovar Typhi	strain=MDUST313	1	1	2	1	1	1	5	2	13	9,12:-:-	Typhi	9	d	-	9:d:-	Typhi
GCA_001104705.1	Salmonella enterica subsp. enterica serovar Typhi	strain=MDUST192	1	1	2	1	1	1	5	2	13	9,12:-:-	Typhi	9	d	-	9:d:-	Typhi
GCA_001104885.1	Salmonella enterica subsp. enterica serovar Typhi	strain=SGB90	1	1	2	1	1	1	5	2	13	9,12:-:-	Typhi	9	d	-	9:d:-	Typhi
GCA_001104905.1	Salmonella enterica subsp. enterica serovar Typhi	strain=2007-013365	1	1	1	1	1	1	5	1	13	9,12,[Vi]:d:-	Typhi	9	d	-	9:d:-	Typhi
GCA_001104925.1	Salmonella enterica subsp. enterica serovar Typhi	strain=MDUST216	1	1	1	1	1	1	5	1	13	9,12,[Vi]:d:-	Typhi	9	d	-	9:d:-	Typhi
GCA_001104965.1	Salmonella enterica subsp. enterica serovar Typhi	strain=UI1954-12/3	1	1	1	1	1	1	5	1	13	9,12,[Vi]:d:-	Typhi	9	d	-	9:d:-	Typhi
GCA_001105025.1	Salmonella enterica subsp. enterica serovar Typhi	strain=MDUST38	1	1	1	1	1	1	5	1	13	9,12,[Vi]:d:-	Typhi	9	d	-	9:d:-	Typhi
GCA_001105145.1	Salmonella enterica subsp. enterica serovar Typhimurium str. DT104	strain=CH7	10	7	12	9	5	9	2	19	1	4,5:12:i:-	Typhimurium	4	i	1,2	4:i:1,2	Typhimurium
GCA_001105205.1	Salmonella enterica subsp. enterica serovar Typhi	strain=MDUST31	1	1	1	1	1	1	5	1	13	9,12,[Vi]:d:-	Typhi	9	d	-	9:d:-	Typhi
GCA_001105225.1	Salmonella enterica subsp. enterica serovar Typhi	strain=BKQ4SJ	1	1	1	1	1	1	5	1	13	9,12,[Vi]:d:-	Typhi	9	d	-	9:d:-	Typhi
GCA_001105525.1	Salmonella enterica subsp. enterica serovar Typhi	strain=ERL024182	1	1	2	1	1	1	5	2	13	9,12:-:-	Typhi	9	d	-	9:d:-	Typhi
GCA_001105625.1	Salmonella enterica subsp. enterica serovar Typhi	strain=MDUST378	1	1	1	1	1	1	5	1	13	9,12,[Vi]:d:-	Typhi	9	d	-	9:d:-	Typhi
GCA_001105645.1	Salmonella enterica subsp. enterica serovar Typhi	strain=01-2012-002891	1	1	1	1	1	1	5	1	13	9,12,[Vi]:d:-	Typhi	9	d	-	9:d:-	Typhi
GCA_001105805.1	Salmonella enterica subsp. enterica serovar Typhi	strain=MDUST153	1	1	1	1	1	1	5	1	13	9,12,[Vi]:d:-	Typhi	9	d	-	9:d:-	Typhi
GCA_001105825.1	Salmonella enterica subsp. enterica serovar Typhi	strain=2012-010616	1	1	1	1	1	1	5	1	13	9,12,[Vi]:d:-	Typhi	9	d	-	9:d:-	Typhi
GCA_001105845.1	Salmonella enterica subsp. enterica serovar Typhi	strain=MDUST51	1	1	1	1	1	1	5	1	13	9,12,[Vi]:d:-	Typhi	9	d	-	9:d:-	Typhi
GCA_001105925.1	Salmonella enterica subsp. enterica serovar Typhi	strain=IB5370	1	1	2	1	1	1	5	2	13	9,12:-:-	Typhi	9	d	-	9:d:-	Typhi
GCA_001106045.1	Salmonella enterica subsp. enterica serovar Typhi	strain=LNT1197	1	1	2	1	1	1	5	2	13	9,12:-:-	Typhi	9	d	-	9:d:-	Typhi
GCA_001106065.1	Salmonella enterica subsp. enterica serovar Typhi	strain=np83	1	1	1	1	1	1	5	1	13	9,12,[Vi]:d:-	Typhi	9	d	-	9:d:-	Typhi
GCA_001106085.1	Salmonella enterica subsp. enterica serovar Typhi	strain=E99-8095	1	1	1	1	1	1	5	1	13	9,12,[Vi]:d:-	Typhi	9	d	-	9:d:-	Typhi
GCA_001106305.1	Salmonella enterica subsp. enterica serovar Typhi	strain=BKQ4E3	1	1	1	1	1	1	5	1	13	9,12,[Vi]:d:-	Typhi	9	d	-	9:d:-	Typhi
GCA_001106625.1	Salmonella enterica subsp. enterica serovar Typhi	strain=2010K-0538	1	1	1	1	1	1	5	1	13	9,12,[Vi]:d:-	Typhi	9	d	-	9:d:-	Typhi
GCA_001106645.1	Salmonella enterica subsp. enterica serovar Typhi	strain=2008-017452	1	1	1	1	1	1	5	1	13	9,12,[Vi]:d:-	Typhi	9	d	-	9:d:-	Typhi
GCA_001106665.1	Salmonella enterica subsp. enterica serovar Typhi	strain=MDUST355	1	1	2	1	1	1	5	2	13	9,12:-:-	Typhi	9	d	-	9:d:-	Typhi
GCA_001106745.1	Salmonella enterica subsp. enterica serovar Typhi	strain=UI2120	1	1	1	1	1	1	5	1	13	9,12,[Vi]:d:-	Typhi	9	d	-	9:d:-	Typhi
GCA_001106785.1	Salmonella enterica subsp. enterica serovar Typhi	strain=MDUST11	1	1	1	1	1	1	5	1	13	9,12,[Vi]:d:-	Typhi	9	d	-	9:d:-	Typhi
GCA_001106825.1	Salmonella enterica subsp. enterica serovar Typhi	strain=A347	1	1	2	1	1	1	5	2	13	9,12:-:-	Typhi	9	d	-	9:d:-	Typhi
GCA_001107045.1	Salmonella enterica subsp. enterica serovar Typhi	strain=MDUST72	1	1	1	1	1	1	5	1	13	9,12,[Vi]:d:-	Typhi	9	d	-	9:d:-	Typhi
GCA_001107065.1	Salmonella enterica subsp. enterica serovar Typhi	strain=09-6318	1	1	2	1	1	1	5	2	13	9,12:-:-	Typhi	9	d	-	9:d:-	Typhi
GCA_001107225.1	Salmonella enterica subsp. enterica serovar Typhi	strain=3139/3	1	1	2	1	1	1	5	2	13	9,12:-:-	Typhi	9	d	-	9:d:-	Typhi
GCA_001107265.1	Salmonella enterica subsp. enterica serovar Typhi	strain=MDUST346	1	1	1	1	1	1	5	1	13	9,12,[Vi]:d:-	Typhi	9	d	-	9:d:-	Typhi
GCA_001107405.1	Salmonella enterica subsp. enterica serovar Typhi	strain=MDUST241	1	1	1	1	1	1	5	1	13	9,12,[Vi]:d:-	Typhi	9	d	-	9:d:-	Typhi
GCA_001107585.1	Salmonella enterica subsp. enterica serovar Typhi	strain=A396	1	1	1	1	1	1	5	1	13	9,12,[Vi]:d:-	Typhi	9	d	-	9:d:-	Typhi
GCA_001107665.1	Salmonella enterica subsp. enterica serovar Typhi	strain=MDUST143	1	1	2	1	1	1	5	2	13	9,12:-:-	Typhi	9	d	-	9:d:-	Typhi
GCA_001107705.1	Salmonella enterica subsp. enterica serovar Typhi	strain=BCR108	1	1	1	1	1	1	5	1	13	9,12,[Vi]:d:-	Typhi	9	d	-	9:d:-	Typhi
GCA_001107745.1	Salmonella enterica subsp. enterica serovar Typhi	strain=2010K-0545	1	1	1	1	1	1	5	1	13	9,12,[Vi]:d:-	Typhi	9	d	-	9:d:-	Typhi
GCA_001107805.1	Salmonella enterica subsp. enterica serovar Typhi	strain=2007-023116	1	1	1	1	1	1	5	1	13	9,12,[Vi]:d:-	Typhi	9	d	-	9:d:-	Typhi
GCA_001107845.1	Salmonella enterica subsp. enterica serovar Typhi	strain=IB5376	1	1	1	1	1	1	5	1	13	9,12,[Vi]:d:-	Typhi	9	d	-	9:d:-	Typhi
GCA_001107885.1	Salmonella enterica subsp. enterica serovar Typhi	strain=MDUST417	1	1	1	1	1	1	5	1	13	9,12,[Vi]:d:-	Typhi	9	d	-	9:d:-	Typhi
GCA_001107945.1	Salmonella enterica subsp. enterica serovar Typhi	strain=LNT266	1	1	1	1	1	1	5	1	13	9,12,[Vi]:d:-	Typhi	9	d	-	9:d:-	Typhi
GCA_001108025.1	Salmonella enterica subsp. enterica serovar Typhi	strain=1022553	1	1	1	1	1	1	5	1	13	9,12,[Vi]:d:-	Typhi	9	d	-	9:d:-	Typhi
GCA_001108125.1	Salmonella enterica subsp. enterica serovar Typhi	strain=MDUST47	1	1	1	1	1	1	5	1	13	9,12,[Vi]:d:-	Typhi	9	d	-	9:d:-	Typhi
GCA_001108265.1	Salmonella enterica subsp. enterica serovar Typhi	strain=01-2012-002529	1	1	1	1	1	1	5	1	13	9,12,[Vi]:d:-	Typhi	9	d	-	9:d:-	Typhi
GCA_001108325.1	Salmonella enterica subsp. enterica serovar Typhi	strain=3069/3	1	1	2	1	1	1	5	2	13	9,12:-:-	Typhi	9	d	-	9:d:-	Typhi
GCA_001108525.1	Salmonella enterica subsp. enterica serovar Typhi	strain=MDUST35	1	1	1	1	1	1	5	1	13	9,12,[Vi]:d:-	Typhi	9	d	-	9:d:-	Typhi
GCA_001108685.1	Salmonella enterica subsp. enterica serovar Typhi	strain=E02-0937	1	1	2	1	1	1	5	2	13	9,12:-:-	Typhi	9	j	-	9:j:-	I 9:j:-
GCA_001108725.1	Salmonella enterica subsp. enterica serovar Typhi	strain=A356	1	1	340	1	1	486	5	2254	-	-	Typhi	9	d	-	9:d:-	Typhi
GCA_001108885.1	Salmonella enterica subsp. enterica serovar Typhi	strain=A287	1	1	2	1	1	1	5	2	13	9,12:-:-	Typhi	9	d	-	9:d:-	Typhi
GCA_001108905.1	Salmonella enterica subsp. enterica serovar Typhi	strain=2009-000156	1	1	1	1	1	1	5	1	13	9,12,[Vi]:d:-	Typhi	9	d	-	9:d:-	Typhi
GCA_001109025.1	Salmonella enterica subsp. enterica serovar Typhi	strain=2012-010759	1	1	1	1	1	1	5	1	13	9,12,[Vi]:d:-	Typhi	9	d	-	9:d:-	Typhi
GCA_001109205.1	Salmonella enterica subsp. enterica serovar Typhi	strain=MDUST67	1	1	1	1	1	1	5	1	13	9,12,[Vi]:d:-	Typhi	9	d	-	9:d:-	Typhi
GCA_001109225.1	Salmonella enterica subsp. enterica serovar Typhi	strain=E97-2364	1	1	2	1	1	1	5	2	13	9,12:-:-	Typhi	9	j	-	9:j:-	I 9:j:-
GCA_001109285.1	Salmonella enterica subsp. enterica serovar Typhi	strain=MDUST397	1	1	1	1	1	1	5	1	13	9,12,[Vi]:d:-	Typhi	9	d	-	9:d:-	Typhi
GCA_001109325.1	Salmonella enterica subsp. enterica serovar Typhi	strain=A366	1	1	2	1	1	1	5	2	13	9,12:-:-	Typhi	9	d	-	9:d:-	Typhi
GCA_001109485.1	Salmonella enterica subsp. enterica serovar Typhi	strain=2007-021515	1	1	1	1	1	1	5	1	13	9,12,[Vi]:d:-	Typhi	9	d	-	9:d:-	Typhi
GCA_001109525.1	Salmonella enterica subsp. enterica serovar Typhi	strain=ST1625/88	1	1	1	1	1	1	5	1	13	9,12,[Vi]:d:-	Typhi	9	d	-	9:d:-	Typhi
GCA_001109605.1	Salmonella enterica subsp. enterica serovar Typhi	strain=MDUST408	1	1	1	1	1	1	5	1	13	9,12,[Vi]:d:-	Typhi	9	d	-	9:d:-	Typhi
GCA_001109625.1	Salmonella enterica subsp. enterica serovar Typhi	strain=MDUST243	1	1	1	1	1	1	5	1	13	9,12,[Vi]:d:-	Typhi	9	d	-	9:d:-	Typhi
GCA_001109645.1	Salmonella enterica subsp. enterica serovar Typhi	strain=01-2011-000112	1	1	1	1	1	1	5	1	13	9,12,[Vi]:d:-	Typhi	9	d	-	9:d:-	Typhi
GCA_001109745.1	Salmonella enterica subsp. enterica serovar Typhi	strain=ERL062282	1	1	1	1	1	1	5	1	13	9,12,[Vi]:d:-	Typhi	9	d	-	9:d:-	Typhi
GCA_001109985.1	Salmonella enterica subsp. enterica serovar Typhi	strain=ERL041932	1	1	1	1	1	1	5	1	13	9,12,[Vi]:d:-	Typhi	9	d	-	9:d:-	Typhi
GCA_001110185.1	Salmonella enterica subsp. enterica serovar Typhi	strain=MDUST75	1	1	1	1	1	1	5	1	13	9,12,[Vi]:d:-	Typhi	9	d	-	9:d:-	Typhi
GCA_001110425.1	Salmonella enterica subsp. enterica serovar Typhi	strain=04-0339	1	1	2	1	1	1	5	2	13	9,12:-:-	Typhi	9	d	-	9:d:-	Typhi
GCA_001110445.1	Salmonella enterica subsp. enterica serovar Typhi	strain=MDUST334	512	1	2	1	1	1	5	2231	-	-	Typhi	9	d	-	9:d:-	Typhi
GCA_001110605.1	Salmonella enterica subsp. enterica serovar Typhi	strain=1024341	1	1	1	1	1	1	5	1	13	9,12,[Vi]:d:-	Typhi	9	d	-	9:d:-	Typhi
GCA_001110645.1	Salmonella enterica subsp. enterica serovar Typhi	strain=IPCQ	1	1	2	1	1	1	5	2	13	9,12:-:-	Typhi	9	d	-	9:d:-	Typhi
GCA_001110685.1	Salmonella enterica subsp. enterica serovar Typhi	strain=MDUST335	1	1	1	1	1	1	5	1	13	9,12,[Vi]:d:-	Typhi	9	d	-	9:d:-	Typhi
GCA_001110745.1	Salmonella enterica subsp. enterica serovar Typhimurium str. DT104	strain=CH26	10	7	12	9	5	9	2	19	1	4,5:12:i:-	Typhimurium	4	i	1,2	4:i:1,2	Typhimurium
GCA_001110925.1	Salmonella enterica subsp. enterica serovar Typhi	strain=MDUST419	1	1	2	1	1	1	5	2	13	9,12:-:-	Typhi	9	d	-	9:d:-	Typhi
GCA_001111005.1	Salmonella enterica subsp. enterica serovar Typhi	strain=A277	1	1	1	1	1	1	5	1	13	9,12,[Vi]:d:-	Typhi	9	d	-	9:d:-	Typhi
GCA_001111085.1	Salmonella enterica subsp. enterica serovar Typhi	strain=H12ESR04835-001A	1	1	1	1	1	1	5	1	13	9,12,[Vi]:d:-	Typhi	9	-	-	9:-:-	9:-:-
GCA_001111185.1	Salmonella enterica subsp. enterica serovar Typhi	strain=2001-100510	1	1	1	1	1	1	5	1	13	9,12,[Vi]:d:-	Typhi	9	d	-	9:d:-	Typhi
GCA_001111225.1	Salmonella enterica subsp. enterica serovar Typhi	strain=MDUST91	1	1	1	1	1	1	5	1	13	9,12,[Vi]:d:-	Typhi	9	d	-	9:d:-	Typhi
GCA_001111305.1	Salmonella enterica subsp. enterica serovar Typhi	strain=2009-006046	1	1	1	1	1	1	5	1	13	9,12,[Vi]:d:-	Typhi	9	d	-	9:d:-	Typhi
GCA_001111385.1	Salmonella enterica subsp. enterica serovar Typhi	strain=E01-1811	1	1	2	1	1	1	5	2	13	9,12:-:-	Typhi	9	d	-	9:d:-	Typhi
GCA_001111405.1	Salmonella enterica subsp. enterica serovar Typhi	strain=A350	1	1	2	1	1	1	5	2	13	9,12:-:-	Typhi	9	d	-	9:d:-	Typhi
GCA_001111425.1	Salmonella enterica subsp. enterica serovar Typhi	strain=MDUST9	1	1	1	1	1	1	5	1	13	9,12,[Vi]:d:-	Typhi	9	d	-	9:d:-	Typhi
GCA_001111545.1	Salmonella enterica subsp. enterica serovar Typhi	strain=MDUST13	1	1	1	1	1	1	5	1	13	9,12,[Vi]:d:-	Typhi	9	d	-	9:d:-	Typhi
GCA_001111645.1	Salmonella enterica subsp. enterica serovar Bovismorbificans	strain=D1253	2	59	23	64	38	61	12	142	34	6,8:r:1,5	Bovismorbificans	8	i	1,5	8:i:1,5	Takoradi or Bargny	Confliction
GCA_001111685.1	Salmonella enterica subsp. enterica serovar Typhi	strain=LNT705	1	1	1	1	1	1	5	1	13	9,12,[Vi]:d:-	Typhi	9	d	-	9:d:-	Typhi
GCA_001111725.1	Salmonella enterica subsp. enterica serovar Typhi	strain=2003-008924	1	1	1	1	1	1	5	1	13	9,12,[Vi]:d:-	Typhi	9	d	-	9:d:-	Typhi
GCA_001111825.1	Salmonella enterica subsp. enterica serovar Typhi	strain=2007-023117	1	1	1	1	1	1	5	1	13	9,12,[Vi]:d:-	Typhi	9	d	-	9:d:-	Typhi
GCA_001111865.1	Salmonella enterica subsp. enterica serovar Typhi	strain=MDUST175	1	1	1	1	1	1	5	1	13	9,12,[Vi]:d:-	Typhi	9	d	-	9:d:-	Typhi
GCA_001111905.1	Salmonella enterica subsp. enterica serovar Typhimurium str. DT104	strain=CH25	10	7	12	9	5	9	2	19	1	4,5:12:i:-	Typhimurium	4	i	1,2	4:i:1,2	Typhimurium
GCA_001111965.1	Salmonella enterica subsp. enterica serovar Typhi	strain=LNT1480	1	1	2	1	1	1	5	2	13	9,12:-:-	Typhi	9	d	-	9:d:-	Typhi
GCA_001112065.1	Salmonella enterica subsp. enterica serovar Typhi	strain=1017142	1	1	1	1	1	1	5	1	13	9,12,[Vi]:d:-	Typhi	9	d	-	9:d:-	Typhi
GCA_001112085.1	Salmonella enterica subsp. enterica serovar Typhi	strain=2011-017747	1	1	1	1	1	1	5	1	13	9,12,[Vi]:d:-	Typhi	9	d	-	9:d:-	Typhi
GCA_001112185.1	Salmonella enterica subsp. enterica serovar Typhi	strain=MDUST108	1	1	2	1	1	1	5	2	13	9,12:-:-	Typhi	9	d	-	9:d:-	Typhi
GCA_001112225.1	Salmonella enterica subsp. enterica serovar Typhi	strain=2010-006551	1	1	1	1	1	1	5	1	13	9,12,[Vi]:d:-	Typhi	9	d	-	9:d:-	Typhi
GCA_001112305.1	Salmonella enterica subsp. enterica serovar Typhi	strain=2007-011815	1	1	1	1	1	1	5	1	13	9,12,[Vi]:d:-	Typhi	9	d	-	9:d:-	Typhi
GCA_001112345.1	Salmonella enterica subsp. enterica serovar Typhi	strain=IB5384	1	1	1	1	1	1	5	1	13	9,12,[Vi]:d:-	Typhi	9	d	-	9:d:-	Typhi
GCA_001112445.1	Salmonella enterica subsp. enterica serovar Typhi	strain=LNT670	1	1	1	1	1	1	5	1	13	9,12,[Vi]:d:-	Typhi	9	d	-	9:d:-	Typhi
GCA_001112465.1	Salmonella enterica subsp. enterica serovar Typhi	strain=MDUST244	1	1	1	1	1	1	5	1	13	9,12,[Vi]:d:-	Typhi	9	d	-	9:d:-	Typhi
GCA_001112665.1	Salmonella enterica subsp. enterica serovar Typhi	strain=2006-011021	1	1	1	1	1	1	5	1	13	9,12,[Vi]:d:-	Typhi	9	d	-	9:d:-	Typhi
GCA_001112705.1	Salmonella enterica subsp. enterica serovar Typhi	strain=MDUST233	1	1	1	1	1	1	5	1	13	9,12,[Vi]:d:-	Typhi	9	d	-	9:d:-	Typhi
GCA_001112885.1	Salmonella enterica subsp. enterica serovar Typhi	strain=MDUST96	1	1	1	1	1	1	5	1	13	9,12,[Vi]:d:-	Typhi	9	d	-	9:d:-	Typhi
GCA_001112965.1	Salmonella enterica subsp. enterica serovar Typhi	strain=1016605	1	1	1	1	1	1	5	1	13	9,12,[Vi]:d:-	Typhi	9	d	-	9:d:-	Typhi
GCA_001113065.1	Salmonella enterica subsp. enterica serovar Typhi	strain=D50739	1	1	2	1	1	1	5	2	13	9,12:-:-	Typhi	9	d	-	9:d:-	Typhi
GCA_001113105.1	Salmonella enterica subsp. enterica serovar Typhi	strain=MDUST56	1	1	2	1	1	1	5	2	13	9,12:-:-	Typhi	9	d	-	9:d:-	Typhi
GCA_001113145.1	Salmonella enterica subsp. enterica serovar Typhi	strain=A377	1	1	340	1	1	486	5	2254	-	-	Typhi	9	d	-	9:d:-	Typhi
GCA_001113325.1	Salmonella enterica subsp. enterica serovar Typhi	strain=2006-014301	1	1	1	1	1	1	5	1	13	9,12,[Vi]:d:-	Typhi	9	d	-	9:d:-	Typhi
GCA_001113485.1	Salmonella enterica subsp. enterica serovar Typhi	strain=np75	1	1	1	1	1	1	5	1	13	9,12,[Vi]:d:-	Typhi	9	d	-	9:d:-	Typhi
GCA_001113525.1	Salmonella enterica subsp. enterica serovar Typhi	strain=MDUST8	1	1	1	1	1	1	5	1	13	9,12,[Vi]:d:-	Typhi	9	d	-	9:d:-	Typhi
GCA_001113605.1	Salmonella enterica subsp. enterica serovar Typhi	strain=ERL12590	1	1	1	1	1	1	5	1	13	9,12,[Vi]:d:-	Typhi	9	d	-	9:d:-	Typhi
GCA_001113665.1	Salmonella enterica subsp. enterica serovar Typhi	strain=A39483	531	1	1	1	1	1	5	2350	-	-	Typhi	9	d	-	9:d:-	Typhi
GCA_001113765.1	Salmonella enterica subsp. enterica serovar Typhi	strain=UI3260	1	1	2	1	1	1	5	2	13	9,12:-:-	Typhi	9	d	-	9:d:-	Typhi
GCA_001113925.1	Salmonella enterica subsp. enterica serovar Typhi	strain=MDUST234	1	1	2	1	1	1	5	2	13	9,12:-:-	Typhi	9	d	-	9:d:-	Typhi
GCA_001113945.1	Salmonella enterica subsp. enterica serovar Typhi	strain=2011-008491	1	1	1	1	1	1	5	1	13	9,12,[Vi]:d:-	Typhi	9	d	-	9:d:-	Typhi
GCA_001114305.1	Salmonella enterica subsp. enterica serovar Typhi	strain=Ke455	1	1	1	1	1	1	5	1	13	9,12,[Vi]:d:-	Typhi	9	d	-	9:d:-	Typhi
GCA_001114365.1	Salmonella enterica subsp. enterica serovar Typhi	strain=MDUST172	1	1	1	1	1	1	5	1	13	9,12,[Vi]:d:-	Typhi	9	d	-	9:d:-	Typhi
GCA_001114385.1	Salmonella enterica subsp. enterica serovar Typhi	strain=BKQ2H5	1	1	1	1	1	1	5	1	13	9,12,[Vi]:d:-	Typhi	9	d	-	9:d:-	Typhi
GCA_001114445.1	Salmonella enterica subsp. enterica serovar Typhi	strain=2009-000374	1	1	1	1	1	1	5	1	13	9,12,[Vi]:d:-	Typhi	9	d	-	9:d:-	Typhi
GCA_001114565.1	Salmonella enterica subsp. enterica serovar Typhi	strain=MDUST332	1	1	2	1	1	1	5	2	13	9,12:-:-	Typhi	9	d	-	9:d:-	Typhi
GCA_001114665.1	Salmonella enterica subsp. enterica serovar Typhi	strain=MDUST257	1	1	2	1	1	1	5	2	13	9,12:-:-	Typhi	9	d	-	9:d:-	Typhi
GCA_001114745.1	Salmonella enterica subsp. enterica serovar Typhi	strain=LNT375	1	1	1	1	1	1	5	1	13	9,12,[Vi]:d:-	Typhi	9	d	-	9:d:-	Typhi
GCA_001114845.1	Salmonella enterica subsp. enterica serovar Typhi	strain=1382	1	1	1	1	1	1	5	1	13	9,12,[Vi]:d:-	Typhi	9	d	-	9:d:-	Typhi
GCA_001114945.1	Salmonella enterica subsp. enterica serovar Typhi	strain=820	1	1	2	1	1	1	5	2	13	9,12:-:-	Typhi	9	d	-	9:d:-	Typhi
GCA_001114985.1	Salmonella enterica subsp. enterica serovar Typhi	strain=1012752	1	1	2	1	1	1	5	2	13	9,12:-:-	Typhi	9	d	-	9:d:-	Typhi
GCA_001115025.1	Salmonella enterica subsp. enterica serovar Typhi	strain=1032249	1	1	1	1	1	1	5	1	13	9,12,[Vi]:d:-	Typhi	9	d	-	9:d:-	Typhi
GCA_001115105.1	Salmonella enterica subsp. enterica serovar Typhi	strain=01-2012-001846	1	1	1	1	1	1	5	1	13	9,12,[Vi]:d:-	Typhi	9	d	-	9:d:-	Typhi
GCA_001115685.1	Salmonella enterica subsp. enterica serovar Typhi	strain=np97	1	1	1	1	1	1	5	1	13	9,12,[Vi]:d:-	Typhi	9	d	-	9:d:-	Typhi
GCA_001115785.1	Salmonella enterica subsp. enterica serovar Typhi	strain=A354	1	1	1	1	1	1	5	1	13	9,12,[Vi]:d:-	Typhi	9	d	-	9:d:-	Typhi
GCA_001115965.1	Salmonella enterica subsp. enterica serovar Typhi	strain=2009-000892	1	1	1	1	1	1	5	1	13	9,12,[Vi]:d:-	Typhi	9	d	-	9:d:-	Typhi
GCA_001116145.1	Salmonella enterica subsp. enterica serovar Typhi	strain=ERL064553	1	1	1	1	1	1	5	1	13	9,12,[Vi]:d:-	Typhi	9	d	-	9:d:-	Typhi
GCA_001116225.1	Salmonella enterica subsp. enterica serovar Typhi	strain=MDUST319	1	1	1	1	1	1	5	1	13	9,12,[Vi]:d:-	Typhi	9	d	-	9:d:-	Typhi
GCA_001116345.1	Salmonella enterica subsp. enterica serovar Typhi	strain=IPCN	1	1	2	1	1	1	5	2	13	9,12:-:-	Typhi	9	d	-	9:d:-	Typhi
GCA_001116565.1	Salmonella enterica subsp. enterica serovar Typhi	strain=MDUST116	1	1	1	1	1	1	5	1	13	9,12,[Vi]:d:-	Typhi	9	d	-	9:d:-	Typhi
GCA_001116685.1	Salmonella enterica subsp. enterica serovar Typhi	strain=MDUST40	1	1	1	1	1	1	5	1	13	9,12,[Vi]:d:-	Typhi	9	d	-	9:d:-	Typhi
GCA_001116925.1	Salmonella enterica subsp. enterica serovar Typhimurium str. DT104	strain=CH19	10	7	12	9	5	9	2	19	1	4,5:12:i:-	Typhimurium	4	i	1,2	4:i:1,2	Typhimurium
GCA_001117125.1	Salmonella enterica subsp. enterica serovar Typhi	strain=2009-012898	1	1	1	1	1	1	5	1	13	9,12,[Vi]:d:-	Typhi	9	d	-	9:d:-	Typhi
GCA_001117145.1	Salmonella enterica subsp. enterica serovar Typhi	strain=72-1258	1	1	2	1	1	1	5	2	13	9,12:-:-	Typhi	9	d	-	9:d:-	Typhi
GCA_001117225.1	Salmonella enterica subsp. enterica serovar Typhi	strain=MDUST104	1	1	1	1	1	1	5	1	13	9,12,[Vi]:d:-	Typhi	9	d	-	9:d:-	Typhi
GCA_001117285.1	Salmonella enterica subsp. enterica serovar Typhi	strain=MDUST195	1	1	2	1	1	1	5	2	13	9,12:-:-	Typhi	9	d	-	9:d:-	Typhi
GCA_001117365.1	Salmonella enterica subsp. enterica serovar Typhi	strain=np51	1	1	1	1	1	1	5	1	13	9,12,[Vi]:d:-	Typhi	9	d	-	9:d:-	Typhi
GCA_001117465.1	Salmonella enterica subsp. enterica serovar Typhi	strain=MDUST248	1	1	1	1	1	1	5	1	13	9,12,[Vi]:d:-	Typhi	9	d	-	9:d:-	Typhi
GCA_001117485.1	Salmonella enterica subsp. enterica serovar Typhi	strain=BC2011-1612	1	1	1	1	1	1	5	1	13	9,12,[Vi]:d:-	Typhi	9	d	-	9:d:-	Typhi
GCA_001117685.1	Salmonella enterica subsp. enterica serovar Typhi	strain=16637	1	1	2	1	1	1	5	2	13	9,12:-:-	Typhi	9	d	-	9:d:-	Typhi
GCA_001117925.1	Salmonella enterica subsp. enterica serovar Typhi	strain=ERL032200	1	1	1	1	1	1	5	1	13	9,12,[Vi]:d:-	Typhi	9	d	-	9:d:-	Typhi
GCA_001117965.1	Salmonella enterica subsp. enterica serovar Typhi	strain=2009-004677	1	1	1	1	1	1	5	1	13	9,12,[Vi]:d:-	Typhi	9	d	-	9:d:-	Typhi
GCA_001117985.1	Salmonella enterica subsp. enterica serovar Typhi	strain=MDUST373	1	1	2	1	1	1	5	2	13	9,12:-:-	Typhi	9	d	-	9:d:-	Typhi
GCA_001118125.1	Salmonella enterica subsp. enterica serovar Typhi	strain=MDUST115	1	1	2	1	1	1	5	2	13	9,12:-:-	Typhi	9	d	-	9:d:-	Typhi
GCA_001118165.1	Salmonella enterica subsp. enterica serovar Typhi	strain=BCR110	1	1	1	1	1	1	5	1	13	9,12,[Vi]:d:-	Typhi	9	d	-	9:d:-	Typhi
GCA_001118185.1	Salmonella enterica subsp. enterica serovar Typhi	strain=H12ESR00394-001A	1	1	1	1	1	1	5	1	13	9,12,[Vi]:d:-	Typhi	9	d	-	9:d:-	Typhi
GCA_001118305.1	Salmonella enterica subsp. enterica serovar Typhi	strain=2007-017523	1	1	1	1	1	1	5	1	13	9,12,[Vi]:d:-	Typhi	9	d	-	9:d:-	Typhi
GCA_001118345.1	Salmonella enterica subsp. enterica serovar Typhi	strain=1031809	1	1	1	1	1	1	5	1	13	9,12,[Vi]:d:-	Typhi	9	d	-	9:d:-	Typhi
GCA_001118425.1	Salmonella enterica subsp. enterica serovar Typhi	strain=BKQ4CF	1	1	1	1	1	1	5	1	13	9,12,[Vi]:d:-	Typhi	9	d	-	9:d:-	Typhi
GCA_001118665.1	Salmonella enterica subsp. enterica serovar Typhi	strain=MDUST242	1	1	1	1	1	1	5	1	13	9,12,[Vi]:d:-	Typhi	9	d	-	9:d:-	Typhi
GCA_001118745.1	Salmonella enterica subsp. enterica serovar Typhi	strain=ERL09896	1	1	1	1	1	1	5	1	13	9,12,[Vi]:d:-	Typhi	9	d	-	9:d:-	Typhi
GCA_001118805.1	Salmonella enterica subsp. enterica serovar Typhi	strain=A283	1	1	1	1	1	1	5	1	13	9,12,[Vi]:d:-	Typhi	9	d	-	9:d:-	Typhi
GCA_001118905.1	Salmonella enterica subsp. enterica serovar Typhi	strain=MDUST304	1	1	2	1	1	1	5	2	13	9,12:-:-	Typhi	9	d	-	9:d:-	Typhi
GCA_001118965.1	Salmonella enterica subsp. enterica serovar Typhi	strain=ERL07434	1	1	1	1	1	1	5	1	13	9,12,[Vi]:d:-	Typhi	9	d	-	9:d:-	Typhi
GCA_001119125.1	Salmonella enterica subsp. enterica serovar Typhi	strain=1013305	1	1	1	1	1	1	5	1	13	9,12,[Vi]:d:-	Typhi	9	d	-	9:d:-	Typhi
GCA_001119225.1	Salmonella enterica subsp. enterica serovar Typhi	strain=MDUST388	1	1	1	1	1	1	5	1	13	9,12,[Vi]:d:-	Typhi	9	d	-	9:d:-	Typhi
GCA_001119245.1	Salmonella enterica subsp. enterica serovar Typhi	strain=76-1292	1	1	2	3	1	1	5	8	13	9,12,[Vi]:d:-	Typhi	9	d	-	9:d:-	Typhi
GCA_001119445.1	Salmonella enterica subsp. enterica serovar Typhi	strain=2010-010972	1	1	1	1	1	1	5	1	13	9,12,[Vi]:d:-	Typhi	9	d	-	9:d:-	Typhi
GCA_001119485.1	Salmonella enterica subsp. enterica serovar Typhi	strain=ERL042857	1	1	1	1	1	1	5	1	13	9,12,[Vi]:d:-	Typhi	9	d	-	9:d:-	Typhi
GCA_001119685.1	Salmonella enterica subsp. enterica serovar Typhi	strain=np99	1	478	2	1	1	1	5	2233	-	-	Typhi	9	d	-	9:d:-	Typhi
GCA_001119705.1	Salmonella enterica subsp. enterica serovar Typhi	strain=MDUST363	1	1	2	1	1	1	5	2	13	9,12:-:-	Typhi	9	d	-	9:d:-	Typhi
GCA_001119745.1	Salmonella enterica subsp. enterica serovar Typhi	strain=1012911	1	1	1	1	1	1	5	1	13	9,12,[Vi]:d:-	Typhi	9	d	-	9:d:-	Typhi
GCA_001119805.1	Salmonella enterica subsp. enterica serovar Typhi	strain=E02-1739	1	1	2	1	1	1	5	2	13	9,12:-:-	Typhi	9	d	-	9:d:-	Typhi
GCA_001119985.1	Salmonella enterica subsp. enterica serovar Typhimurium str. DT104	strain=CH46	10	7	12	9	5	9	2	19	1	4,5:12:i:-	Typhimurium	4	i	1,2	4:i:1,2	Typhimurium
GCA_001120005.1	Salmonella enterica subsp. enterica serovar Typhi	strain=09-6906	1	1	2	1	1	1	5	2	13	9,12:-:-	Typhi	9	d	-	9:d:-	Typhi
GCA_001120065.1	Salmonella enterica subsp. enterica serovar Typhimurium str. DT104	strain=CH16	10	7	12	9	5	9	2	19	1	4,5:12:i:-	Typhimurium	4	i	1,2	4:i:1,2	Typhimurium
GCA_001120085.1	Salmonella enterica subsp. enterica serovar Typhi	strain=2012-010059	1	1	1	1	1	1	5	1	13	9,12,[Vi]:d:-	Typhi	9	d	-	9:d:-	Typhi
GCA_001120405.1	Salmonella enterica subsp. enterica serovar Typhi	strain=MDUST328	1	1	2	1	1	1	5	2	13	9,12:-:-	Typhi	9	d	-	9:d:-	Typhi
GCA_001120445.1	Salmonella enterica subsp. enterica serovar Typhi	strain=LNT26	1	1	1	1	1	1	5	1	13	9,12,[Vi]:d:-	Typhi	9	d	-	9:d:-	Typhi
GCA_001120605.1	Salmonella enterica subsp. enterica serovar Typhi	strain=1018617	1	1	1	1	1	1	5	1	13	9,12,[Vi]:d:-	Typhi	9	d	-	9:d:-	Typhi
GCA_001120625.1	Salmonella enterica subsp. enterica serovar Typhi	strain=MDUST219	1	1	2	1	1	1	5	2	13	9,12:-:-	Typhi	9	d	-	9:d:-	Typhi
GCA_001120645.1	Salmonella enterica subsp. enterica serovar Typhi	strain=2005-009945	1	1	1	1	1	1	5	1	13	9,12,[Vi]:d:-	Typhi	9	d	-	9:d:-	Typhi
GCA_001120665.1	Salmonella enterica subsp. enterica serovar Typhimurium str. DT104	strain=CH48	10	7	12	9	5	9	2	19	1	4,5:12:i:-	Typhimurium	4	i	1,2	4:i:1,2	Typhimurium
GCA_001120845.1	Salmonella enterica subsp. enterica serovar Typhi	strain=E99-6646	1	1	2	635	1	1	5	2356	-	-	Typhi	9	d	-	9:d:-	Typhi
GCA_001121005.1	Salmonella enterica subsp. enterica serovar Typhi	strain=IB5342	1	1	2	1	1	1	5	2	13	9,12:-:-	Typhi	-	d	-	-:d:-	I -:d:-
GCA_001121045.1	Salmonella enterica subsp. enterica serovar Typhi	strain=SGB114	1	1	2	1	1	1	5	2	13	9,12:-:-	Typhi	9	j	-	9:j:-	I 9:j:-
GCA_001121125.1	Salmonella enterica subsp. enterica serovar Typhi	strain=MDUST155	1	1	1	1	1	1	5	1	13	9,12,[Vi]:d:-	Typhi	9	d	-	9:d:-	Typhi
GCA_001121185.1	Salmonella enterica subsp. enterica serovar Typhi	strain=MDUST119	1	1	1	1	1	1	5	1	13	9,12,[Vi]:d:-	Typhi	9	d	-	9:d:-	Typhi
GCA_001121605.1	Salmonella enterica subsp. enterica serovar Typhi	strain=BCR49	1	1	1	1	1	1	5	1	13	9,12,[Vi]:d:-	Typhi	9	d	-	9:d:-	Typhi
GCA_001121805.1	Salmonella enterica subsp. enterica serovar Typhi	strain=MDUST291	1	1	1	1	1	1	5	1	13	9,12,[Vi]:d:-	Typhi	9	d	-	9:d:-	Typhi
GCA_001121865.1	Salmonella enterica subsp. enterica serovar Typhi	strain=SGB92	1	1	2	1	1	1	5	2	13	9,12:-:-	Typhi	9	d	-	9:d:-	Typhi
GCA_001121925.1	Salmonella enterica subsp. enterica serovar Typhi	strain=MDUST185	1	1	1	1	1	1	5	1	13	9,12,[Vi]:d:-	Typhi	9	d	-	9:d:-	Typhi
GCA_001122025.1	Salmonella enterica subsp. enterica serovar Typhi	strain=MDUST389	1	1	1	1	1	1	5	1	13	9,12,[Vi]:d:-	Typhi	9	d	-	9:d:-	Typhi
GCA_001122085.1	Salmonella enterica subsp. enterica serovar Typhi	strain=A348	1	1	340	1	1	486	5	2254	-	-	Typhi	9	d	-	9:d:-	Typhi
GCA_001122105.1	Salmonella enterica subsp. enterica serovar Typhi	strain=Ke470	1	1	1	1	1	1	5	1	13	9,12,[Vi]:d:-	Typhi	9	d	-	9:d:-	Typhi
GCA_001122165.1	Salmonella enterica subsp. enterica serovar Typhi	strain=MDUST23	1	1	1	1	1	1	5	1	13	9,12,[Vi]:d:-	Typhi	9	d	-	9:d:-	Typhi
GCA_001122265.1	Salmonella enterica subsp. enterica serovar Typhi	strain=MDUST372	1	1	1	1	1	1	5	1	13	9,12,[Vi]:d:-	Typhi	9	d	-	9:d:-	Typhi
GCA_001122325.1	Salmonella enterica subsp. enterica serovar Typhi	strain=UI2006	1	1	2	1	1	1	5	2	13	9,12:-:-	Typhi	9	d	-	9:d:-	Typhi
GCA_001122365.1	Salmonella enterica subsp. enterica serovar Typhi	strain=MDUST263	1	1	1	1	1	1	5	1	13	9,12,[Vi]:d:-	Typhi	9	d	-	9:d:-	Typhi
GCA_001122465.1	Salmonella enterica subsp. enterica serovar Typhi	strain=np61	1	1	1	1	1	1	5	1	13	9,12,[Vi]:d:-	Typhi	9	d	-	9:d:-	Typhi
GCA_001122625.1	Salmonella enterica subsp. enterica serovar Typhi	strain=MDUST255	1	1	2	1	1	1	5	2	13	9,12:-:-	Typhi	9	d	-	9:d:-	Typhi
GCA_001122765.1	Salmonella enterica subsp. enterica serovar Typhi	strain=H12ESR04928-001A	1	1	2	1	1	476	5	2173	-	-	Typhi	9	d	-	9:d:-	Typhi
GCA_001122805.1	Salmonella enterica subsp. enterica serovar Typhi	strain=MDUST262	1	1	1	1	1	1	5	1	13	9,12,[Vi]:d:-	Typhi	9	d	-	9:d:-	Typhi
GCA_001122965.1	Salmonella enterica subsp. enterica serovar Typhi	strain=1014383	1	1	1	1	1	1	5	1	13	9,12,[Vi]:d:-	Typhi	9	d	-	9:d:-	Typhi
GCA_001123045.1	Salmonella enterica subsp. enterica serovar Typhi	strain=2009-012656	1	1	1	1	1	1	5	1	13	9,12,[Vi]:d:-	Typhi	9	d	-	9:d:-	Typhi
GCA_001123065.1	Salmonella enterica subsp. enterica serovar Typhi	strain=MDUST54	1	1	1	1	1	1	5	1	13	9,12,[Vi]:d:-	Typhi	9	d	-	9:d:-	Typhi
GCA_001123365.1	Salmonella enterica subsp. enterica serovar Typhi	strain=IB5353	1	1	1	1	1	1	5	1	13	9,12,[Vi]:d:-	Typhi	9	d	-	9:d:-	Typhi
GCA_001123425.1	Salmonella enterica subsp. enterica serovar Bovismorbificans	strain=D4451	2	59	23	64	38	61	12	142	34	6,8:r:1,5	Bovismorbificans	8	-	1,5	8:-:1,5	I 8:-:1,5
GCA_001123445.1	Salmonella enterica subsp. enterica serovar Typhi	strain=MDUST395	1	1	2	1	1	1	5	2	13	9,12:-:-	Typhi	9	d	-	9:d:-	Typhi
GCA_001123465.1	Salmonella enterica subsp. enterica serovar Typhi	strain=MDUST144	1	1	1	1	1	1	5	1	13	9,12,[Vi]:d:-	Typhi	9	d	-	9:d:-	Typhi
GCA_001123485.1	Salmonella enterica subsp. enterica serovar Typhi	strain=MDUST27	1	1	1	1	1	1	5	1	13	9,12,[Vi]:d:-	Typhi	9	d	-	9:d:-	Typhi
GCA_001123625.1	Salmonella enterica subsp. enterica serovar Typhi	strain=2012-010559	1	1	1	1	1	1	5	1	13	9,12,[Vi]:d:-	Typhi	9	d	-	9:d:-	Typhi
GCA_001123645.1	Salmonella enterica subsp. enterica serovar Typhi	strain=2012-020127	1	1	1	1	1	1	5	1	13	9,12,[Vi]:d:-	Typhi	9	d	-	9:d:-	Typhi
GCA_001123685.1	Salmonella enterica subsp. enterica serovar Typhi	strain=IB5375	1	1	1	1	1	1	5	1	13	9,12,[Vi]:d:-	Typhi	9	d	-	9:d:-	Typhi
GCA_001124025.1	Salmonella enterica subsp. enterica serovar Typhi	strain=A373	1	1	2	1	1	1	5	2	13	9,12:-:-	Typhi	9	d	-	9:d:-	Typhi
GCA_001124105.1	Salmonella enterica subsp. enterica serovar Typhi	strain=MDUST366	1	1	2	1	1	1	5	2	13	9,12:-:-	Typhi	9	d	-	9:d:-	Typhi
GCA_001124285.1	Salmonella enterica subsp. enterica serovar Typhi	strain=IB5371	1	1	2	1	1	1	5	2	13	9,12:-:-	Typhi	9	d	-	9:d:-	Typhi
GCA_001124365.1	Salmonella enterica subsp. enterica serovar Typhi	strain=2007-007363	1	1	1	1	1	1	5	1	13	9,12,[Vi]:d:-	Typhi	9	d	-	9:d:-	Typhi
GCA_001124385.1	Salmonella enterica subsp. enterica serovar Typhi	strain=2008-011433	1	1	1	1	1	1	5	1	13	9,12,[Vi]:d:-	Typhi	9	d	-	9:d:-	Typhi
GCA_001124405.1	Salmonella enterica subsp. enterica serovar Typhi	strain=MDUST285	1	1	1	1	1	1	5	1	13	9,12,[Vi]:d:-	Typhi	9	d	-	9:d:-	Typhi
GCA_001124525.1	Salmonella enterica subsp. enterica serovar Typhi	strain=3484	1	1	1	1	1	1	5	1	13	9,12,[Vi]:d:-	Typhi	9	d	-	9:d:-	Typhi
GCA_001124685.1	Salmonella enterica subsp. enterica serovar Typhi	strain=A284	1	1	1	1	1	1	5	1	13	9,12,[Vi]:d:-	Typhi	9	d	-	9:d:-	Typhi
GCA_001124725.1	Salmonella enterica subsp. enterica serovar Typhi	strain=A276	1	1	1	1	1	1	5	1	13	9,12,[Vi]:d:-	Typhi	9	d	-	9:d:-	Typhi
GCA_001124805.1	Salmonella enterica subsp. enterica serovar Typhi	strain=MDUST230	1	1	1	1	1	1	5	1	13	9,12,[Vi]:d:-	Typhi	9	d	-	9:d:-	Typhi
GCA_001124885.1	Salmonella enterica subsp. enterica serovar Typhi	strain=LNT1377	1	1	2	1	1	1	5	2	13	9,12:-:-	Typhi	9	d	-	9:d:-	Typhi
GCA_001124945.1	Salmonella enterica subsp. enterica serovar Typhi	strain=MDUST122	1	1	1	1	1	1	5	1	13	9,12,[Vi]:d:-	Typhi	9	d	-	9:d:-	Typhi
GCA_001124985.1	Salmonella enterica subsp. enterica serovar Typhi	strain=LNT1497	1	1	1	1	1	1	5	1	13	9,12,[Vi]:d:-	Typhi	9	d	-	9:d:-	Typhi
GCA_001125005.1	Salmonella enterica subsp. enterica serovar Typhi	strain=MDUST194	1	1	2	1	1	1	5	2	13	9,12:-:-	Typhi	9	d	-	9:d:-	Typhi
GCA_001125085.1	Salmonella enterica subsp. enterica serovar Typhi	strain=ERL113717	1	1	1	1	1	1	5	1	13	9,12,[Vi]:d:-	Typhi	9	d	-	9:d:-	Typhi
GCA_001125205.1	Salmonella enterica subsp. enterica serovar Typhi	strain=MDUST325	1	1	1	1	1	1	5	1	13	9,12,[Vi]:d:-	Typhi	9	d	-	9:d:-	Typhi
GCA_001125245.1	Salmonella enterica subsp. enterica serovar Typhi	strain=np8	1	1	1	1	1	1	5	1	13	9,12,[Vi]:d:-	Typhi	9	d	-	9:d:-	Typhi
GCA_001125345.1	Salmonella enterica subsp. enterica serovar Typhi	strain=MDUST303	1	1	1	1	1	1	5	1	13	9,12,[Vi]:d:-	Typhi	9	d	-	9:d:-	Typhi
GCA_001125465.1	Salmonella enterica subsp. enterica serovar Typhi	strain=3080/3	1	1	2	1	1	1	5	2	13	9,12:-:-	Typhi	9	d	-	9:d:-	Typhi
GCA_001125485.1	Salmonella enterica subsp. enterica serovar Typhi	strain=A53789	1	1	1	1	1	1	5	1	13	9,12,[Vi]:d:-	Typhi	9	d	-	9:d:-	Typhi
GCA_001125725.1	Salmonella enterica subsp. enterica serovar Typhimurium str. DT104	strain=CH14	10	7	12	9	5	9	2	19	1	4,5:12:i:-	Typhimurium	4	i	1,2	4:i:1,2	Typhimurium
GCA_001125845.1	Salmonella enterica subsp. enterica serovar Typhi	strain=2007-006110	1	1	1	1	1	1	5	1	13	9,12,[Vi]:d:-	Typhi	9	d	-	9:d:-	Typhi
GCA_001125885.1	Salmonella enterica subsp. enterica serovar Typhi	strain=MDUST43	1	1	1	1	1	1	5	1	13	9,12,[Vi]:d:-	Typhi	9	d	-	9:d:-	Typhi
GCA_001125965.1	Salmonella enterica subsp. enterica serovar Typhi	strain=MDUST189	1	1	1	1	1	1	5	1	13	9,12,[Vi]:d:-	Typhi	9	d	-	9:d:-	Typhi
GCA_001126125.1	Salmonella enterica subsp. enterica serovar Typhi	strain=MDUST306	1	1	1	1	1	1	5	1	13	9,12,[Vi]:d:-	Typhi	9	d	-	9:d:-	Typhi
GCA_001126165.1	Salmonella enterica subsp. enterica serovar Typhi	strain=1018211	1	1	1	1	1	1	5	1	13	9,12,[Vi]:d:-	Typhi	9	d	-	9:d:-	Typhi
GCA_001126185.1	Salmonella enterica subsp. enterica serovar Typhi	strain=ST2338/98	1	1	2	1	1	1	5	2	13	9,12:-:-	Typhi	9	d	-	9:d:-	Typhi
GCA_001126385.1	Salmonella enterica subsp. enterica serovar Typhi	strain=ERL02425	1	1	2	1	1	1	5	2	13	9,12:-:-	Typhi	9	d	-	9:d:-	Typhi
GCA_001126405.1	Salmonella enterica subsp. enterica serovar Typhi	strain=BKQ4NZ	1	1	1	1	1	1	5	1	13	9,12,[Vi]:d:-	Typhi	9	d	-	9:d:-	Typhi
GCA_001126705.1	Salmonella enterica subsp. enterica serovar Typhi	strain=21669	1	1	2	1	1	1	5	2	13	9,12:-:-	Typhi	9	d	-	9:d:-	Typhi
GCA_001126745.1	Salmonella enterica subsp. enterica serovar Typhi	strain=BCR43	1	1	1	1	1	1	5	1	13	9,12,[Vi]:d:-	Typhi	9	d	-	9:d:-	Typhi
GCA_001126865.1	Salmonella enterica subsp. enterica serovar Typhi	strain=MDUST16	1	1	1	1	1	1	5	1	13	9,12,[Vi]:d:-	Typhi	9	d	-	9:d:-	Typhi
GCA_001126885.1	Salmonella enterica subsp. enterica serovar Typhi	strain=ERL084047	1	1	2	1	1	1	5	2	13	9,12:-:-	Typhi	9	d	-	9:d:-	Typhi
GCA_001127105.1	Salmonella enterica subsp. enterica serovar Typhi	strain=UI2658	1	1	1	1	1	1	5	1	13	9,12,[Vi]:d:-	Typhi	9	d	-	9:d:-	Typhi
GCA_001127185.1	Salmonella enterica subsp. enterica serovar Typhi	strain=MDUST396	1	1	2	1	1	1	5	2	13	9,12:-:-	Typhi	9	d	-	9:d:-	Typhi
GCA_001127385.1	Salmonella enterica subsp. enterica serovar Typhi	strain=MDUST379	1	1	1	1	1	1	5	1	13	9,12,[Vi]:d:-	Typhi	9	d	-	9:d:-	Typhi
GCA_001127485.1	Salmonella enterica subsp. enterica serovar Typhi	strain=ERL041834	1	1	2	1	1	1	5	2	13	9,12:-:-	Typhi	9	d	-	9:d:-	Typhi
GCA_001127505.1	Salmonella enterica subsp. enterica serovar Typhi	strain=MDUST294	1	1	1	1	1	1	5	1	13	9,12,[Vi]:d:-	Typhi	9	d	-	9:d:-	Typhi
GCA_001127645.1	Salmonella enterica subsp. enterica serovar Typhi	strain=MDUST191	1	1	2	1	1	1	5	2	13	9,12:-:-	Typhi	9	d	-	9:d:-	Typhi
GCA_001127685.1	Salmonella enterica subsp. enterica serovar Typhi	strain=A275	1	1	1	1	1	1	5	1	13	9,12,[Vi]:d:-	Typhi	9	d	-	9:d:-	Typhi
GCA_001127885.1	Salmonella enterica subsp. enterica serovar Typhimurium str. DT104	strain=CH28	10	7	12	9	5	9	2	19	1	4,5:12:i:-	Typhimurium	4	i	1,2	4:i:1,2	Typhimurium
GCA_001128025.1	Salmonella enterica subsp. enterica serovar Typhi	strain=ERL09383	1	1	2	1	1	1	5	2	13	9,12:-:-	Typhi	9	d	-	9:d:-	Typhi
GCA_001128065.1	Salmonella enterica subsp. enterica serovar Typhi	strain=MDUST83	1	1	1	1	1	1	5	1	13	9,12,[Vi]:d:-	Typhi	9	d	-	9:d:-	Typhi
GCA_001128305.1	Salmonella enterica subsp. enterica serovar Typhi	strain=np50	1	1	2	1	1	1	5	2	13	9,12:-:-	Typhi	9	d	-	9:d:-	Typhi
GCA_001128425.1	Salmonella enterica subsp. enterica serovar Typhi	strain=MDUST58	1	1	1	1	1	1	5	1	13	9,12,[Vi]:d:-	Typhi	9	d	-	9:d:-	Typhi
GCA_001128545.1	Salmonella enterica subsp. enterica serovar Typhi	strain=A392	1	1	1	1	1	1	5	1	13	9,12,[Vi]:d:-	Typhi	9	d	-	9:d:-	Typhi
GCA_001128625.1	Salmonella enterica subsp. enterica serovar Typhi	strain=ERL1048	1	1	1	1	1	1	5	1	13	9,12,[Vi]:d:-	Typhi	9	d	-	9:d:-	Typhi
GCA_001128685.1	Salmonella enterica subsp. enterica serovar Typhi	strain=2007-024445	1	1	1	1	1	1	5	1	13	9,12,[Vi]:d:-	Typhi	9	d	-	9:d:-	Typhi
GCA_001129105.1	Salmonella enterica subsp. enterica serovar Typhi	strain=A281	1	1	1	1	1	1	5	1	13	9,12,[Vi]:d:-	Typhi	9	d	-	9:d:-	Typhi
GCA_001129145.1	Salmonella enterica subsp. enterica serovar Typhi	strain=ERL10338	1	1	1	1	1	1	5	1	13	9,12,[Vi]:d:-	Typhi	9	d	-	9:d:-	Typhi
GCA_001129225.1	Salmonella enterica subsp. enterica serovar Typhi	strain=E00-6999	1	1	2	1	1	1	5	2	13	9,12:-:-	Typhi	9	d	-	9:d:-	Typhi
GCA_001129245.1	Salmonella enterica subsp. enterica serovar Typhi	strain=A357	1	1	2	1	1	1	5	2	13	9,12:-:-	Typhi	9	d	-	9:d:-	Typhi
GCA_001129305.1	Salmonella enterica subsp. enterica serovar Typhi	strain=1023407	1	1	1	1	1	1	5	1	13	9,12,[Vi]:d:-	Typhi	9	d	-	9:d:-	Typhi
GCA_001129325.1	Salmonella enterica subsp. enterica serovar Typhi	strain=MDUST370	1	1	1	1	1	1	5	1	13	9,12,[Vi]:d:-	Typhi	9	d	-	9:d:-	Typhi
GCA_001129345.1	Salmonella enterica subsp. enterica serovar Typhi	strain=MDUST329	1	1	2	1	1	1	5	2	13	9,12:-:-	Typhi	9	d	-	9:d:-	Typhi
GCA_001129385.1	Salmonella enterica subsp. enterica serovar Typhimurium str. DT104	strain=CH13	10	7	12	9	5	9	2	19	1	4,5:12:i:-	Typhimurium	4	i	1,2	4:i:1,2	Typhimurium
GCA_001129985.1	Salmonella enterica subsp. enterica serovar Typhi	strain=1021701	1	1	2	1	1	1	5	2	13	9,12:-:-	Typhi	9	d	-	9:d:-	Typhi
GCA_001130025.1	Salmonella enterica subsp. enterica serovar Typhimurium str. DT104	strain=CH50	10	7	12	9	5	9	2	19	1	4,5:12:i:-	Typhimurium	4	i	1,2	4:i:1,2	Typhimurium
GCA_001130285.1	Salmonella enterica subsp. enterica serovar Typhi	strain=Ke466	1	1	1	1	1	1	5	1	13	9,12,[Vi]:d:-	Typhi	9	d	-	9:d:-	Typhi
GCA_001130345.1	Salmonella enterica subsp. enterica serovar Typhi	strain=MDUST81	1	1	1	1	1	1	5	1	13	9,12,[Vi]:d:-	Typhi	9	d	-	9:d:-	Typhi
GCA_001130645.1	Salmonella enterica subsp. enterica serovar Typhi	strain=3723	1	1	1	1	1	1	5	1	13	9,12,[Vi]:d:-	Typhi	9	d	-	9:d:-	Typhi
GCA_001130905.1	Salmonella enterica subsp. enterica serovar Typhi	strain=2012-014737	1	1	1	1	1	1	5	1	13	9,12,[Vi]:d:-	Typhi	9	d	-	9:d:-	Typhi
GCA_001130925.1	Salmonella enterica subsp. enterica serovar Typhimurium str. DT104	strain=CH34	10	7	12	9	5	9	2	19	1	4,5:12:i:-	Typhimurium	4	i	1,2	4:i:1,2	Typhimurium
GCA_001131365.1	Salmonella enterica subsp. enterica serovar Typhi	strain=UI1236	1	1	2	1	1	1	5	2	13	9,12:-:-	Typhi	9	d	-	9:d:-	Typhi
GCA_001131425.1	Salmonella enterica subsp. enterica serovar Typhi	strain=21801	1	1	1	1	1	1	5	1	13	9,12,[Vi]:d:-	Typhi	9	d	-	9:d:-	Typhi
GCA_001131505.1	Salmonella enterica subsp. enterica serovar Typhi	strain=H12ESR04893-001A	1	1	1	1	1	1	5	1	13	9,12,[Vi]:d:-	Typhi	9	d	-	9:d:-	Typhi
GCA_001131525.1	Salmonella enterica subsp. enterica serovar Typhimurium str. DT104	strain=CH40	10	7	12	9	5	9	2	19	1	4,5:12:i:-	Typhimurium	4	i	1,2	4:i:1,2	Typhimurium
GCA_001131605.1	Salmonella enterica subsp. enterica serovar Typhi	strain=Ke480	1	1	1	1	1	1	5	1	13	9,12,[Vi]:d:-	Typhi	9	d	-	9:d:-	Typhi
GCA_001131765.1	Salmonella enterica subsp. enterica serovar Typhi	strain=1032281	1	1	1	1	1	1	5	1	13	9,12,[Vi]:d:-	Typhi	9	d	-	9:d:-	Typhi
GCA_001131845.1	Salmonella enterica subsp. enterica serovar Typhi	strain=MDUST199	1	1	1	1	1	1	5	1	13	9,12,[Vi]:d:-	Typhi	9	d	-	9:d:-	Typhi
GCA_001132005.1	Salmonella enterica subsp. enterica serovar Typhi	strain=2010-007462	1	1	1	1	1	1	5	1	13	9,12,[Vi]:d:-	Typhi	9	d	-	9:d:-	Typhi
GCA_001132065.1	Salmonella enterica subsp. enterica serovar Typhi	strain=MDUST1	1	1	1	1	1	1	5	1	13	9,12,[Vi]:d:-	Typhi	9	d	-	9:d:-	Typhi
GCA_001132265.1	Salmonella enterica subsp. enterica serovar Typhi	strain=1031581	1	1	1	1	1	1	5	1	13	9,12,[Vi]:d:-	Typhi	9	d	-	9:d:-	Typhi
GCA_001132285.1	Salmonella enterica subsp. enterica serovar Typhi	strain=IB5354	1	1	1	1	1	1	5	1	13	9,12,[Vi]:d:-	Typhi	9	d	-	9:d:-	Typhi
GCA_001132425.1	Salmonella enterica subsp. enterica serovar Typhi	strain=A370	1	1	2	1	1	1	5	2	13	9,12:-:-	Typhi	9	d	-	9:d:-	Typhi
GCA_001132445.1	Salmonella enterica subsp. enterica serovar Typhi	strain=E00-2388	1	1	2	1	1	1	5	2	13	9,12:-:-	Typhi	9	d	-	9:d:-	Typhi
GCA_001132605.1	Salmonella enterica subsp. enterica serovar Typhi	strain=LNT1374	1	1	1	1	1	1	5	1	13	9,12,[Vi]:d:-	Typhi	9	d	-	9:d:-	Typhi
GCA_001132705.1	Salmonella enterica subsp. enterica serovar Typhi	strain=MDUST290	1	1	1	1	1	1	5	1	13	9,12,[Vi]:d:-	Typhi	9	d	-	9:d:-	Typhi
GCA_001132765.1	Salmonella enterica subsp. enterica serovar Typhi	strain=2002-216507	1	1	1	1	1	1	5	1	13	9,12,[Vi]:d:-	Typhi	9	d	-	9:d:-	Typhi
GCA_001132785.1	Salmonella enterica subsp. enterica serovar Typhi	strain=MDUST360	1	1	2	1	1	1	5	2	13	9,12:-:-	Typhi	9	d	-	9:d:-	Typhi
GCA_001132905.1	Salmonella enterica subsp. enterica serovar Typhi	strain=MDUST62	1	1	1	1	1	1	5	1	13	9,12,[Vi]:d:-	Typhi	9	d	-	9:d:-	Typhi
GCA_001132925.1	Salmonella enterica subsp. enterica serovar Typhi	strain=MDUST340	1	1	1	1	1	1	5	1	13	9,12,[Vi]:d:-	Typhi	9	d	-	9:d:-	Typhi
GCA_001133025.1	Salmonella enterica subsp. enterica serovar Typhi	strain=E02-1963	1	1	1	1	1	1	5	1	13	9,12,[Vi]:d:-	Typhi	9	d	-	9:d:-	Typhi
GCA_001133065.1	Salmonella enterica subsp. enterica serovar Typhi	strain=MDUST311	1	1	1	1	1	1	5	1	13	9,12,[Vi]:d:-	Typhi	9	d	-	9:d:-	Typhi
GCA_001133105.1	Salmonella enterica subsp. enterica serovar Typhi	strain=MDUST169	1	1	1	1	1	1	5	1	13	9,12,[Vi]:d:-	Typhi	9	d	-	9:d:-	Typhi
GCA_001133225.1	Salmonella enterica subsp. enterica serovar Typhi	strain=ERL0982	1	1	1	1	1	1	5	1	13	9,12,[Vi]:d:-	Typhi	9	d	-	9:d:-	Typhi
GCA_001133305.1	Salmonella enterica subsp. enterica serovar Typhi	strain=MDUST361	1	1	2	1	1	1	5	2	13	9,12:-:-	Typhi	9	d	-	9:d:-	Typhi
GCA_001133585.1	Salmonella enterica subsp. enterica serovar Typhi	strain=IB5341	1	1	1	1	1	1	5	1	13	9,12,[Vi]:d:-	Typhi	-	d	-	-:d:-	I -:d:-
GCA_001133645.1	Salmonella enterica subsp. enterica serovar Typhi	strain=MDUST270	1	1	1	1	1	1	5	1	13	9,12,[Vi]:d:-	Typhi	9	d	-	9:d:-	Typhi
GCA_001133745.1	Salmonella enterica subsp. enterica serovar Typhi	strain=SP80	1	1	1	1	1	1	5	1	13	9,12,[Vi]:d:-	Typhi	9	d	-	9:d:-	Typhi
GCA_001133765.1	Salmonella enterica subsp. enterica serovar Typhi	strain=MDUST180	1	1	1	1	1	1	5	1	13	9,12,[Vi]:d:-	Typhi	9	d	-	9:d:-	Typhi
GCA_001133925.1	Salmonella enterica subsp. enterica serovar Typhi	strain=MDUST406	1	1	1	1	1	1	5	1	13	9,12,[Vi]:d:-	Typhi	9	d	-	9:d:-	Typhi
GCA_001134005.1	Salmonella enterica subsp. enterica serovar Typhi	strain=LNT609	1	1	1	1	1	1	5	1	13	9,12,[Vi]:d:-	Typhi	9	d	-	9:d:-	Typhi
GCA_001134065.1	Salmonella enterica subsp. enterica serovar Typhi	strain=MDUST323	1	1	1	1	1	1	5	1	13	9,12,[Vi]:d:-	Typhi	9	d	-	9:d:-	Typhi
GCA_001134125.1	Salmonella enterica subsp. enterica serovar Typhi	strain=ERL10492	1	1	1	1	1	1	5	1	13	9,12,[Vi]:d:-	Typhi	9	d	-	9:d:-	Typhi
GCA_001134165.1	Salmonella enterica subsp. enterica serovar Typhi	strain=MDUST126	1	1	2	1	1	476	5	2173	-	-	Typhi	9	d	-	9:d:-	Typhi
GCA_001134205.1	Salmonella enterica subsp. enterica serovar Typhi	strain=ERL102461	1	1	1	1	1	1	5	1	13	9,12,[Vi]:d:-	Typhi	9	d	-	9:d:-	Typhi
GCA_001134225.1	Salmonella enterica subsp. enterica serovar Typhi	strain=MDUST267	1	1	2	1	1	1	5	2	13	9,12:-:-	Typhi	9	d	-	9:d:-	Typhi
GCA_001134345.1	Salmonella enterica subsp. enterica serovar Typhi	strain=np4	1	1	1	1	1	1	5	1	13	9,12,[Vi]:d:-	Typhi	9	d	-	9:d:-	Typhi
GCA_001134365.1	Salmonella enterica subsp. enterica serovar Typhi	strain=LNT1365	1	1	2	1	1	1	5	2	13	9,12:-:-	Typhi	9	d	-	9:d:-	Typhi
GCA_001134405.1	Salmonella enterica subsp. enterica serovar Typhi	strain=2010-006045	1	1	1	1	1	1	5	1	13	9,12,[Vi]:d:-	Typhi	9	d	-	9:d:-	Typhi
GCA_001134485.1	Salmonella enterica subsp. enterica serovar Typhi	strain=2012-011885	1	1	1	1	1	1	5	1	13	9,12,[Vi]:d:-	Typhi	9	d	-	9:d:-	Typhi
GCA_001134605.1	Salmonella enterica subsp. enterica serovar Typhi	strain=MDUST305	1	1	2	1	1	1	5	2	13	9,12:-:-	Typhi	9	d	-	9:d:-	Typhi
GCA_001134985.1	Salmonella enterica subsp. enterica serovar Typhi	strain=2008-004254	1	1	1	1	1	1	5	1	13	9,12,[Vi]:d:-	Typhi	9	d	-	9:d:-	Typhi
GCA_001135005.1	Salmonella enterica subsp. enterica serovar Typhi	strain=MDUST163	1	1	1	1	1	1	5	1	13	9,12,[Vi]:d:-	Typhi	9	d	-	9:d:-	Typhi
GCA_001135105.1	Salmonella enterica subsp. enterica serovar Typhi	strain=01-2012-002669	1	1	1	1	1	1	5	1	13	9,12,[Vi]:d:-	Typhi	9	d	-	9:d:-	Typhi
GCA_001135305.1	Salmonella enterica subsp. enterica serovar Typhi	strain=MDUST88	1	1	1	1	1	1	5	1	13	9,12,[Vi]:d:-	Typhi	9	d	-	9:d:-	Typhi
GCA_001135425.1	Salmonella enterica subsp. enterica serovar Typhi	strain=MDUST336	1	1	1	1	1	1	5	1	13	9,12,[Vi]:d:-	Typhi	9	d	-	9:d:-	Typhi
GCA_001135785.1	Salmonella enterica subsp. enterica serovar Typhimurium str. DT104	strain=CH20	10	7	12	9	5	9	2	19	1	4,5:12:i:-	Typhimurium	4	i	1,2	4:i:1,2	Typhimurium
GCA_001135805.1	Salmonella enterica subsp. enterica serovar Typhi	strain=ERL072973	1	1	1	1	1	1	5	1	13	9,12,[Vi]:d:-	Typhi	9	d	-	9:d:-	Typhi
GCA_001135825.1	Salmonella enterica subsp. enterica serovar Typhi	strain=MDUST98	1	1	1	1	1	1	5	1	13	9,12,[Vi]:d:-	Typhi	9	d	-	9:d:-	Typhi
GCA_001135905.1	Salmonella enterica subsp. enterica serovar Typhi	strain=2010K-0534	1	1	1	1	1	1	5	1	13	9,12,[Vi]:d:-	Typhi	9	d	-	9:d:-	Typhi
GCA_001136005.1	Salmonella enterica subsp. enterica serovar Typhi	strain=MDUST288	1	1	2	1	1	1	5	2	13	9,12:-:-	Typhi	9	d	-	9:d:-	Typhi
GCA_001136385.1	Salmonella enterica subsp. enterica serovar Typhi	strain=C3891	1	1	1	1	1	1	5	1	13	9,12,[Vi]:d:-	Typhi	9	d	-	9:d:-	Typhi
GCA_001136605.1	Salmonella enterica subsp. enterica serovar Typhi	strain=07-977	1	1	2	1	1	1	5	2	13	9,12:-:-	Typhi	9	d	-	9:d:-	Typhi
GCA_001136805.1	Salmonella enterica subsp. enterica serovar Typhi	strain=IB5380	1	1	1	1	1	1	5	1	13	9,12,[Vi]:d:-	Typhi	9	d	-	9:d:-	Typhi
GCA_001137065.1	Salmonella enterica subsp. enterica serovar Typhi	strain=E99-6478	1	1	2	1	1	1	5	2	13	9,12:-:-	Typhi	9	d	-	9:d:-	Typhi
GCA_001137205.1	Salmonella enterica subsp. enterica serovar Typhi	strain=MDUST200	1	1	1	1	1	1	5	1	13	9,12,[Vi]:d:-	Typhi	9	d	-	9:d:-	Typhi
GCA_001137305.1	Salmonella enterica subsp. enterica serovar Typhi	strain=A363	1	1	2	1	1	1	5	2	13	9,12:-:-	Typhi	9	d	-	9:d:-	Typhi
GCA_001137405.1	Salmonella enterica subsp. enterica serovar Typhi	strain=ERL082408	1	1	1	1	1	1	5	1	13	9,12,[Vi]:d:-	Typhi	9	d	-	9:d:-	Typhi
GCA_001137545.1	Salmonella enterica subsp. enterica serovar Typhi	strain=2008-003956	1	1	1	1	1	1	5	1	13	9,12,[Vi]:d:-	Typhi	9	d	-	9:d:-	Typhi
GCA_001137605.1	Salmonella enterica subsp. enterica serovar Typhi	strain=MDUST339	1	1	2	1	1	1	5	2	13	9,12:-:-	Typhi	9	d	-	9:d:-	Typhi
GCA_001137705.1	Salmonella enterica subsp. enterica serovar Typhi	strain=BC2011-1461	1	1	1	1	1	1	5	1	13	9,12,[Vi]:d:-	Typhi	9	d	-	9:d:-	Typhi
GCA_001137745.1	Salmonella enterica subsp. enterica serovar Typhi	strain=LNT1360	511	1	2	1	1	1	5	2218	-	-	Typhi	9	d	-	9:d:-	Typhi
GCA_001137885.1	Salmonella enterica subsp. enterica serovar Typhimurium str. DT104	strain=CH21	10	7	12	9	5	9	2	19	1	4,5:12:i:-	Typhimurium	4	i	1,2	4:i:1,2	Typhimurium
GCA_001138085.1	Salmonella enterica subsp. enterica serovar Typhi	strain=np88	1	1	1	1	1	1	5	1	13	9,12,[Vi]:d:-	Typhi	9	d	-	9:d:-	Typhi
GCA_001138105.1	Salmonella enterica subsp. enterica serovar Typhi	strain=A286	1	1	2	1	1	1	5	2	13	9,12:-:-	Typhi	9	d	-	9:d:-	Typhi
GCA_001138145.1	Salmonella enterica subsp. enterica serovar Typhi	strain=ERL11877	1	1	1	1	1	1	5	1	13	9,12,[Vi]:d:-	Typhi	9	d	-	9:d:-	Typhi
GCA_001138245.1	Salmonella enterica subsp. enterica serovar Typhi	strain=1022401	1	1	1	1	1	1	5	1	13	9,12,[Vi]:d:-	Typhi	9	d	-	9:d:-	Typhi
GCA_001138305.1	Salmonella enterica subsp. enterica serovar Typhi	strain=MDUST210	1	1	1	1	1	1	5	1	13	9,12,[Vi]:d:-	Typhi	9	d	-	9:d:-	Typhi
GCA_001138325.1	Salmonella enterica subsp. enterica serovar Typhi	strain=Ke475	1	1	1	1	1	1	5	1	13	9,12,[Vi]:d:-	Typhi	9	d	-	9:d:-	Typhi
GCA_001138345.1	Salmonella enterica subsp. enterica serovar Typhi	strain=UI54	1	1	1	1	1	1	5	1	13	9,12,[Vi]:d:-	Typhi	9	d	-	9:d:-	Typhi
GCA_001138365.1	Salmonella enterica subsp. enterica serovar Typhi	strain=MDUST217	1	1	2	1	1	1	5	2	13	9,12:-:-	Typhi	9	d	-	9:d:-	Typhi
GCA_001138465.1	Salmonella enterica subsp. enterica serovar Typhi	strain=UI2591	1	1	1	1	1	1	5	1	13	9,12,[Vi]:d:-	Typhi	9	d	-	9:d:-	Typhi
GCA_001138705.1	Salmonella enterica subsp. enterica serovar Typhi	strain=2008-007203	1	1	1	1	1	1	5	1	13	9,12,[Vi]:d:-	Typhi	9	d	-	9:d:-	Typhi
GCA_001138725.1	Salmonella enterica subsp. enterica serovar Typhi	strain=MDUST65	1	1	2	1	1	1	5	2	13	9,12:-:-	Typhi	9	d	-	9:d:-	Typhi
GCA_001138885.1	Salmonella enterica subsp. enterica serovar Typhi	strain=MDUST358	1	1	2	1	1	1	5	2	13	9,12:-:-	Typhi	9	d	-	9:d:-	Typhi
GCA_001138905.1	Salmonella enterica subsp. enterica serovar Typhi	strain=MDUST274	1	1	2	1	1	1	5	2	13	9,12:-:-	Typhi	9	d	-	9:d:-	Typhi
GCA_001139045.1	Salmonella enterica subsp. enterica serovar Typhi	strain=IPCK	1	1	2	1	1	1	5	2	13	9,12:-:-	Typhi	9	d	-	9:d:-	Typhi
GCA_001139245.1	Salmonella enterica subsp. enterica serovar Typhi	strain=3322/3	1	1	2	1	1	1	5	2	13	9,12:-:-	Typhi	9	d	-	9:d:-	Typhi
GCA_001139325.1	Salmonella enterica subsp. enterica serovar Typhimurium str. DT104	strain=CH47	10	7	12	9	5	9	2	19	1	4,5:12:i:-	Typhimurium	4	i	1,2	4:i:1,2	Typhimurium
GCA_001139385.1	Salmonella enterica subsp. enterica serovar Typhi	strain=MDUST112	1	1	2	1	1	1	5	2	13	9,12:-:-	Typhi	9	d	-	9:d:-	Typhi
GCA_001139705.1	Salmonella enterica subsp. enterica serovar Typhi	strain=BC2011-1305	1	1	1	1	1	1	5	1	13	9,12,[Vi]:d:-	Typhi	9	d	-	9:d:-	Typhi
GCA_001139745.1	Salmonella enterica subsp. enterica serovar Typhi	strain=MDUST279	1	1	2	1	1	1	5	2	13	9,12:-:-	Typhi	9	d	-	9:d:-	Typhi
GCA_001140305.1	Salmonella enterica subsp. enterica serovar Typhi	strain=MDUST349	1	1	2	1	1	1	5	2	13	9,12:-:-	Typhi	9	d	-	9:d:-	Typhi
GCA_001140345.1	Salmonella enterica subsp. enterica serovar Typhi	strain=MDUST381	1	1	2	1	1	1	5	2	13	9,12:-:-	Typhi	9	d	-	9:d:-	Typhi
GCA_001140485.1	Salmonella enterica subsp. enterica serovar Typhi	strain=MDUST327	1	1	1	1	1	1	5	1	13	9,12,[Vi]:d:-	Typhi	9	d	-	9:d:-	Typhi
GCA_001140585.1	Salmonella enterica subsp. enterica serovar Typhi	strain=UI 3257	1	1	2	1	1	1	5	2	13	9,12:-:-	Typhi	9	d	-	9:d:-	Typhi
GCA_001140605.1	Salmonella enterica subsp. enterica serovar Typhi	strain=A360	1	1	1	1	1	1	5	1	13	9,12,[Vi]:d:-	Typhi	9	d	-	9:d:-	Typhi
GCA_001140725.1	Salmonella enterica subsp. enterica serovar Typhimurium str. DT104	strain=CH8	10	7	12	9	5	9	2	19	1	4,5:12:i:-	Typhimurium	4	i	1,2	4:i:1,2	Typhimurium
GCA_001140985.1	Salmonella enterica subsp. enterica serovar Typhi	strain=ERL09892	1	1	1	1	1	1	5	1	13	9,12,[Vi]:d:-	Typhi	9	d	-	9:d:-	Typhi
GCA_001141045.1	Salmonella enterica subsp. enterica serovar Typhi	strain=MDUST330	1	1	2	1	1	1	5	2	13	9,12:-:-	Typhi	9	d	-	9:d:-	Typhi
GCA_001141065.1	Salmonella enterica subsp. enterica serovar Typhi	strain=42	1	1	1	1	1	1	5	1	13	9,12,[Vi]:d:-	Typhi	9	d	-	9:d:-	Typhi
GCA_001141085.1	Salmonella enterica subsp. enterica serovar Typhi	strain=MDUST202	1	1	2	1	1	1	5	2	13	9,12:-:-	Typhi	9	d	-	9:d:-	Typhi
GCA_001141105.1	Salmonella enterica subsp. enterica serovar Typhi	strain=ERL063423	1	1	1	1	1	1	5	1	13	9,12,[Vi]:d:-	Typhi	9	d	-	9:d:-	Typhi
GCA_001141125.1	Salmonella enterica subsp. enterica serovar Typhi	strain=1093	1	1	1	1	1	1	5	1	13	9,12,[Vi]:d:-	Typhi	9	d	-	9:d:-	Typhi
GCA_001141165.1	Salmonella enterica subsp. enterica serovar Typhi	strain=E02-2612	1	1	2	1	1	1	5	2	13	9,12:-:-	Typhi	9	d	-	9:d:-	Typhi
GCA_001141205.1	Salmonella enterica subsp. enterica serovar Typhi	strain=MDUST208	1	1	2	1	1	1	5	2	13	9,12:-:-	Typhi	9	d	-	9:d:-	Typhi
GCA_001141225.1	Salmonella enterica subsp. enterica serovar Typhi	strain=np80	1	1	1	1	1	1	5	1	13	9,12,[Vi]:d:-	Typhi	9	d	-	9:d:-	Typhi
GCA_001141445.1	Salmonella enterica subsp. enterica serovar Typhi	strain=MDUST390	1	1	1	1	1	1	5	1	13	9,12,[Vi]:d:-	Typhi	9	d	-	9:d:-	Typhi
GCA_001141645.1	Salmonella enterica subsp. enterica serovar Typhi	strain=2010-006459	1	1	1	1	1	1	5	1	13	9,12,[Vi]:d:-	Typhi	9	d	-	9:d:-	Typhi
GCA_001141825.1	Salmonella enterica subsp. enterica serovar Typhi	strain=1021624	1	1	1	1	1	1	5	1	13	9,12,[Vi]:d:-	Typhi	9	d	-	9:d:-	Typhi
GCA_001141905.1	Salmonella enterica subsp. enterica serovar Typhi	strain=MDUST120	1	1	2	1	1	1	5	2	13	9,12:-:-	Typhi	9	d	-	9:d:-	Typhi
GCA_001141945.1	Salmonella enterica subsp. enterica serovar Typhi	strain=ERL091092	1	1	2	1	1	1	5	2	13	9,12:-:-	Typhi	9	j	-	9:j:-	I 9:j:-
GCA_001142085.1	Salmonella enterica subsp. enterica serovar Typhi	strain=MDUST302	1	1	1	1	1	1	5	1	13	9,12,[Vi]:d:-	Typhi	9	d	-	9:d:-	Typhi
GCA_001142285.1	Salmonella enterica subsp. enterica serovar Typhi	strain=3283	1	1	1	1	1	1	5	1	13	9,12,[Vi]:d:-	Typhi	9	d	-	9:d:-	Typhi
GCA_001142325.1	Salmonella enterica subsp. enterica serovar Typhi	strain=2012-009618	1	1	1	1	1	1	5	1	13	9,12,[Vi]:d:-	Typhi	9	d	-	9:d:-	Typhi
GCA_001142345.1	Salmonella enterica subsp. enterica serovar Typhi	strain=MDUST394	1	1	1	1	1	1	5	1	13	9,12,[Vi]:d:-	Typhi	9	d	-	9:d:-	Typhi
GCA_001142525.1	Salmonella enterica subsp. enterica serovar Typhi	strain=A268	1	1	1	1	1	1	5	1	13	9,12,[Vi]:d:-	Typhi	9	d	-	9:d:-	Typhi
GCA_001142565.1	Salmonella enterica subsp. enterica serovar Typhi	strain=MDUST385	1	1	1	1	1	1	5	1	13	9,12,[Vi]:d:-	Typhi	9	d	-	9:d:-	Typhi
GCA_001142625.1	Salmonella enterica subsp. enterica serovar Typhi	strain=MDUST145	1	1	1	1	1	1	5	1	13	9,12,[Vi]:d:-	Typhi	9	d	-	9:d:-	Typhi
GCA_001142665.1	Salmonella enterica subsp. enterica serovar Typhi	strain=MDUST218	1	1	2	1	1	1	5	2	13	9,12:-:-	Typhi	9	d	-	9:d:-	Typhi
GCA_001142785.1	Salmonella enterica subsp. enterica serovar Typhi	strain=np16	1	478	2	1	1	1	5	2233	-	-	Typhi	9	d	-	9:d:-	Typhi
GCA_001142805.1	Salmonella enterica subsp. enterica serovar Typhi	strain=MDUST128	1	1	1	1	1	1	5	1	13	9,12,[Vi]:d:-	Typhi	9	d	-	9:d:-	Typhi
GCA_001142885.1	Salmonella enterica subsp. enterica serovar Typhi	strain=ST1134/01	1	1	2	1	1	1	5	2	13	9,12:-:-	Typhi	9	d	-	9:d:-	Typhi
GCA_001142965.1	Salmonella enterica subsp. enterica serovar Typhi	strain=LNT659	1	1	1	1	1	1	5	1	13	9,12,[Vi]:d:-	Typhi	9	d	-	9:d:-	Typhi
GCA_001143025.1	Salmonella enterica subsp. enterica serovar Typhi	strain=MDUST212	1	1	2	1	1	1	5	2	13	9,12:-:-	Typhi	9	d	-	9:d:-	Typhi
GCA_001143045.1	Salmonella enterica subsp. enterica serovar Typhi	strain=MDUST368	1	1	1	1	1	1	5	1	13	9,12,[Vi]:d:-	Typhi	9	d	-	9:d:-	Typhi
GCA_001143065.1	Salmonella enterica subsp. enterica serovar Typhi	strain=UI1998	1	1	1	1	1	1	5	1	13	9,12,[Vi]:d:-	Typhi	9	d	-	9:d:-	Typhi
GCA_001143105.1	Salmonella enterica subsp. enterica serovar Typhi	strain=E00-7463	1	1	2	1	1	1	5	2	13	9,12:-:-	Typhi	9	d	-	9:d:-	Typhi
GCA_001143405.1	Salmonella enterica subsp. enterica serovar Typhi	strain=MDUST250	1	1	2	1	1	1	5	2	13	9,12:-:-	Typhi	9	d	-	9:d:-	Typhi
GCA_001143485.1	Salmonella enterica subsp. enterica serovar Typhi	strain=E1240	1	1	2	1	1	1	5	2	13	9,12:-:-	Typhi	9	d	-	9:d:-	Typhi
GCA_001143625.1	Salmonella enterica subsp. enterica serovar Typhi	strain=MDUST227	1	1	2	1	1	1	5	2	13	9,12:-:-	Typhi	9	d	-	9:d:-	Typhi
GCA_001143965.1	Salmonella enterica subsp. enterica serovar Typhi	strain=UI2679	1	1	2	1	1	1	5	2	13	9,12:-:-	Typhi	9	d	-	9:d:-	Typhi
GCA_001143985.1	Salmonella enterica subsp. enterica serovar Typhi	strain=D28995	1	1	2	1	1	1	5	2	13	9,12:-:-	Typhi	9	d	-	9:d:-	Typhi
GCA_001144045.1	Salmonella enterica subsp. enterica serovar Typhi	strain=1019806	1	1	1	1	1	1	5	1	13	9,12,[Vi]:d:-	Typhi	9	d	-	9:d:-	Typhi
GCA_001144245.1	Salmonella enterica subsp. enterica serovar Typhi	strain=E00-3370	1	1	2	1	1	1	5	2	13	9,12:-:-	Typhi	9	d	-	9:d:-	Typhi
GCA_001144305.1	Salmonella enterica subsp. enterica serovar Typhimurium str. DT104	strain=CH43	10	7	12	9	5	9	2	19	1	4,5:12:i:-	Typhimurium	4	i	1,2	4:i:1,2	Typhimurium
GCA_001144345.1	Salmonella enterica subsp. enterica serovar Typhi	strain=1036143	1	1	1	1	1	1	5	1	13	9,12,[Vi]:d:-	Typhi	9	d	-	9:d:-	Typhi
GCA_001144465.1	Salmonella enterica subsp. enterica serovar Typhi	strain=MDUST247	1	1	1	1	1	1	5	1	13	9,12,[Vi]:d:-	Typhi	9	d	-	9:d:-	Typhi
GCA_001144645.1	Salmonella enterica subsp. enterica serovar Typhi	strain=1020059	1	1	1	1	1	1	5	1	13	9,12,[Vi]:d:-	Typhi	9	d	-	9:d:-	Typhi
GCA_001144665.1	Salmonella enterica subsp. enterica serovar Typhi	strain=MDUST277	1	1	2	1	1	1	5	2	13	9,12:-:-	Typhi	9	d	-	9:d:-	Typhi
GCA_001145065.1	Salmonella enterica subsp. enterica serovar Typhi	strain=Ke452	1	1	1	1	1	1	5	1	13	9,12,[Vi]:d:-	Typhi	9	d	-	9:d:-	Typhi
GCA_001145105.1	Salmonella enterica subsp. enterica serovar Typhi	strain=MDUST138	1	1	2	1	1	1	5	2	13	9,12:-:-	Typhi	9	d	-	9:d:-	Typhi
GCA_001145205.1	Salmonella enterica subsp. enterica serovar Typhi	strain=MDUST289	1	1	1	1	1	1	5	1	13	9,12,[Vi]:d:-	Typhi	9	d	-	9:d:-	Typhi
GCA_001145385.1	Salmonella enterica subsp. enterica serovar Typhi	strain=H12ESR01946-001A	1	1	1	1	1	1	5	1	13	9,12,[Vi]:d:-	Typhi	9	d	-	9:d:-	Typhi
GCA_001145485.1	Salmonella enterica subsp. enterica serovar Typhi	strain=16599	1	1	1	1	1	1	5	1	13	9,12,[Vi]:d:-	Typhi	9	d	-	9:d:-	Typhi
GCA_001145545.1	Salmonella enterica subsp. enterica serovar Typhi	strain=MDUST197	1	1	1	1	1	1	5	1	13	9,12,[Vi]:d:-	Typhi	9	d	-	9:d:-	Typhi
GCA_001145565.1	Salmonella enterica subsp. enterica serovar Typhi	strain=MDUST312	1	1	1	1	1	1	5	1	13	9,12,[Vi]:d:-	Typhi	9	d	-	9:d:-	Typhi
GCA_001145585.1	Salmonella enterica subsp. enterica serovar Typhi	strain=MDUST59	1	1	1	1	1	1	5	1	13	9,12,[Vi]:d:-	Typhi	9	d	-	9:d:-	Typhi
GCA_001145945.1	Salmonella enterica subsp. enterica serovar Typhi	strain=MDUST225	1	1	1	1	1	1	5	1	13	9,12,[Vi]:d:-	Typhi	9	d	-	9:d:-	Typhi
GCA_001146025.1	Salmonella enterica subsp. enterica serovar Typhi	strain=ERL043008	1	1	1	1	1	1	5	1	13	9,12,[Vi]:d:-	Typhi	9	d	-	9:d:-	Typhi
GCA_001146045.1	Salmonella enterica subsp. enterica serovar Typhi	strain=2439	1	1	2	1	1	1	5	2	13	9,12:-:-	Typhi	9	d	-	9:d:-	Typhi
GCA_001146125.1	Salmonella enterica subsp. enterica serovar Typhi	strain=MDUST295	1	1	2	1	1	1	5	2	13	9,12:-:-	Typhi	9	d	-	9:d:-	Typhi
GCA_001146145.1	Salmonella enterica subsp. enterica serovar Typhi	strain=A33112	1	1	2	1	1	1	5	2	13	9,12:-:-	Typhi	9	d	-	9:d:-	Typhi
GCA_001146205.1	Salmonella enterica subsp. enterica serovar Typhi	strain=MDUST141	1	1	1	1	1	1	5	1	13	9,12,[Vi]:d:-	Typhi	9	d	-	9:d:-	Typhi
GCA_001146305.1	Salmonella enterica subsp. enterica serovar Typhi	strain=2009-007146	1	1	1	1	1	1	5	1	13	9,12,[Vi]:d:-	Typhi	9	d	-	9:d:-	Typhi
GCA_001146465.1	Salmonella enterica subsp. enterica serovar Typhimurium str. DT104	strain=CH31	10	7	12	9	5	9	2	19	1	4,5:12:i:-	Typhimurium	4	i	1,2	4:i:1,2	Typhimurium
GCA_001146645.1	Salmonella enterica subsp. enterica serovar Typhi	strain=2009-011935	1	1	1	1	1	1	5	1	13	9,12,[Vi]:d:-	Typhi	9	d	-	9:d:-	Typhi
GCA_001146725.1	Salmonella enterica subsp. enterica serovar Typhi	strain=1006099	1	1	1	1	1	1	5	1	13	9,12,[Vi]:d:-	Typhi	9	d	-	9:d:-	Typhi
GCA_001146745.1	Salmonella enterica subsp. enterica serovar Typhi	strain=E97-9141	1	1	2	1	1	1	5	2	13	9,12:-:-	Typhi	9	d	-	9:d:-	Typhi
GCA_001146825.1	Salmonella enterica subsp. enterica serovar Typhi	strain=2008-007991	1	1	1	1	1	1	5	1	13	9,12,[Vi]:d:-	Typhi	9	d	-	9:d:-	Typhi
GCA_001146985.1	Salmonella enterica subsp. enterica serovar Typhi	strain=A58450	1	1	1	1	1	1	5	1	13	9,12,[Vi]:d:-	Typhi	9	d	-	9:d:-	Typhi
GCA_001147085.1	Salmonella enterica subsp. enterica serovar Typhi	strain=MDUST201	1	1	1	1	1	1	5	1	13	9,12,[Vi]:d:-	Typhi	9	d	-	9:d:-	Typhi
GCA_001147545.1	Salmonella enterica subsp. enterica serovar Typhi	strain=IB5360	1	1	2	1	1	1	5	2	13	9,12:-:-	Typhi	9	d	-	9:d:-	Typhi
GCA_001147765.1	Salmonella enterica subsp. enterica serovar Typhi	strain=MDUST337	1	1	1	1	1	1	5	1	13	9,12,[Vi]:d:-	Typhi	9	d	-	9:d:-	Typhi
GCA_001147885.1	Salmonella enterica subsp. enterica serovar Typhi	strain=2008-006312	1	1	1	1	1	1	5	1	13	9,12,[Vi]:d:-	Typhi	9	d	-	9:d:-	Typhi
GCA_001148005.1	Salmonella enterica subsp. enterica serovar Typhi	strain=1032927	1	1	1	1	1	1	5	1	13	9,12,[Vi]:d:-	Typhi	9	d	-	9:d:-	Typhi
GCA_001148045.1	Salmonella enterica subsp. enterica serovar Typhi	strain=E99-9794	1	1	1	1	1	1	5	1	13	9,12,[Vi]:d:-	Typhi	9	d	-	9:d:-	Typhi
GCA_001148085.1	Salmonella enterica subsp. enterica serovar Typhi	strain=MDUST137	1	1	2	1	1	1	5	2	13	9,12:-:-	Typhi	9	d	-	9:d:-	Typhi
GCA_001148105.1	Salmonella enterica subsp. enterica serovar Typhi	strain=MDUST342	1	1	1	1	1	1	5	1	13	9,12,[Vi]:d:-	Typhi	9	d	-	9:d:-	Typhi
GCA_001148125.1	Salmonella enterica subsp. enterica serovar Typhi	strain=ERL024120	1	465	2	1	1	1	5	2138	-	-	Typhi	9	d	-	9:d:-	Typhi
GCA_001148225.1	Salmonella enterica subsp. enterica serovar Typhi	strain=MDUST18	1	1	1	1	1	1	5	1	13	9,12,[Vi]:d:-	Typhi	9	d	-	9:d:-	Typhi
GCA_001148265.1	Salmonella enterica subsp. enterica serovar Typhi	strain=A40201	1	1	2	1	1	1	5	2	13	9,12:-:-	Typhi	9	d	-	9:d:-	Typhi
GCA_001148305.1	Salmonella enterica subsp. enterica serovar Typhi	strain=ERL082356	1	1	1	1	1	1	5	1	13	9,12,[Vi]:d:-	Typhi	9	d	-	9:d:-	Typhi
GCA_001148325.1	Salmonella enterica subsp. enterica serovar Typhi	strain=MDUST226	1	1	2	1	1	1	5	2	13	9,12:-:-	Typhi	9	d	-	9:d:-	Typhi
GCA_001148345.1	Salmonella enterica subsp. enterica serovar Typhi	strain=LNT279	1	1	1	1	1	1	5	1	13	9,12,[Vi]:d:-	Typhi	9	d	-	9:d:-	Typhi
GCA_001148625.1	Salmonella enterica subsp. enterica serovar Typhi	strain=np67	1	1	1	1	1	1	5	1	13	9,12,[Vi]:d:-	Typhi	9	d	-	9:d:-	Typhi
GCA_001148665.1	Salmonella enterica subsp. enterica serovar Typhi	strain=MDUST352	1	1	2	1	1	1	5	2	13	9,12:-:-	Typhi	9	d	-	9:d:-	Typhi
GCA_001148805.1	Salmonella enterica subsp. enterica serovar Typhi	strain=2008-001909	1	1	1	1	1	1	5	1	13	9,12,[Vi]:d:-	Typhi	9	d	-	9:d:-	Typhi
GCA_001148825.1	Salmonella enterica subsp. enterica serovar Typhi	strain=2005-010587	1	1	2	1	1	1	5	2	13	9,12:-:-	Typhi	9	d	-	9:d:-	Typhi
GCA_001148845.1	Salmonella enterica subsp. enterica serovar Typhi	strain=2007-005516	1	1	1	1	1	1	5	1	13	9,12,[Vi]:d:-	Typhi	9	d	-	9:d:-	Typhi
GCA_001148885.1	Salmonella enterica subsp. enterica serovar Typhi	strain=MDUST369	1	1	1	1	1	1	5	1	13	9,12,[Vi]:d:-	Typhi	9	d	-	9:d:-	Typhi
GCA_001148945.1	Salmonella enterica subsp. enterica serovar Typhi	strain=ERL102275	1	1	1	1	1	1	5	1	13	9,12,[Vi]:d:-	Typhi	9	d	-	9:d:-	Typhi
GCA_001149025.1	Salmonella enterica subsp. enterica serovar Typhi	strain=3802	1	1	2	1	1	1	5	2	13	9,12:-:-	Typhi	9	d	-	9:d:-	Typhi
GCA_001149145.1	Salmonella enterica subsp. enterica serovar Typhi	strain=2005-008425	1	1	1	1	1	1	5	1	13	9,12,[Vi]:d:-	Typhi	9	d	-	9:d:-	Typhi
GCA_001149165.1	Salmonella enterica subsp. enterica serovar Typhi	strain=MDUST121	1	1	2	1	1	1	5	2	13	9,12:-:-	Typhi	9	d	-	9:d:-	Typhi
GCA_001149445.1	Salmonella enterica subsp. enterica serovar Typhi	strain=2010-010162	1	1	1	1	1	1	5	1	13	9,12,[Vi]:d:-	Typhi	9	d	-	9:d:-	Typhi
GCA_001149685.1	Salmonella enterica subsp. enterica serovar Typhi	strain=BKQ2KZ	1	1	1	1	1	1	5	1	13	9,12,[Vi]:d:-	Typhi	9	d	-	9:d:-	Typhi
GCA_001149745.1	Salmonella enterica subsp. enterica serovar Typhi	strain=MDUST148	1	1	1	1	1	1	5	1	13	9,12,[Vi]:d:-	Typhi	9	d	-	9:d:-	Typhi
GCA_001149885.1	Salmonella enterica subsp. enterica serovar Typhi	strain=1029975	1	1	1	1	1	1	5	1	13	9,12,[Vi]:d:-	Typhi	9	d	-	9:d:-	Typhi
GCA_001149905.1	Salmonella enterica subsp. enterica serovar Typhi	strain=MDUST232	1	1	1	1	1	1	5	1	13	9,12,[Vi]:d:-	Typhi	9	d	-	9:d:-	Typhi
GCA_001150065.1	Salmonella enterica subsp. enterica serovar Typhi	strain=MDUST20	1	1	1	1	1	1	5	1	13	9,12,[Vi]:d:-	Typhi	9	d	-	9:d:-	Typhi
GCA_001150125.1	Salmonella enterica subsp. enterica serovar Typhi	strain=2010-002605	1	1	1	1	1	1	5	1	13	9,12,[Vi]:d:-	Typhi	9	d	-	9:d:-	Typhi
GCA_001150445.1	Salmonella enterica subsp. enterica serovar Typhi	strain=2012-017695	1	1	1	1	1	1	5	1	13	9,12,[Vi]:d:-	Typhi	9	d	-	9:d:-	Typhi
GCA_001150805.1	Salmonella enterica subsp. enterica serovar Typhi	strain=MDUST351	1	1	1	1	1	1	5	1	13	9,12,[Vi]:d:-	Typhi	9	d	-	9:d:-	Typhi
GCA_001151045.1	Salmonella enterica subsp. enterica serovar Typhi	strain=MDUST298	1	1	2	1	1	1	5	2	13	9,12:-:-	Typhi	9	d	-	9:d:-	Typhi
GCA_001151125.1	Salmonella enterica subsp. enterica serovar Typhi	strain=MDUST161	1	1	1	1	1	1	5	1	13	9,12,[Vi]:d:-	Typhi	9	d	-	9:d:-	Typhi
GCA_001151225.1	Salmonella enterica subsp. enterica serovar Typhi	strain=np22	1	1	1	1	1	1	5	1	13	9,12,[Vi]:d:-	Typhi	9	d	-	9:d:-	Typhi
GCA_001151265.1	Salmonella enterica subsp. enterica serovar Typhi	strain=01-2012-003910	1	1	1	1	1	1	5	1	13	9,12,[Vi]:d:-	Typhi	9	d	-	9:d:-	Typhi
GCA_001151325.1	Salmonella enterica subsp. enterica serovar Typhi	strain=A380	1	1	1	1	1	1	5	1	13	9,12,[Vi]:d:-	Typhi	9	d	-	9:d:-	Typhi
GCA_001151665.1	Salmonella enterica subsp. enterica serovar Typhi	strain=2007-001525	1	1	1	1	1	1	5	1	13	9,12,[Vi]:d:-	Typhi	9	d	-	9:d:-	Typhi
GCA_001151725.1	Salmonella enterica subsp. enterica serovar Typhi	strain=IB5359	1	1	2	1	1	1	5	2	13	9,12:-:-	Typhi	9	d	-	9:d:-	Typhi
GCA_001151825.1	Salmonella enterica subsp. enterica serovar Typhi	strain=Ke467	1	1	1	1	1	1	5	1	13	9,12,[Vi]:d:-	Typhi	9	d	-	9:d:-	Typhi
GCA_001151945.1	Salmonella enterica subsp. enterica serovar Typhi	strain=2012-007197	1	1	1	1	1	1	5	1	13	9,12,[Vi]:d:-	Typhi	9	d	-	9:d:-	Typhi
GCA_001151985.1	Salmonella enterica subsp. enterica serovar Typhi	strain=E02-1536	1	1	2	1	1	1	5	2	13	9,12:-:-	Typhi	9	d	-	9:d:-	Typhi
GCA_001152105.1	Salmonella enterica subsp. enterica serovar Typhi	strain=MDUST86	1	1	1	1	1	1	5	1	13	9,12,[Vi]:d:-	Typhi	9	d	-	9:d:-	Typhi
GCA_001152145.1	Salmonella enterica subsp. enterica serovar Typhi	strain=2010-002948	1	1	1	1	1	1	5	1	13	9,12,[Vi]:d:-	Typhi	9	d	-	9:d:-	Typhi
GCA_001152345.1	Salmonella enterica subsp. enterica serovar Typhi	strain=2007-007073	1	1	2	1	1	1	5	2	13	9,12:-:-	Typhi	9	d	-	9:d:-	Typhi
GCA_001152445.1	Salmonella enterica subsp. enterica serovar Typhi	strain=MDUST359	1	1	2	1	1	1	5	2	13	9,12:-:-	Typhi	9	d	-	9:d:-	Typhi
GCA_001152465.1	Salmonella enterica subsp. enterica serovar Typhi	strain=A271	1	1	1	1	1	1	5	1	13	9,12,[Vi]:d:-	Typhi	9	d	-	9:d:-	Typhi
GCA_001152505.1	Salmonella enterica subsp. enterica serovar Typhi	strain=LNT22	1	1	1	1	1	1	5	1	13	9,12,[Vi]:d:-	Typhi	9	d	-	9:d:-	Typhi
GCA_001152705.1	Salmonella enterica subsp. enterica serovar Typhi	strain=MDUST343	1	1	2	1	1	1	5	2	13	9,12:-:-	Typhi	9	d	-	9:d:-	Typhi
GCA_001152845.1	Salmonella enterica subsp. enterica serovar Typhi	strain=MDUST149	1	1	2	1	1	1	5	2	13	9,12:-:-	Typhi	9	d	-	9:d:-	Typhi
[truncated: 2,500 more rows]

## Sheet: Strains in core genome tree
NCBI_information				Core gemome tree (Fig. 1B)	MLST database information											SeqSero2 predicted results
assembly_accession	organism_name	infraspecific_name	abbreviated name	Clade	AROCNUM	DNANNUM	HEMDNUM	HISDNUM	PURENUM	SUCANUM	THRANUM	ST	eBG	ANTIGENIC_FORMULAS	SEROTYPE	O antigen	H1 antigen	H2 antigen	antigenic profile	Predicted serotype
GCA_000230875.1	Salmonella enterica subsp. enterica serovar Infantis str. SARB27	strain=SARB27	S.Infantis_SARB27		11	11	17	40	32	9	40	79	-	1,4,12:z:1,7	Infantis	7	r	1,5	7:r:1,5	Infantis
GCA_001879785.1	Salmonella enterica subsp. enterica serovar Oranienburg	strain=CFSAN039516	S.Oranienburg_CFSAN039516		13	11	16	15	12	15	4	23	41	6,7:m,t:-	Oranienburg	7	m,t	-	7:m,t:-	Oranienburg
GCA_001879765.1	Salmonella enterica subsp. enterica serovar Oranienburg	strain=CFSAN039518	S.Oranienburg_CFSAN039518		13	11	16	15	12	15	4	23	41	6,7:m,t:-	Oranienburg	7	m,t	-	7:m,t:-	Oranienburg
GCA_001879795.1	Salmonella enterica subsp. enterica serovar Oranienburg	strain=CFSAN039515	S.Oranienburg_CFSAN039515		13	11	16	15	12	15	4	23	41	6,7:m,t:-	Oranienburg	7	m,t	-	7:m,t:-	Oranienburg
GCA_000486765.2	Salmonella enterica subsp. enterica serovar Panama str. ATCC 7378	strain=ATCC 7378	S.Panama_ATCC_7378		22	11	25	21	10	23	23	48	42	9,12:l,v:1,5:d	Panama	9	l,v	1,5	9:l,v:1,5	Panama
GCA_000020745.1	Salmonella enterica subsp. enterica serovar Schwarzengrund str. CVM19633	strain=CVM19633	S.Schwarzengrund_CVM19633		43	47	49	49	41	15	114	322	33		Schwarzengrund	4	d	1,7	4:d:1,7	Schwarzengrund
GCA_000487215.1	Salmonella enterica subsp. enterica serovar Give str. 564	strain=564	S.Give_564		111	47	49	42	12	58	3	654	239	1,3,15:l,v:1,7	Give	3,10	l,v	1,7	3,10:l,v:1,7	Give
GCA_000487775.2	Salmonella enterica subsp. enterica serovar Bredeney str. CFSAN001080	strain=CFSAN001080	S.Bredeney_CFSAN001080		111	63	49	16	41	15	3	897	33	1,4,12,27:l,v:1,7	Bredeney	4	l,v	1,7	4:l,v:1,7	Bredeney
GCA_000238475.2	Salmonella enterica subsp. enterica serovar Montevideo str. 29N	strain=29N	S.Montevideo_29N	MvPL-1	43	41	16	13	12	13	4	195	40	6,7:g,m,s:-:Rz82	Montevideo	-	g,m,s	-	-:g,m,s:-	I -:g,m,s:-
GCA_000238495.2	Salmonella enterica subsp. enterica serovar Montevideo str. SARB30	strain=SARB30	S.Montevideo_SARB30	MvPL-1	43	41	16	13	34	13	4	4	40	6,7:g,m,s:-	Montevideo	7	g,m,s	-	7:g,m,s:-	Montevideo
GCA_000238515.2	Salmonella enterica subsp. enterica serovar Montevideo str. LQC 10	strain=LQC 10	S.Montevideo_LQC_10	MvPL-1	43	41	16	13	34	13	4	4	40	6,7:g,m,s:-	Montevideo	7	g,m,s	-	7:g,m,s:-	Montevideo
GCA_001692045.1	Salmonella enterica subsp. enterica serovar Montevideo	strain=SMo02	S.Montevideo_SMo02	MvPL-1	43	41	16	13	34	13	4	4	40	6,7:g,m,s:-	Montevideo	7	g,m,s	-	7:g,m,s:-	Montevideo
GCA_001478915.1	Salmonella enterica subsp. enterica serovar Montevideo	strain=CVM N30669	S.Montevideo_CVM_N30669	MvPL-1	43	41	16	13	34	13	4	4	40	6,7:g,m,s:-	Montevideo	7	g,m,s	-	7:g,m,s:-	Montevideo
GCA_001480465.1	Salmonella enterica subsp. enterica serovar Montevideo	strain=CVM N42336	S.Montevideo_CVM_N42336	MvPL-1	43	41	16	13	34	13	4	4	40	6,7:g,m,s:-	Montevideo	7	g,m,s	-	7:g,m,s:-	Montevideo
GCA_001272295.1	Salmonella enterica subsp. enterica serovar Montevideo	strain=CVM N50432	S.Montevideo_CVM_N50432	MvPL-1	11	41	55	42	34	58	4	138	39	6,7:g,m,s:-	Montevideo	7	g,m,s	-	7:g,m,s:-	Montevideo
GCA_000238435.2	Salmonella enterica subsp. enterica serovar Montevideo str. 4441 H	strain=4441 H	S.Montevideo_4441_H	MvPL-2	11	41	55	42	34	58	4	138	39	6,7:g,m,s:-	Montevideo	-	g,m,s	-	-:g,m,s:-	I -:g,m,s:-
GCA_000486895.1	Salmonella enterica subsp. enterica serovar Montevideo str. 8387	strain=8387	S.Montevideo_8387	MvPL-2	11	41	55	42	34	58	4	138	39	6,7:g,m,s:-	Montevideo	7	g,m,s	-	7:g,m,s:-	Montevideo
GCA_001245015.1	Salmonella enterica subsp. enterica serovar Montevideo	strain=CVM N48700	S.Montevideo_CVM_N48700	MvPL-2	11	41	55	42	34	58	4	138	39	6,7:g,m,s:-	Montevideo	7	g,m,s	-	7:g,m,s:-	Montevideo
GCA_001245115.1	Salmonella enterica subsp. enterica serovar Montevideo	strain=CVM N48706	S.Montevideo_CVM_N48706	MvPL-2	11	41	55	42	34	58	4	138	39	6,7:g,m,s:-	Montevideo	-	g,m,s	-	-:g,m,s:-	I -:g,m,s:-
GCA_000973665.1	Salmonella enterica subsp. enterica serovar Montevideo str. USDA-ARS-USMARC-1921	strain=USDA-ARS-USMARC-1921	S.Montevideo_USDA-1921	MvPL-2	11	41	55	42	34	58	4	138	39	6,7:g,m,s:-	Montevideo	7	g,m,s	-	7:g,m,s:-	Montevideo
GCA_000940975.1	Salmonella enterica subsp. enterica serovar Montevideo str. USDA-ARS-USMARC-1903	strain=USDA-ARS-USMARC-1903	S.Montevideo_USDA-1903	MvPL-2	11	41	55	42	34	58	4	138	39	6,7:g,m,s:-	Montevideo	7	g,m,s	-	7:g,m,s:-	Montevideo
GCA_001241855.1	Salmonella enterica subsp. enterica serovar Montevideo	strain=CVM N45402	S.Montevideo_CVM_N45402	MvPL-2	11	41	55	42	34	58	4	138	39	6,7:g,m,s:-	Montevideo	-	g,m,s	-	-:g,m,s:-	I -:g,m,s:-
GCA_000238555.2	Salmonella enterica subsp. enterica serovar Montevideo str. SARB31	strain=SARB31	S.Montevideo_SARB31	MvPL-3	43	41	16	42	35	13	4	81	40	6,7,14:g,m,[p],s:-	Montevideo	7	g,m,s	-	7:g,m,s:-	Montevideo
GCA_000238455.2	Salmonella enterica subsp. enterica serovar Montevideo str. 42N	strain=42N	S.Montevideo_42N	MvPL-3	43	41	16	42	35	13	4	81	40	6,7,14:g,m,[p],s:-	Montevideo	-	g,m,s	-	-:g,m,s:-	I -:g,m,s:-
GCA_000238535.2	Salmonella enterica subsp. enterica serovar Montevideo str. ATCC BAA710	strain=ATCC BAA710	S.Montevideo_ATCC_BAA710	MvPL-3	43	41	16	42	35	13	4	81	40	6,7,14:g,m,[p],s:-	Montevideo	-	-	1,5	-:-:1,5	I -:-:1,5
GCA_001691975.1	Salmonella enterica subsp. enterica serovar Montevideo	strain=SMo01	S.Montevideo_SMo01	MvPL-4	43	41	16	42	35	13	111	316	40	16,7:g,m,s:-	Montevideo	7	g,m,s	-	7:g,m,s:-	Montevideo
GCA_000188615.2	Salmonella enterica subsp. enterica serovar Montevideo str. 366867	strain=366867	S.Montevideo_366867	MvPL-4	43	41	16	42	35	13	111	316	40	16,7:g,m,s:-	Montevideo	7	g,m,s	-	7:g,m,s:-	Montevideo
GCA_000188635.2	Salmonella enterica subsp. enterica serovar Montevideo str. 413180	strain=413180	S.Montevideo_413180	MvPL-4	43	41	16	42	35	13	111	316	40	16,7:g,m,s:-	Montevideo	-	g,m,p,s	-	-:g,m,p,s:-	I -:g,m,p,s:-
GCA_000188655.2	Salmonella enterica subsp. enterica serovar Montevideo str. 446600	strain=446600	S.Montevideo_446600	MvPL-4	43	41	16	42	35	13	111	316	40	16,7:g,m,s:-	Montevideo	-	g,m,p,s	-	-:g,m,p,s:-	I -:g,m,p,s:-
GCA_000188595.2	Salmonella enterica subsp. enterica serovar Montevideo str. 414877	strain=414877	S.Montevideo_414877	MvPL-4	43	41	16	42	35	13	111	316	40	16,7:g,m,s:-	Montevideo	-	g,m,p,s	-	-:g,m,p,s:-	I -:g,m,p,s:-
GCA_000188515.2	Salmonella enterica subsp. enterica serovar Montevideo str. CASC_09SCPH15965	strain=CASC_09SCPH15965	S.Montevideo_CASC_09SCPH15965	MvPL-4	43	41	16	42	35	13	111	316	40	16,7:g,m,s:-	Montevideo	-	g,m,s	-	-:g,m,s:-	I -:g,m,s:-
GCA_000189115.2	Salmonella enterica subsp. enterica serovar Montevideo str. 315731156	strain=315731156	S.Montevideo_315731156	MvPL-4	43	41	16	42	35	13	111	316	40	16,7:g,m,s:-	Montevideo	7	g,m,s	-	7:g,m,s:-	Montevideo
GCA_000188555.2	Salmonella enterica subsp. enterica serovar Montevideo str. 81038-01	strain=81038-01	S.Montevideo_81038-01	MvPL-4	43	41	16	42	35	13	111	316	40	16,7:g,m,s:-	Montevideo	-	g,m,s	-	-:g,m,s:-	I -:g,m,s:-
GCA_000188335.2	Salmonella enterica subsp. enterica serovar Montevideo str. 315996572	strain=315996572	S.Montevideo_315996572	MvPL-4	43	41	16	42	35	13	111	316	40	16,7:g,m,s:-	Montevideo	7	g,m,s	-	7:g,m,s:-	Montevideo
GCA_001246955.1	Salmonella enterica subsp. enterica serovar Montevideo	strain=CVM N51288	S.Montevideo_CVM_N51288	MvPL-4	43	41	16	42	35	13	111	316	40	16,7:g,m,s:-	Montevideo	7	g,m,s	-	7:g,m,s:-	Montevideo
GCA_000335975.1	Salmonella enterica subsp. enterica serovar Montevideo str. 316111868	strain=316111868	S.Montevideo_316111868	MvPL-4	43	41	16	42	35	13	111	316	40	16,7:g,m,s:-	Montevideo	-	-	-	-:-:-	I -:-:-
GCA_000188455.2	Salmonella enterica subsp. enterica serovar Montevideo str. 531954	strain=531954	S.Montevideo_531954	MvPL-4	43	41	16	42	35	13	111	316	40	16,7:g,m,s:-	Montevideo	-	-	-	-:-:-	I -:-:-
GCA_000242795.2	Salmonella enterica subsp. enterica serovar Montevideo str. IA_2010008286	strain=IA_2010008286	S.Montevideo_IA_2010008286	MvPL-4	43	41	16	42	35	13	111	316	40	16,7:g,m,s:-	Montevideo	7	g,m,s	-	7:g,m,s:-	Montevideo
GCA_000240885.2	Salmonella enterica subsp. enterica serovar Montevideo str. CT_02035327	strain=CT_02035327	S.Montevideo_CT_02035327	MvPL-4	43	41	16	42	35	13	111	316	40	16,7:g,m,s:-	Montevideo	7	g,m,s	-	7:g,m,s:-	Montevideo
GCA_000240865.2	Salmonella enterica subsp. enterica serovar Montevideo str. CT_02035321	strain=CT_02035321	S.Montevideo_CT_02035321	MvPL-4	43	41	16	42	35	13	111	316	40	16,7:g,m,s:-	Montevideo	7	g,m,s	-	7:g,m,s:-	Montevideo
GCA_000240845.2	Salmonella enterica subsp. enterica serovar Montevideo str. CT_02035320	strain=CT_02035320	S.Montevideo_CT_02035320	MvPL-4	43	41	16	42	35	13	111	316	40	16,7:g,m,s:-	Montevideo	7	g,m,s	-	7:g,m,s:-	Montevideo
GCA_000240825.2	Salmonella enterica subsp. enterica serovar Montevideo str. CT_02035318	strain=CT_02035318	S.Montevideo_CT_02035318	MvPL-4	43	41	16	42	35	13	111	316	40	16,7:g,m,s:-	Montevideo	-	g,m,s	-	-:g,m,s:-	I -:g,m,s:-
GCA_000240785.2	Salmonella enterica subsp. enterica serovar Montevideo str. 80959-06	strain=80959-06	S.Montevideo_80959-06	MvPL-4	43	41	16	42	35	13	111	316	40	16,7:g,m,s:-	Montevideo	-	g,m,s	-	-:g,m,s:-	I -:g,m,s:-
GCA_000189235.2	Salmonella enterica subsp. enterica serovar Montevideo str. IA_2010008287	strain=IA_2010008287	S.Montevideo_IA_2010008287	MvPL-4	43	41	16	42	35	13	111	316	40	16,7:g,m,s:-	Montevideo	7	g,m,s	-	7:g,m,s:-	Montevideo
GCA_000189215.2	Salmonella enterica subsp. enterica serovar Montevideo str. IA_2010008285	strain=IA_2010008285	S.Montevideo_IA_2010008285	MvPL-4	43	41	16	42	35	13	111	316	40	16,7:g,m,s:-	Montevideo	-	g,m,s	-	-:g,m,s:-	I -:g,m,s:-
GCA_000189155.2	Salmonella enterica subsp. enterica serovar Montevideo str. IA_2010008282	strain=IA_2010008282	S.Montevideo_IA_2010008282	MvPL-4	43	41	16	42	35	13	111	316	40	16,7:g,m,s:-	Montevideo	-	g,m,s	-	-:g,m,s:-	I -:g,m,s:-
GCA_000189075.2	Salmonella enterica subsp. enterica serovar Montevideo str. 2009083312	strain=2009083312	S.Montevideo_2009083312	MvPL-4	43	41	16	42	35	13	111	316	40	16,7:g,m,s:-	Montevideo	7	g,m,s	-	7:g,m,s:-	Montevideo
GCA_000189055.2	Salmonella enterica subsp. enterica serovar Montevideo str. MB111609-0052	strain=MB111609-0052	S.Montevideo_MB111609-0052	MvPL-4	43	41	16	42	35	13	111	316	40	16,7:g,m,s:-	Montevideo	-	g,m,s	-	-:g,m,s:-	I -:g,m,s:-
GCA_000188955.5	Salmonella enterica subsp. enterica serovar Montevideo str. 507440-20	strain=507440-20	S.Montevideo_507440-20	MvPL-4	43	41	16	42	35	13	111	316	40	16,7:g,m,s:-	Montevideo	7	g,m,s	-	7:g,m,s:-	Montevideo
GCA_000189015.2	Salmonella enterica subsp. enterica serovar Montevideo str. MB102109-0047	strain=MB102109-0047	S.Montevideo_MB102109-0047	MvPL-4	43	41	16	42	35	13	111	316	40	16,7:g,m,s:-	Montevideo	7	g,m,s	-	7:g,m,s:-	Montevideo
GCA_000188935.2	Salmonella enterica subsp. enterica serovar Montevideo str. 609460	strain=609460	S.Montevideo_609460	MvPL-4	43	41	16	42	35	13	111	316	40	16,7:g,m,s:-	Montevideo	-	g,m,s	-	-:g,m,s:-	I -:g,m,s:-
GCA_000188915.2	Salmonella enterica subsp. enterica serovar Montevideo str. 556150-1	strain=556150-1	S.Montevideo_556150-1	MvPL-4	43	41	16	42	35	13	111	316	40	16,7:g,m,s:-	Montevideo	7	g,m,s	-	7:g,m,s:-	Montevideo
GCA_000188895.2	Salmonella enterica subsp. enterica serovar Montevideo str. 609458-1	strain=609458-1	S.Montevideo_609458-1	MvPL-4	43	41	16	42	35	13	111	316	40	16,7:g,m,s:-	Montevideo	-	g,m,s	-	-:g,m,s:-	I -:g,m,s:-
GCA_000188575.2	Salmonella enterica subsp. enterica serovar Montevideo str. MD_MDA09249507	strain=MD_MDA09249507	S.Montevideo_MD_MDA09249507	MvPL-4	43	41	16	42	35	13	111	316	40	16,7:g,m,s:-	Montevideo	7	g,m,s	-	7:g,m,s:-	Montevideo
GCA_000188535.2	Salmonella enterica subsp. enterica serovar Montevideo str. 19N	strain=19N	S.Montevideo_19N	MvPL-4	43	41	16	42	35	13	111	316	40	16,7:g,m,s:-	Montevideo	-	g,m,s	-	-:g,m,s:-	I -:g,m,s:-
GCA_001707585.1	Salmonella enterica subsp. enterica serovar Montevideo str. 609458-2	strain=609458-2	S.Montevideo_609458-2	MvPL-4	43	41	16	42	35	13	111	316	40	16,7:g,m,s:-	Montevideo	7	g,m,s	-	7:g,m,s:-	Montevideo
GCA_000188475.2	Salmonella enterica subsp. enterica serovar Montevideo str. NC_MB110209-0054	strain=NC_MB110209-0054	S.Montevideo_NC_MB110209-0054	MvPL-4	43	41	16	42	35	13	111	316	40	16,7:g,m,s:-	Montevideo	-	g,m,s	-	-:g,m,s:-	I -:g,m,s:-
GCA_000188435.2	Salmonella enterica subsp. enterica serovar Montevideo str. 515920-2	strain=515920-2	S.Montevideo_515920-2	MvPL-4	43	41	16	42	35	13	111	316	40	16,7:g,m,s:-	Montevideo	7	g,m,s	-	7:g,m,s:-	Montevideo
GCA_000188415.2	Salmonella enterica subsp. enterica serovar Montevideo str. 515920-1	strain=515920-1	S.Montevideo_515920-1	MvPL-4	43	41	16	42	35	13	111	316	40	16,7:g,m,s:-	Montevideo	7	g,m,s	-	7:g,m,s:-	Montevideo
GCA_000188395.2	Salmonella enterica subsp. enterica serovar Montevideo str. 495297-4	strain=495297-4	S.Montevideo_495297-4	MvPL-4	43	41	16	42	35	13	111	316	40	16,7:g,m,s:-	Montevideo	7	g,m,s	-	7:g,m,s:-	Montevideo
GCA_000188355.2	Salmonella enterica subsp. enterica serovar Montevideo str. 495297-1	strain=495297-1	S.Montevideo_495297-1	MvPL-4	43	41	16	42	35	13	111	316	40	16,7:g,m,s:-	Montevideo	7	g,m,s	-	7:g,m,s:-	Montevideo
GCA_000189195.2	Salmonella enterica subsp. enterica serovar Montevideo str. IA_2010008284	strain=IA_2010008284	S.Montevideo_IA_2010008284	MvPL-4	43	41	16	42	35	13	111	316	40	16,7:g,m,s:-	Montevideo	-	g,m,s	-	-:g,m,s:-	I -:g,m,s:-
GCA_000189035.2	Salmonella enterica subsp. enterica serovar Montevideo str. MB110209-0055	strain=MB110209-0055	S.Montevideo_MB110209-0055	MvPL-4	43	41	16	42	35	13	111	316	40	16,7:g,m,s:-	Montevideo	7	g,m,s	-	7:g,m,s:-	Montevideo
GCA_000189175.2	Salmonella enterica subsp. enterica serovar Montevideo str. IA_2010008283	strain=IA_2010008283	S.Montevideo_IA_2010008283	MvPL-4	43	41	16	42	35	13	111	316	40	16,7:g,m,s:-	Montevideo	-	g,m,s	-	-:g,m,s:-	I -:g,m,s:-
GCA_000188375.2	Salmonella enterica subsp. enterica serovar Montevideo str. 495297-3	strain=495297-3	S.Montevideo_495297-3	MvPL-4	43	41	16	42	35	13	111	316	40	16,7:g,m,s:-	Montevideo	7	g,m,s	-	7:g,m,s:-	Montevideo
GCA_000189095.2	Salmonella enterica subsp. enterica serovar Montevideo str. 2009085258	strain=2009085258	S.Montevideo_2009085258	MvPL-4	43	41	16	42	35	13	111	316	40	16,7:g,m,s:-	Montevideo	7	g,m,s	-	7:g,m,s:-	Montevideo
GCA_000188495.2	Salmonella enterica subsp. enterica serovar Montevideo str. OH_2009072675	strain=OH_2009072675	S.Montevideo_OH_2009072675	MvPL-4	43	41	16	42	35	13	111	316	40	16,7:g,m,s:-	Montevideo	-	g,m,s	-	-:g,m,s:-	I -:g,m,s:-
GCA_000189135.2	Salmonella enterica subsp. enterica serovar Montevideo str. IA_2009159199	strain=IA_2009159199	S.Montevideo_IA_2009159199	MvPL-4	43	41	16	42	35	13	111	316	40	16,7:g,m,s:-	Montevideo	-	g,m,s	-	-:g,m,s:-	I -:g,m,s:-
GCA_000486445.2	Salmonella enterica subsp. enterica serovar Sloterdijk str. ATCC 15791	strain=ATCC 15791	S.Sloterdijk_ATCC_15791		127	64	78	86	84	9	124	3179	-	-	-	4	z35	z6	4:z35:z6	Sloterdijk
GCA_001409135.1	Salmonella enterica subsp. enterica serovar Weltevreden	strain=2511STDY5462388	S.Weltevreden		130	97	25	125	84	9	101	365	205	3,10:r:z6	Weltevreden	3,10	r	z6	3,10:r:z6	Weltevreden
GCA_001409155.1	Salmonella enterica subsp. enterica serovar Weltevreden	strain=2511STDY5712384	S.Weltevreden1		130	97	25	125	84	9	101	365	205	3,10:r:z6	Weltevreden	3,10	r	z6	3,10:r:z6	Weltevreden
GCA_001612515.1	Salmonella enterica subsp. enterica serovar Weltevreden str. 1655	strain=1655	S.Weltevreden_1655		130	97	25	125	84	9	101	365	205	3,10:r:z6	Weltevreden	3,10	r	z6	3,10:r:z6	Weltevreden
GCA_000430125.1	Salmonella enterica subsp. enterica serovar Cubana str. CFSAN002050	strain=CFSAN002050	S.Cubana_CFSAN002050		5	36	87	103	29	108	102	286	78	1,13,23:z29:Rz37	Cubana	13	z29	-	13:z29:-	Cubana
GCA_000486835.1	Salmonella enterica subsp. enterica serovar Meleagridis str. 0047	strain=0047	S.Meleagridis_0047		92	125	78	128	138	9	141	463	83	3,10:e,h:l,w	Meleagridis	9,46	e,h	l,w	9,46:e,h:l,w	I 9,46:e,h:l,w
GCA_001535315.2	Salmonella enterica subsp. enterica serovar Tennessee	strain=CFSAN001387	S.Tennessee		118	107	8	51	2	117	16	319	238	6,7,14:z29:-	Tennessee	-	z29	-	-:z29:-	I -:z29:-
GCA_000486405.2	Salmonella enterica subsp. enterica serovar Tennessee str. TXSC_TXSC08-19	strain=TXSC_TXSC08-19	S.Tennessee_TXSC_TXSC08-19		118	107	8	51	2	117	16	319	238	6,7,14:z29:-	Tennessee	-	z29	-	-:z29:-	I -:z29:-
GCA_000484195.2	Salmonella enterica subsp. enterica serovar Agona str. 460004 2-1	strain=460004 2-1	S.Agona_460004_2-1		3	3	7	4	3	3	7	13	54	1,4,[5],12:f,g,s:[1,2]	Agona	4	f,g,s	-	4:f,g,s:-	Agona
GCA_000020885.1	Salmonella enterica subsp. enterica serovar Agona str. SL483	strain=SL483	S.Agona_SL483		3	3	7	4	3	3	7	13	54	1,4,[5],12:f,g,s:[1,2]	Agona	4	f,g,s	-	4:f,g,s:-	Agona
GCA_000494385.2	Salmonella enterica subsp. enterica serovar Agona str. 392869-2	strain=392869-2	S.Agona_392869-2		3	3	7	4	3	3	7	13	54	1,4,[5],12:f,g,s:[1,2]	Agona	4	f,g,s	-	4:f,g,s:-	Agona
GCA_000171275.1	Salmonella enterica subsp. enterica serovar Kentucky str. CDC 191	strain=CDC 191	S.Kentucky_CDC_191		62	53	54	60	5	53	54	152	15	8,[20]:i:z6	Kentucky	8	i	z6	8:i:z6	Kentucky
GCA_000170195.2	Salmonella enterica subsp. enterica serovar Kentucky str. CVM29188	strain=CVM29188	S.Kentucky_CVM29188		62	53	54	60	5	53	54	152	15	8,[20]:i:z6	Kentucky	8	i	z6	8:i:z6	Kentucky
GCA_000336135.1	Salmonella enterica subsp. enterica serovar Kentucky str. 29439	strain=29439	S.Kentucky_29439		62	53	54	60	5	53	54	152	15	8,[20]:i:z6	Kentucky	8	i	z6	8:i:z6	Kentucky
GCA_000747825.1	Salmonella enterica subsp. enterica serovar Bareilly str. CFSAN000181	strain=CFSAN000181	S.Bareilly_CFSAN000181		444	2	10	98	76	9	151	2555	-	-	-	7	y	1,5	7:y:1,5	Bareilly
GCA_000505365.2	Salmonella enterica subsp. enterica serovar Cerro str. CFSAN001588	strain=CFSAN001588	S.Cerro_CFSAN001588		14	112	43	123	118	115	120	367	37		Cerro	18	z4,z23	-	18:z4,z23:-	Cerro
GCA_000026565.1	Salmonella enterica subsp. enterica serovar Paratyphi A str. AKU_12601	strain=AKU12601	S.Paratyphi_A_AKU_12601		45	4	8	44	27	9	8	85	11	1,2,12:a:1,5	Paratyphi A	2	a	1,5	2:a:1,5	Paratyphi A
GCA_000011885.1	Salmonella enterica subsp. enterica serovar Paratyphi A str. ATCC 9150	strain=ATCC 9150	S.Paratyphi_A_ATCC_9150		45	4	8	44	27	9	8	85	11	1,2,12:a:1,5	Paratyphi A	2	a	1,5	2:a:1,5	Paratyphi A
GCA_000195995.1	Salmonella enterica subsp. enterica serovar Typhi str. CT18	strain=CT18	S.Typhi_CT18		1	1	2	1	1	1	5	2	13	9,12:-:-	Typhi	9	d	-	9:d:-	Typhi
GCA_000245535.1	Salmonella enterica subsp. enterica serovar Typhi str. P-stx-12	strain=P-stx-12	S.Typhi_P-stx-12		1	1	1	1	1	1	5	1	13	9,12,[Vi]:d:-	Typhi	9	d	-	9:d:-	Typhi
GCA_000007545.1	Salmonella enterica subsp. enterica serovar Typhi str. Ty2	strain=Ty2	S.Typhi_Ty2		1	1	1	1	1	1	5	1	13	9,12,[Vi]:d:-	Typhi	9	d	-	9:d:-	Typhi
GCA_000385905.1	Salmonella enterica subsp. enterica serovar Typhi str. Ty21a	strain=Ty21a	S.Typhi_Ty21a		1	1	1	1	1	1	5	1	13	9,12,[Vi]:d:-	Typhi	9	d	-	9:d:-	Typhi
GCA_000018385.1	Salmonella enterica subsp. enterica serovar Paratyphi C str. RKS4594	strain=RKS4594	S.Paratyphi_C_RKS4594		48	31	35	14	26	52	8	114	20	6,7:c:1,5	Paratyphi C	7	c	1,5	7:c:1,5	Paratyphi C or Choleraesuis or Typhisuis
GCA_000742815.1	Salmonella enterica subsp. enterica serovar Choleraesuis	strain=C500	S.Choleraesuis_C500		36	31	35	14	26	34	8	68	6	6,7:c:1,5	Choleraesuis s.s.	7	c	1,5	7:c:1,5	Paratyphi C or Choleraesuis or Typhisuis
GCA_000008105.1	Salmonella enterica subsp. enterica serovar Choleraesuis str. SC-B67	strain=SC-B67	S.Choleraesuis_SC-B67		34	31	35	14	26	6	8	66	6	6,7:c:-	Choleraesuis var Kunzendorf	7	c	-	7:c:-	I 7:c:-
GCA_000187565.1	Salmonella enterica subsp. enterica serovar Choleraesuis str. SCSA50	strain=A50	S.Choleraesuis_SCSA50		36	31	35	14	26	6	8	145	6	6,7:c:1,5	Choleraesuis var Kunzendorf	7	c	-	7:c:-	I 7:c:-
GCA_000487435.1	Salmonella enterica subsp. enterica serovar Bareilly str. CFSAN000197	strain=CFSAN000197	S.Bareilly_CFSAN000197	BPL-1	41	129	18	153	8	9	22	2129	-	-	-	-	y	1,5	-:y:1,5	I -:y:1,5
GCA_000748945.1	Salmonella enterica subsp. enterica serovar Bareilly str. CFSAN000235	strain=CFSAN000235	S.Bareilly_CFSAN000235	BPL-1	10	129	18	153	8	525	22	2552	-	-	-	7	y	1,5	7:y:1,5	Bareilly
GCA_000487395.1	Salmonella enterica subsp. enterica serovar Bareilly str. 2780	strain=2780	S.Bareilly_2780	BPL-1	10	129	18	153	554	9	22	2550	-	-	-	-	-	1,5	-:-:1,5	I -:-:1,5
GCA_000748965.1	Salmonella enterica subsp. enterica serovar Bareilly str. CFSAN000236	strain=CFSAN000236	S.Bareilly_CFSAN000236	BPL-1	10	129	18	153	554	9	22	2550	-	-	-	7	y	1,5	7:y:1,5	Bareilly
GCA_000749105.1	Salmonella enterica subsp. enterica serovar Bareilly str. CFSAN000754	strain=CFSAN000754	S.Bareilly_CFSAN000754	BPL-1	10	129	18	153	8	523	22	2544	-	-	-	-	y	1,5	-:y:1,5	I -:y:1,5
GCA_001834255.1	Salmonella enterica subsp. enterica serovar Bareilly	strain=CFSAN045003	S.Bareilly_CFSAN045003	BPL-1	519	129	18	153	8	9	22	2270	-	-	-	7	y	1,5	7:y:1,5	Bareilly
GCA_001834225.1	Salmonella enterica subsp. enterica serovar Bareilly	strain=CFSAN045001	S.Bareilly_CFSAN045001	BPL-1	519	129	18	153	8	9	22	2270	-	-	-	7	y	1,5	7:y:1,5	Bareilly
GCA_001834415.1	Salmonella enterica subsp. enterica serovar Bareilly	strain=CFSAN045034	S.Bareilly_CFSAN045034	BPL-1	519	129	18	153	8	9	22	2270	-	-	-	7	y	1,5	7:y:1,5	Bareilly
GCA_001834405.1	Salmonella enterica subsp. enterica serovar Bareilly	strain=CFSAN045033	S.Bareilly_CFSAN045033	BPL-1	519	129	18	153	8	9	22	2270	-	-	-	-	y	1,5	-:y:1,5	I -:y:1,5
GCA_001835285.1	Salmonella enterica subsp. enterica serovar Bareilly	strain=CFSAN045016	S.Bareilly_CFSAN045016	BPL-1	519	129	18	153	8	9	22	2270	-	-	-	7	y	1,5	7:y:1,5	Bareilly
GCA_001835125.1	Salmonella enterica subsp. enterica serovar Bareilly	strain=CFSAN044963	S.Bareilly_CFSAN044963	BPL-1	519	129	18	153	8	9	22	2270	-	-	-	7	y	1,5	7:y:1,5	Bareilly
GCA_001833665.1	Salmonella enterica subsp. enterica serovar Bareilly	strain=CFSAN044960	S.Bareilly_CFSAN044960	BPL-1	519	129	18	153	8	9	22	2270	-	-	-	7	y	1,5	7:y:1,5	Bareilly
GCA_001832745.1	Salmonella enterica subsp. enterica serovar Bareilly	strain=CFSAN044959	S.Bareilly_CFSAN044959	BPL-1	519	129	18	153	8	9	22	2270	-	-	-	7	y	1,5	7:y:1,5	Bareilly
GCA_001835385.1	Salmonella enterica subsp. enterica serovar Bareilly	strain=CFSAN045026	S.Bareilly_CFSAN045026	BPL-1	519	129	18	153	8	9	22	2270	-	-	-	7	y	1,5	7:y:1,5	Bareilly
GCA_000499465.2	Salmonella enterica subsp. enterica serovar Bovismorbificans str. 3114	strain=3114	S.Bovismorbificans_3114		2	59	23	64	38	61	12	142	34	6,8:r:1,5	Bovismorbificans	8	r	1,5	8:r:1,5	Bovismorbificans
GCA_000170235.1	Salmonella enterica subsp. enterica serovar Saintpaul str. SARA29	strain=SARA29	S.Saintpaul_SARA29	SPL-1	3	36	43	38	16	42	38	95	209	1,4,[5],12:e,h:1,2	Saintpaul	4	e,h	1,2	4:e,h:1,2	Saintpaul
GCA_001833225.1	Salmonella enterica subsp. enterica serovar Saintpaul	strain=CFSAN044909	S.Saintpaul_CFSAN044909	SPL-1	3	36	43	38	16	42	38	95	209	1,4,[5],12:e,h:1,2	Saintpaul	4	e,h	1,2	4:e,h:1,2	Saintpaul
GCA_001834535.1	Salmonella enterica subsp. enterica serovar Saintpaul	strain=CFSAN045044	S.Saintpaul_CFSAN045044	SPL-1	3	36	43	38	16	42	38	95	209	1,4,[5],12:e,h:1,2	Saintpaul	4	e,h	1,2	4:e,h:1,2	Saintpaul
GCA_001834385.1	Salmonella enterica subsp. enterica serovar Saintpaul	strain=CFSAN045031	S.Saintpaul_CFSAN045031	SPL-1	3	36	43	38	16	42	38	95	209	1,4,[5],12:e,h:1,2	Saintpaul	4	e,h	1,2	4:e,h:1,2	Saintpaul
GCA_001833805.1	Salmonella enterica subsp. enterica serovar Saintpaul	strain=CFSAN044970	S.Saintpaul_CFSAN044970	SPL-1	3	36	43	38	16	42	38	95	209	1,4,[5],12:e,h:1,2	Saintpaul	4	e,h	1,2	4:e,h:1,2	Saintpaul
GCA_001833655.1	Salmonella enterica subsp. enterica serovar Saintpaul	strain=CFSAN044961	S.Saintpaul_CFSAN044961	SPL-1	3	36	43	38	16	42	38	95	209	1,4,[5],12:e,h:1,2	Saintpaul	4	e,h	1,2	4:e,h:1,2	Saintpaul
GCA_001833315.1	Salmonella enterica subsp. enterica serovar Saintpaul	strain=CFSAN044926	S.Saintpaul_CFSAN044926	SPL-1	3	36	43	38	16	42	38	95	209	1,4,[5],12:e,h:1,2	Saintpaul	4	e,h	1,2	4:e,h:1,2	Saintpaul
GCA_001832855.1	Salmonella enterica subsp. enterica serovar Saintpaul	strain=CFSAN045028	S.Saintpaul_CFSAN045028	SPL-1	3	36	43	38	16	42	38	95	209	1,4,[5],12:e,h:1,2	Saintpaul	4	e,h	1,2	4:e,h:1,2	Saintpaul
GCA_001832595.1	Salmonella enterica subsp. enterica serovar Saintpaul	strain=CFSAN045032	S.Saintpaul_CFSAN045032	SPL-1	3	36	43	38	16	42	38	95	209	1,4,[5],12:e,h:1,2	Saintpaul	4	e,h	1,2	4:e,h:1,2	Saintpaul
GCA_001834305.1	Salmonella enterica subsp. enterica serovar Saintpaul	strain=CFSAN045009	S.Saintpaul_CFSAN045009	SPL-1	3	36	43	38	16	42	38	95	209	1,4,[5],12:e,h:1,2	Saintpaul	4	e,h	1,2	4:e,h:1,2	Saintpaul
GCA_001833815.1	Salmonella enterica subsp. enterica serovar Saintpaul	strain=CFSAN044971	S.Saintpaul_CFSAN044971	SPL-1	3	36	43	38	16	42	38	95	209	1,4,[5],12:e,h:1,2	Saintpaul	4	e,h	1,2	4:e,h:1,2	Saintpaul
GCA_001834465.1	Salmonella enterica subsp. enterica serovar Saintpaul	strain=CFSAN045039	S.Saintpaul_CFSAN045039	SPL-1	3	36	43	38	16	42	38	95	209	1,4,[5],12:e,h:1,2	Saintpaul	4	e,h	1,2	4:e,h:1,2	Saintpaul
GCA_001834525.1	Salmonella enterica subsp. enterica serovar Saintpaul	strain=CFSAN045043	S.Saintpaul_CFSAN045043	SPL-1	3	36	43	38	16	42	38	95	209	1,4,[5],12:e,h:1,2	Saintpaul	4	e,h	1,2	4:e,h:1,2	Saintpaul
GCA_001834015.1	Salmonella enterica subsp. enterica serovar Saintpaul	strain=CFSAN044989	S.Saintpaul_CFSAN044989	SPL-1	3	36	43	38	16	42	38	95	209	1,4,[5],12:e,h:1,2	Saintpaul	4	e,h	1,2	4:e,h:1,2	Saintpaul
GCA_001833975.1	Salmonella enterica subsp. enterica serovar Saintpaul	strain=CFSAN044984	S.Saintpaul_CFSAN044984	SPL-1	3	36	43	38	16	42	38	95	209	1,4,[5],12:e,h:1,2	Saintpaul	4	e,h	1,2	4:e,h:1,2	Saintpaul
GCA_001834005.1	Salmonella enterica subsp. enterica serovar Saintpaul	strain=CFSAN044986	S.Saintpaul_CFSAN044986	SPL-1	3	36	43	38	16	42	38	95	209	1,4,[5],12:e,h:1,2	Saintpaul	4	e,h	1,2	4:e,h:1,2	Saintpaul
GCA_001835315.1	Salmonella enterica subsp. enterica serovar Saintpaul	strain=CFSAN045019	S.Saintpaul_CFSAN045019	SPL-1	3	36	43	38	16	42	38	95	209	1,4,[5],12:e,h:1,2	Saintpaul	4	e,h	1,2	4:e,h:1,2	Saintpaul
GCA_001833465.1	Salmonella enterica subsp. enterica serovar Saintpaul	strain=CFSAN044935	S.Saintpaul_CFSAN044935	SPL-1	3	36	43	38	16	42	38	95	209	1,4,[5],12:e,h:1,2	Saintpaul	4	e,h	1,2	4:e,h:1,2	Saintpaul
GCA_001833965.1	Salmonella enterica subsp. enterica serovar Saintpaul	strain=CFSAN044980	S.Saintpaul_CFSAN044980	SPL-1	3	36	43	38	16	42	38	95	209	1,4,[5],12:e,h:1,2	Saintpaul	4	e,h	1,2	4:e,h:1,2	Saintpaul
GCA_001834605.1	Salmonella enterica subsp. enterica serovar Saintpaul	strain=CFSAN045047	S.Saintpaul_CFSAN045047	SPL-1	3	36	43	38	16	42	38	95	209	1,4,[5],12:e,h:1,2	Saintpaul	4	e,h	1,2	4:e,h:1,2	Saintpaul
GCA_001834125.1	Salmonella enterica subsp. enterica serovar Saintpaul	strain=CFSAN044994	S.Saintpaul_CFSAN044994	SPL-1	3	36	43	38	16	42	38	95	209	1,4,[5],12:e,h:1,2	Saintpaul	4	e,h	1,2	4:e,h:1,2	Saintpaul
GCA_001833935.1	Salmonella enterica subsp. enterica serovar Saintpaul	strain=CFSAN044979	S.Saintpaul_CFSAN044979	SPL-1	3	36	43	38	16	42	38	95	209	1,4,[5],12:e,h:1,2	Saintpaul	4	e,h	1,2	4:e,h:1,2	Saintpaul
GCA_001834565.1	Salmonella enterica subsp. enterica serovar Saintpaul	strain=CFSAN045045	S.Saintpaul_CFSAN045045	SPL-1	3	36	43	38	16	42	38	95	209	1,4,[5],12:e,h:1,2	Saintpaul	4	e,h	1,2	4:e,h:1,2	Saintpaul
GCA_001834495.1	Salmonella enterica subsp. enterica serovar Saintpaul	strain=CFSAN045042	S.Saintpaul_CFSAN045042	SPL-1	3	36	43	38	16	42	38	95	209	1,4,[5],12:e,h:1,2	Saintpaul	4	e,h	1,2	4:e,h:1,2	Saintpaul
GCA_001834445.1	Salmonella enterica subsp. enterica serovar Saintpaul	strain=CFSAN045037	S.Saintpaul_CFSAN045037	SPL-1	3	36	43	38	16	42	38	95	209	1,4,[5],12:e,h:1,2	Saintpaul	4	e,h	1,2	4:e,h:1,2	Saintpaul
GCA_001833855.1	Salmonella enterica subsp. enterica serovar Saintpaul	strain=CFSAN044973	S.Saintpaul_CFSAN044973	SPL-1	3	36	43	38	16	42	38	95	209	1,4,[5],12:e,h:1,2	Saintpaul	4	e,h	1,2	4:e,h:1,2	Saintpaul
GCA_001833415.1	Salmonella enterica subsp. enterica serovar Saintpaul	strain=CFSAN044934	S.Saintpaul_CFSAN044934	SPL-1	3	36	43	38	16	42	38	95	209	1,4,[5],12:e,h:1,2	Saintpaul	4	e,h	1,2	4:e,h:1,2	Saintpaul
GCA_001833345.1	Salmonella enterica subsp. enterica serovar Saintpaul	strain=CFSAN044928	S.Saintpaul_CFSAN044928	SPL-1	3	36	43	38	16	42	38	95	209	1,4,[5],12:e,h:1,2	Saintpaul	4	e,h	1,2	4:e,h:1,2	Saintpaul
GCA_001834485.1	Salmonella enterica subsp. enterica serovar Saintpaul	strain=CFSAN045040	S.Saintpaul_CFSAN045040	SPL-1	3	36	43	38	16	42	38	95	209	1,4,[5],12:e,h:1,2	Saintpaul	4	e,h	1,2	4:e,h:1,2	Saintpaul
GCA_000486955.1	Salmonella enterica subsp. enterica serovar Muenchen str. baa1674	strain=baa1674	S.Muenchen_baa1674		44	14	44	14	15	38	17	84	-	6,8:d:1,2	Muenchen	8	d	1,2	8:d:1,2	Muenchen
GCA_000442415.1	Salmonella enterica subsp. enterica serovar Newport str. USMARC-S3124.1	strain=USMARC-S3124.1	S.Newport_USMARC-S3124.1		10	7	21	14	15	12	12	45	3	6,8,[20]:e,h:1,2:[z67]	Newport	8	e,h	1,2	8:e,h:1,2	Newport
GCA_000016045.1	Salmonella enterica subsp. enterica serovar Newport str. SL254	strain=SL254	S.Newport_SL254		10	7	21	14	15	12	12	45	3	6,8,[20]:e,h:1,2:[z67]	Newport	8	e,h	1,2	8:e,h:1,2	Newport
GCA_000272715.3	Salmonella enterica subsp. enterica serovar Newport str. CVM 21550	strain=CVM 21550	S.Newport_CVM_21550		10	7	21	14	15	12	12	45	3	6,8,[20]:e,h:1,2:[z67]	Newport	8	e,h	1,2	8:e,h:1,2	Newport
GCA_000487175.1	Salmonella enterica subsp. enterica serovar Hadar str. ATCC 51956	strain=ATCC 51956	S.Hadar_ATCC_51956		670	5	116	88	5	7	12	3436	-	-	-	8	z10	e,n,x	8:z10:e,n,x	Hadar
GCA_000171515.1	Salmonella enterica subsp. enterica serovar Hadar str. RI_05P066	strain=RI_05P066	S.Hadar_RI_05P066		2	5	6	7	5	7	12	33	22	6,8:Z10:e,n,x	Hadar	8	z10	e,n,x	8:z10:e,n,x	Hadar
GCA_001620225.1	Salmonella enterica subsp. enterica serovar Anatum str. USDA-ARS-USMARC-1676	strain=USDA-ARS-USMARC-1676	S.Anatum_USDA-1676		10	14	15	31	514	20	33	2167	-	-	-	3,10	e,h	1,6	3,10:e,h:1,6	Anatum
GCA_000487575.2	Salmonella enterica subsp. enterica serovar Anatum str. ATCC BAA-1592	strain=ATCC BAA-1592	S.Anatum_ATCC_BAA-1592		10	14	15	31	25	20	33	64	65	3,15:e,h:1,6	Anatum	3,10	e,h	1,6	3,10:e,h:1,6	Anatum
GCA_001623665.1	Salmonella enterica subsp. enterica serovar Anatum str. USDA-ARS-USMARC-1781	strain=USDA-ARS-USMARC-1781	S.Anatum_USDA-1781		10	14	15	31	25	20	33	64	65	3,15:e,h:1,6	Anatum	3,10	e,h	1,6	3,10:e,h:1,6	Anatum
GCA_000487615.2	Salmonella enterica subsp. enterica serovar Abony str. 0014	strain=14	S.Abony_0014		2	8	10	17	6	19	418	1483	-	1,4,5,12:b:enx	Abony	4	b	e,n,x	4:b:e,n,x	Abony
GCA_000018705.1	Salmonella enterica subsp. enterica serovar Paratyphi B str. SPB7	strain=SGSC4150; SPB7	S.Paratyphi_B_SPB7		2	14	24	14	2	19	107	307	5	4,5,12:b:1,2	Paratyphi B var Java	4	b	1,2	4:b:1,2	Paratyphi B
GCA_000487755.1	Salmonella enterica subsp. enterica serovar London str. CFSAN001081	strain=CFSAN001081	S.London_CFSAN001081		10	60	58	66	6	65	16	155	237		London	-	l,v	1,6	-:l,v:1,6	- -:l,v:1,6
GCA_001479935.1	Salmonella enterica subsp. enterica serovar London	strain=CVM N38882	S.London_CVM_N38882		10	60	58	66	6	65	16	155	237		London	3,10	l,v	1,6	3,10:l,v:1,6	London
GCA_000020925.1	Salmonella enterica subsp. enterica serovar Dublin str. CT_02021853	strain=CT_02021853	S.Dublin_CT_02021853		5	2	3	6	5	5	10	10	53	9,12:g,p:-	Dublin	9	g,p	-	9:g,p:-	Dublin
GCA_000192085.1	Salmonella enterica subsp. enterica serovar Dublin str. SD3246	strain=3246	S.Dublin_SD3246		5	2	3	6	5	5	10	10	53	9,12:g,p:-	Dublin	9	g,p	-	9:g,p:-	Dublin
GCA_000192125.1	Salmonella enterica subsp. enterica serovar Gallinarum str. SG9	strain=9	S.Gallinarum_SG9		5	2	42	7	31	6	11	78	4	1,9,12:-:-	Gallinarum	9	g,m	-	9:g,m:-	Gallinarum or Enteritidis
GCA_000235545.1	Salmonella enterica subsp. enterica serovar Gallinarum/pullorum str. RKS5078	strain=RKS5078	S.Pullorum_RKS5078		5	2	3	7	31	41	11	92	4	1,9,12,:-:-	Gallinarum var. Pullorum	9	g,m	-	9:g,m:-	Gallinarum or Enteritidis
GCA_000462995.1	Salmonella enterica subsp. enterica serovar Gallinarum/pullorum str. CDC1983-67	strain=CDC1983-67	S.Pullorum_CDC1983-67		5	2	3	7	31	41	11	92	4	1,9,12,:-:-	Gallinarum var. Pullorum	9	g,m	-	9:g,m:-	Gallinarum or Enteritidis
GCA_000009505.1	Salmonella enterica subsp. enterica serovar Enteritidis str. P125109	strain=P125109	S.Enteritidis_P125109		5	2	3	7	6	6	11	11	4	1,9,12:[f],g,m,[p]:[1,7]	Enteritidis	9	g,m	-	9:g,m:-	Enteritidis
GCA_000623435.2	Salmonella enterica subsp. enterica serovar Enteritidis str. SA19983126	strain=SA19983126	S.Enteritidis_SA19983126		5	2	3	7	6	6	11	11	4	1,9,12:[f],g,m,[p]:[1,7]	Enteritidis	9	g,m	-	9:g,m:-	Enteritidis
GCA_000280315.2	Salmonella enterica subsp. enterica serovar Enteritidis str. 77-1427	strain=77-1427	S.Enteritidis_77-1427		5	2	3	7	6	6	11	11	4	1,9,12:[f],g,m,[p]:[1,7]	Enteritidis	9	g,m	-	9:g,m:-	Enteritidis
GCA_000968775.2	Salmonella enterica subsp. enterica serovar Enteritidis str. EC20100100	strain=EC20100100	S.Enteritidis_EC20100100		5	2	3	7	6	6	11	11	4	1,9,12:[f],g,m,[p]:[1,7]	Enteritidis	9	g,m	-	9:g,m:-	Enteritidis
GCA_000968795.2	Salmonella enterica subsp. enterica serovar Enteritidis str. SA20100349	strain=SA20100349	S.Enteritidis_SA20100349		5	2	3	7	6	6	11	11	4	1,9,12:[f],g,m,[p]:[1,7]	Enteritidis	9	g,m	-	9:g,m:-	Enteritidis
GCA_000258365.1	Salmonella enterica subsp. enterica serovar Heidelberg str. B182	strain=B182	S.Heidelberg_B182		2	7	9	9	5	9	12	15	26	1,4,[5],12:r:1,2	Heidelberg	-	r	1,2	-:r:1,2	I -:r:1,2
GCA_000020705.1	Salmonella enterica subsp. enterica serovar Heidelberg str. SL476	strain=SL476	S.Heidelberg_SL476		2	7	9	9	5	9	12	15	26	1,4,[5],12:r:1,2	Heidelberg	4	r	1,2	4:r:1,2	Heidelberg
GCA_001441205.1	Salmonella enterica subsp. enterica serovar Heidelberg	strain=SA02DT10168701	S.Heidelberg		2	7	9	9	5	9	12	15	26	1,4,[5],12:r:1,2	Heidelberg	4	r	1,2	4:r:1,2	Heidelberg
GCA_000430085.2	Salmonella enterica subsp. enterica serovar Heidelberg str. CFSAN002069	strain=CFSAN002069	S.Heidelberg_CFSAN002069		2	7	9	9	5	9	12	15	26	1,4,[5],12:r:1,2	Heidelberg	4	r	1,2	4:r:1,2	Heidelberg
GCA_000006945.2	Salmonella enterica subsp. enterica serovar Typhimurium str. LT2		S.Typhimurium_LT2		10	7	12	9	5	9	2	19	1	4,5:12:i:-	Typhimurium	4	i	1,2	4:i:1,2	Typhimurium
GCA_000022165.1	Salmonella enterica subsp. enterica serovar Typhimurium str. 14028S	strain=14028S	S.Typhimurium_14028S		10	7	12	9	5	9	2	19	1	4,5:12:i:-	Typhimurium	4	i	1,2	4:i:1,2	Typhimurium
GCA_000493535.2	Salmonella enterica subsp. enterica serovar Typhimurium str. DT2	strain=DT2	S.Typhimurium_DT2		10	7	12	9	5	55	2	128	1	1,4,5,:i:1,212	Typhimurium	4	i	1,2	4:i:1,2	Typhimurium
GCA_000027025.1	Salmonella enterica subsp. enterica serovar Typhimurium str. D23580	strain=D23580	S.Typhimurium_D23580		10	7	12	9	112	9	2	313	1	4:i:1,2	Typhimurium	4	i	1,2	4:i:1,2	Typhimurium
GCA_000486345.2	Salmonella enterica subsp. enterica serovar Typhimurium str. SARA13	strain=SARA13	S.Typhimurium_SARA13		10	7	12	9	5	9	2	19	1	4,5:12:i:-	Typhimurium	4	i	1,2	4:i:1,2	Typhimurium
GCA_000210855.2	Salmonella enterica subsp. enterica serovar Typhimurium str. SL1344	strain=SL1344	S.Typhimurium_SL1344		10	7	12	9	5	9	2	19	1	4,5:12:i:-	Typhimurium	4	i	1,2	4:i:1,2	Typhimurium
GCA_000252875.1	Salmonella enterica subsp. enterica serovar Typhimurium str. 798	strain=798	S.Typhimurium_798		10	7	12	9	5	9	2	19	1	4,5:12:i:-	Typhimurium	4	i	1,2	4:i:1,2	Typhimurium
GCA_001245345.1	Salmonella enterica subsp. enterica serovar Saintpaul	strain=CVM N50422	S.Saintpaul_CVM_N50422	SPL-2	5	14	21	9	6	12	17	49	14	1,4,5,12:e,h:1,2	Saintpaul	4	e,h	1,2	4:e,h:1,2	Saintpaul
GCA_001246025.1	Salmonella enterica subsp. enterica serovar Saintpaul	strain=CVM N51245	S.Saintpaul_CVM_N51245	SPL-2	5	14	21	9	6	12	17	49	14	1,4,5,12:e,h:1,2	Saintpaul	4	e,h	1,2	4:e,h:1,2	Saintpaul
GCA_000170215.1	Salmonella enterica subsp. enterica serovar Saintpaul str. SARA23	strain=SARA23	S.Saintpaul_SARA23	SPL-2	5	21	18	9	6	12	17	50	14	1,4,[5],12:e,h:1,2	Saintpaul	4	e,h	1,2	4:e,h:1,2	Saintpaul
GCA_000483975.1	Salmonella enterica subsp. enterica serovar Saintpaul str. 9712	strain=9712	S.Saintpaul_9712	SPL-2	5	21	18	9	6	12	17	50	14	1,4,[5],12:e,h:1,2	Saintpaul	4	e,h	1,2	4:e,h:1,2	Saintpaul
GCA_000486545.1	Salmonella enterica subsp. enterica serovar Saintpaul str. JO2008	strain=JO2008	S.Saintpaul_JO2008	SPL-2	5	21	18	9	6	12	17	50	14	1,4,[5],12:e,h:1,2	Saintpaul	4	e,h	1,2	4:e,h:1,2	Saintpaul
GCA_001244055.1	Salmonella enterica subsp. enterica serovar Saintpaul	strain=CVM N47724	S.Saintpaul_CVM_N47724	SPL-2	5	21	18	9	6	12	17	50	14	1,4,[5],12:e,h:1,2	Saintpaul	4	e,h	1,2	4:e,h:1,2	Saintpaul
GCA_001244095.1	Salmonella enterica subsp. enterica serovar Saintpaul	strain=CVM N47725	S.Saintpaul_CVM_N47725	SPL-2	5	21	18	9	6	12	17	50	14	1,4,[5],12:e,h:1,2	Saintpaul	4	e,h	1,2	4:e,h:1,2	Saintpaul
GCA_001479185.1	Salmonella enterica subsp. enterica serovar Saintpaul	strain=CVM N31412	S.Saintpaul_CVM_N31412	SPL-2	201	14	18	9	6	12	17	680	14	1,4,5,12:e,h:1,2	Saintpaul	4	e,h	1,2	4:e,h:1,2	Saintpaul
GCA_001479215.1	Salmonella enterica subsp. enterica serovar Saintpaul	strain=CVM N31593	S.Saintpaul_CVM_N31593	SPL-2	201	14	18	9	6	12	17	680	14	1,4,5,12:e,h:1,2	Saintpaul	4	e,h	1,2	4:e,h:1,2	Saintpaul
GCA_001479385.1	Salmonella enterica subsp. enterica serovar Saintpaul	strain=CVM N32053	S.Saintpaul_CVM_N32053	SPL-2	5	14	18	9	6	12	17	27	14	FimI:e,h:1,2	Saintpaul	4	e,h	1,2	4:e,h:1,2	Saintpaul
GCA_001478765.1	Salmonella enterica subsp. enterica serovar Saintpaul	strain=CVM N29377	S.Saintpaul_CVM_N29377	SPL-2	5	14	18	9	6	12	17	27	14	FimI:e,h:1,2	Saintpaul	4	e,h	1,2	4:e,h:1,2	Saintpaul
GCA_001477905.1	Salmonella enterica subsp. enterica serovar Saintpaul	strain=CVM N29360	S.Saintpaul_CVM_N29360	SPL-2	5	14	18	9	6	12	17	27	14	FimI:e,h:1,2	Saintpaul	4	e,h	1,2	4:e,h:1,2	Saintpaul
GCA_001244935.1	Salmonella enterica subsp. enterica serovar Saintpaul	strain=CVM N48698	S.Saintpaul_CVM_N48698	SPL-2	5	14	18	9	6	12	17	27	14	FimI:e,h:1,2	Saintpaul	4	e,h	1,2	4:e,h:1,2	Saintpaul
GCA_001244925.1	Salmonella enterica subsp. enterica serovar Saintpaul	strain=CVM N48697	S.Saintpaul_CVM_N48697	SPL-2	5	14	18	9	6	12	17	27	14	FimI:e,h:1,2	Saintpaul	4	e,h	1,2	4:e,h:1,2	Saintpaul
GCA_001242115.1	Salmonella enterica subsp. enterica serovar Saintpaul	strain=CVM N45926	S.Saintpaul_CVM_N45926	SPL-2	5	14	18	9	6	12	17	27	14	FimI:e,h:1,2	Saintpaul	4	e,h	1,2	4:e,h:1,2	Saintpaul
GCA_001478245.1	Salmonella enterica subsp. enterica serovar Saintpaul	strain=CVM N32763	S.Saintpaul_CVM_N32763	SPL-2	5	14	18	9	6	12	17	27	14	FimI:e,h:1,2	Saintpaul	4	e,h	1,2	4:e,h:1,2	Saintpaul
GCA_001479275.1	Salmonella enterica subsp. enterica serovar Saintpaul	strain=CVM N31846	S.Saintpaul_CVM_N31846	SPL-2	5	14	18	9	6	12	17	27	14	FimI:e,h:1,2	Saintpaul	4	e,h	1,2	4:e,h:1,2	Saintpaul
GCA_001478225.1	Salmonella enterica subsp. enterica serovar Saintpaul	strain=CVM N32750	S.Saintpaul_CVM_N32750	SPL-2	5	14	18	9	6	12	17	27	14	FimI:e,h:1,2	Saintpaul	4	e,h	1,2	4:e,h:1,2	Saintpaul
GCA_001479205.1	Salmonella enterica subsp. enterica serovar Saintpaul	strain=CVM N31415	S.Saintpaul_CVM_N31415	SPL-2	5	14	18	9	6	12	17	27	14	FimI:e,h:1,2	Saintpaul	4	e,h	1,2	4:e,h:1,2	Saintpaul
GCA_001243905.1	Salmonella enterica subsp. enterica serovar Saintpaul	strain=CVM N47719	S.Saintpaul_CVM_N47719	SPL-2	5	14	18	9	6	12	17	27	14	FimI:e,h:1,2	Saintpaul	4	e,h	1,2	4:e,h:1,2	Saintpaul
GCA_001247105.1	Salmonella enterica subsp. enterica serovar Saintpaul	strain=CVM N51291	S.Saintpaul_CVM_N51291	SPL-2	5	14	18	9	6	12	17	27	14	FimI:e,h:1,2	Saintpaul	4	e,h	1,2	4:e,h:1,2	Saintpaul
GCA_001478155.1	Salmonella enterica subsp. enterica serovar Saintpaul	strain=CVM N31414	S.Saintpaul_CVM_N31414	SPL-2	5	14	18	9	6	12	17	27	14	FimI:e,h:1,2	Saintpaul	4	e,h	1,2	4:e,h:1,2	Saintpaul
GCA_001481045.1	Salmonella enterica subsp. enterica serovar Saintpaul	strain=CVM N42458	S.Saintpaul_CVM_N42458	SPL-2	5	14	18	9	6	12	17	27	14	FimI:e,h:1,2	Saintpaul	4	e,h	1,2	4:e,h:1,2	Saintpaul
GCA_001477945.1	Salmonella enterica subsp. enterica serovar Saintpaul	strain=CVM N30642	S.Saintpaul_CVM_N30642	SPL-2	5	14	18	9	6	12	17	27	14	FimI:e,h:1,2	Saintpaul	4	e,h	1,2	4:e,h:1,2	Saintpaul
GCA_001241665.1	Salmonella enterica subsp. enterica serovar Saintpaul	strain=CVM N45394	S.Saintpaul_CVM_N45394	SPL-2	5	14	18	9	6	12	17	27	14	FimI:e,h:1,2	Saintpaul	4	e,h	1,2	4:e,h:1,2	Saintpaul
GCA_001240225.1	Salmonella enterica subsp. enterica serovar Saintpaul	strain=CVM N43456	S.Saintpaul_CVM_N43456	SPL-2	5	14	18	9	6	12	17	27	14	FimI:e,h:1,2	Saintpaul	4	e,h	1,2	4:e,h:1,2	Saintpaul
GCA_001242655.1	Salmonella enterica subsp. enterica serovar Saintpaul	strain=CVM N45953	S.Saintpaul_CVM_N45953	SPL-2	5	14	18	9	6	12	17	27	14	FimI:e,h:1,2	Saintpaul	4	e,h	1,2	4:e,h:1,2	Saintpaul
GCA_001271755.1	Salmonella enterica subsp. enterica serovar Saintpaul	strain=CVM N46831	S.Saintpaul_CVM_N46831	SPL-2	5	14	18	9	6	12	17	27	14	FimI:e,h:1,2	Saintpaul	4	e,h	1,2	4:e,h:1,2	Saintpaul
GCA_001245335.1	Salmonella enterica subsp. enterica serovar Saintpaul	strain=CVM N50423	S.Saintpaul_CVM_N50423	SPL-2	5	14	18	9	6	12	17	27	14	FimI:e,h:1,2	Saintpaul	4	e,h	1,2	4:e,h:1,2	Saintpaul
GCA_001243205.1	Salmonella enterica subsp. enterica serovar Saintpaul	strain=CVM N46832	S.Saintpaul_CVM_N46832	SPL-2	5	14	18	9	6	12	17	27	14	FimI:e,h:1,2	Saintpaul	4	e,h	1,2	4:e,h:1,2	Saintpaul
GCA_001243085.1	Salmonella enterica subsp. enterica serovar Saintpaul	strain=CVM N46823	S.Saintpaul_CVM_N46823	SPL-2	5	14	18	9	6	12	17	27	14	FimI:e,h:1,2	Saintpaul	4	e,h	1,2	4:e,h:1,2	Saintpaul
GCA_001240335.1	Salmonella enterica subsp. enterica serovar Saintpaul	strain=CVM N43461	S.Saintpaul_CVM_N43461	SPL-2	5	14	18	9	6	12	17	27	14	FimI:e,h:1,2	Saintpaul	4	e,h	1,2	4:e,h:1,2	Saintpaul
GCA_001243195.1	Salmonella enterica subsp. enterica serovar Saintpaul	strain=CVM N46830	S.Saintpaul_CVM_N46830	SPL-2	5	14	18	9	6	12	17	27	14	FimI:e,h:1,2	Saintpaul	4	e,h	1,2	4:e,h:1,2	Saintpaul
GCA_001478745.1	Salmonella enterica subsp. enterica serovar Saintpaul	strain=CVM N29369	S.Saintpaul_CVM_N29369	SPL-2	5	14	18	9	6	12	17	27	14	FimI:e,h:1,2	Saintpaul	4	e,h	1,2	4:e,h:1,2	Saintpaul
GCA_001478685.1	Salmonella enterica subsp. enterica serovar Saintpaul	strain=CVM N29357	S.Saintpaul_CVM_N29357	SPL-2	5	14	18	9	6	12	17	27	14	FimI:e,h:1,2	Saintpaul	4	e,h	1,2	4:e,h:1,2	Saintpaul
GCA_001244325.1	Salmonella enterica subsp. enterica serovar Saintpaul	strain=CVM N48678	S.Saintpaul_CVM_N48678	SPL-2	5	14	18	9	6	12	17	27	14	FimI:e,h:1,2	Saintpaul	4	e,h	1,2	4:e,h:1,2	Saintpaul
GCA_001243455.1	Salmonella enterica subsp. enterica serovar Saintpaul	strain=CVM N46847	S.Saintpaul_CVM_N46847	SPL-2	5	14	18	9	6	12	17	27	14	FimI:e,h:1,2	Saintpaul	4	e,h	1,2	4:e,h:1,2	Saintpaul
GCA_001243445.1	Salmonella enterica subsp. enterica serovar Saintpaul	strain=CVM N46846	S.Saintpaul_CVM_N46846	SPL-2	5	14	18	9	6	12	17	27	14	FimI:e,h:1,2	Saintpaul	4	e,h	1,2	4:e,h:1,2	Saintpaul
GCA_001243775.1	Salmonella enterica subsp. enterica serovar Saintpaul	strain=CVM N47713	S.Saintpaul_CVM_N47713	SPL-2	5	14	18	9	6	12	17	27	14	FimI:e,h:1,2	Saintpaul	4	e,h	1,2	4:e,h:1,2	Saintpaul
GCA_000486325.1	Salmonella enterica subsp. enterica serovar Muenchen str. ATCC 8388	strain=ATCC 8388	S.Muenchen_ATCC_8388	MhPL-1	41	42	43	12	9	12	2	82	8	6,8:d:1,2	Muenchen	8	d	1,2	8:d:1,2	Muenchen
GCA_001692005.1	Salmonella enterica subsp. enterica serovar Muenchen	strain=SMu02	S.Muenchen_SMu02	MhPL-1	41	42	43	12	9	12	2	82	8	6,8:d:1,2	Muenchen	8	d	1,2	8:d:1,2	Muenchen
GCA_000464895.1	Salmonella enterica subsp. enterica serovar Muenchen str. RKS4129	strain=RKS4129	S.Muenchen_RKS4129	MhPL-1	41	42	43	12	9	12	2	82	8	6,8:d:1,2	Muenchen	-	d	1,2	-:d:1,2	I -:d:1,2
GCA_000486995.1	Salmonella enterica subsp. enterica serovar Muenchen str. baa1594	strain=baa1594	S.Muenchen_baa1594	MhPL-1	41	42	43	58	9	12	2	112	8	6,8:d:1,2	Muenchen	8	d	1,2	8:d:1,2	Muenchen
GCA_001692085.1	Salmonella enterica subsp. enterica serovar Muenchen	strain=SMu01	S.Muenchen_SMu01	MhPL-1	41	42	43	58	9	12	2	112	8	6,8:d:1,2	Muenchen	8	d	1,2	8:d:1,2	Muenchen
GCA_001834365.1	Salmonella enterica subsp. enterica serovar Muenchen	strain=CFSAN045029	S.Muenchen_CFSAN045029	MhPL-1	41	42	299	58	9	12	2	1606	8	6,8;d:1,2	Muenchen	8	d	1,2	8:d:1,2	Muenchen
GCA_001834575.1	Salmonella enterica subsp. enterica serovar Muenchen	strain=CFSAN045046	S.Muenchen_CFSAN045046	MhPL-1	41	42	299	58	9	12	2	1606	8	6,8;d:1,2	Muenchen	8	d	1,2	8:d:1,2	Muenchen
GCA_001834085.1	Salmonella enterica subsp. enterica serovar Muenchen	strain=CFSAN044992	S.Muenchen_CFSAN044992	MhPL-1	41	42	299	58	9	12	2	1606	8	6,8;d:1,2	Muenchen	8	d	1,2	8:d:1,2	Muenchen
GCA_001834045.1	Salmonella enterica subsp. enterica serovar Muenchen	strain=CFSAN044990	S.Muenchen_CFSAN044990	MhPL-1	41	42	299	58	9	12	2	1606	8	6,8;d:1,2	Muenchen	8	d	1,2	8:d:1,2	Muenchen
GCA_001834055.1	Salmonella enterica subsp. enterica serovar Muenchen	strain=CFSAN044991	S.Muenchen_CFSAN044991	MhPL-1	41	42	299	58	9	12	2	1606	8	6,8;d:1,2	Muenchen	8	d	1,2	8:d:1,2	Muenchen
GCA_001835095.1	Salmonella enterica subsp. enterica serovar Muenchen	strain=CFSAN044962	S.Muenchen_CFSAN044962	MhPL-1	41	42	43	58	9	12	2	112	8	6,8:d:1,2	Muenchen	8	d	1,2	8:d:1,2	Muenchen
GCA_001834725.1	Salmonella enterica subsp. enterica serovar Muenchen	strain=CFSAN045055	S.Muenchen_CFSAN045055	MhPL-1	41	42	43	58	9	12	2	112	8	6,8:d:1,2	Muenchen	8	d	1,2	8:d:1,2	Muenchen
GCA_001833235.1	Salmonella enterica subsp. enterica serovar Muenchen	strain=CFSAN044915	S.Muenchen_CFSAN044915	MhPL-1	41	42	43	58	9	12	2	112	8	6,8:d:1,2	Muenchen	8	d	1,2	8:d:1,2	Muenchen
GCA_001832485.1	Salmonella enterica subsp. enterica serovar Muenchen	strain=CFSAN045014	S.Muenchen_CFSAN045014	MhPL-1	41	42	43	58	9	12	2	112	8	6,8:d:1,2	Muenchen	8	d	1,2	8:d:1,2	Muenchen
GCA_001834245.1	Salmonella enterica subsp. enterica serovar Muenchen	strain=CFSAN045002	S.Muenchen_CFSAN045002	MhPL-1	41	42	43	58	9	12	2	112	8	6,8:d:1,2	Muenchen	8	d	1,2	8:d:1,2	Muenchen
GCA_001834325.1	Salmonella enterica subsp. enterica serovar Muenchen	strain=CFSAN045010	S.Muenchen_CFSAN045010	MhPL-1	41	42	43	58	9	12	2	112	8	6,8:d:1,2	Muenchen	8	d	1,2	8:d:1,2	Muenchen
GCA_001834095.1	Salmonella enterica subsp. enterica serovar Muenchen	strain=CFSAN044993	S.Muenchen_CFSAN044993	MhPL-1	41	42	43	58	9	12	2	112	8	6,8:d:1,2	Muenchen	8	d	1,2	8:d:1,2	Muenchen
GCA_001834145.1	Salmonella enterica subsp. enterica serovar Muenchen	strain=CFSAN044995	S.Muenchen_CFSAN044995	MhPL-1	41	42	43	58	9	12	2	112	8	6,8:d:1,2	Muenchen	8	d	1,2	8:d:1,2	Muenchen
GCA_001243235.1	Salmonella enterica subsp. enterica serovar Muenchen	strain=CVM N46833	S.Muenchen_CVM_N46833	MhPL-2	41	9	21	12	8	37	17	83	-	6,8:d:1,2	Muenchen	8	d	1,2	8:d:1,2	Muenchen
GCA_001240705.1	Salmonella enterica subsp. enterica serovar Muenchen	strain=CVM N43482	S.Muenchen_CVM_N43482	MhPL-2	41	9	21	12	8	544	17	2795	-	-	-	8	d	1,2	8:d:1,2	Muenchen
GCA_001240345.1	Salmonella enterica subsp. enterica serovar Muenchen	strain=CVM N43460	S.Muenchen_CVM_N43460	MhPL-2	41	9	21	12	8	37	17	83	-	6,8:d:1,2	Muenchen	8	d	1,2	8:d:1,2	Muenchen
GCA_001242505.1	Salmonella enterica subsp. enterica serovar Muenchen	strain=CVM N45942	S.Muenchen_CVM_N45942	MhPL-2	41	9	21	12	8	37	17	83	-	6,8:d:1,2	Muenchen	8	d	1,2	8:d:1,2	Muenchen
GCA_001481325.1	Salmonella enterica subsp. enterica serovar Muenchen	strain=CVM N42480	S.Muenchen_CVM_N42480	MhPL-2	41	9	21	12	8	37	17	83	-	6,8:d:1,2	Muenchen	8	d	1,2	8:d:1,2	Muenchen
GCA_001481135.1	Salmonella enterica subsp. enterica serovar Muenchen	strain=CVM N42479	S.Muenchen_CVM_N42479	MhPL-2	41	9	21	12	8	37	17	83	-	6,8:d:1,2	Muenchen	8	d	1,2	8:d:1,2	Muenchen
GCA_001479965.1	Salmonella enterica subsp. enterica serovar Muenchen	strain=CVM N38885	S.Muenchen_CVM_N38885	MhPL-2	41	9	21	12	8	37	17	83	-	6,8:d:1,2	Muenchen	8	d	1,2	8:d:1,2	Muenchen
GCA_001247375.1	Salmonella enterica subsp. enterica serovar Muenchen	strain=CVM N51308	S.Muenchen_CVM_N51308	MhPL-2	41	9	21	12	8	37	17	83	-	6,8:d:1,2	Muenchen	8	d	1,2	8:d:1,2	Muenchen
GCA_001246885.1	Salmonella enterica subsp. enterica serovar Muenchen	strain=CVM N51284	S.Muenchen_CVM_N51284	MhPL-2	41	9	21	12	8	37	17	83	-	6,8:d:1,2	Muenchen	8	d	1,2	8:d:1,2	Muenchen
GCA_001245945.1	Salmonella enterica subsp. enterica serovar Muenchen	strain=CVM N51242	S.Muenchen_CVM_N51242	MhPL-2	41	9	21	12	8	37	17	83	-	6,8:d:1,2	Muenchen	8	d	1,2	8:d:1,2	Muenchen
GCA_001245635.1	Salmonella enterica subsp. enterica serovar Muenchen	strain=CVM N50441	S.Muenchen_CVM_N50441	MhPL-2	41	9	21	12	8	37	17	83	-	6,8:d:1,2	Muenchen	8	d	1,2	8:d:1,2	Muenchen
GCA_001244895.1	Salmonella enterica subsp. enterica serovar Muenchen	strain=CVM N48696	S.Muenchen_CVM_N48696	MhPL-2	41	9	21	12	8	37	17	83	-	6,8:d:1,2	Muenchen	8	d	1,2	8:d:1,2	Muenchen
GCA_001243615.1	Salmonella enterica subsp. enterica serovar Muenchen	strain=CVM N46855	S.Muenchen_CVM_N46855	MhPL-2	41	9	21	12	8	37	17	83	-	6,8:d:1,2	Muenchen	8	d	1,2	8:d:1,2	Muenchen
GCA_001241675.1	Salmonella enterica subsp. enterica serovar Muenchen	strain=CVM N45395	S.Muenchen_CVM_N45395	MhPL-2	41	9	21	12	8	37	17	83	-	6,8:d:1,2	Muenchen	8	d	1,2	8:d:1,2	Muenchen
GCA_001240835.1	Salmonella enterica subsp. enterica serovar Muenchen	strain=CVM N43826	S.Muenchen_CVM_N43826	MhPL-2	41	9	21	12	8	37	17	83	-	6,8:d:1,2	Muenchen	8	d	1,2	8:d:1,2	Muenchen
GCA_001240125.1	Salmonella enterica subsp. enterica serovar Muenchen	strain=CVM N43454	S.Muenchen_CVM_N43454	MhPL-2	41	9	21	12	8	37	17	83	-	6,8:d:1,2	Muenchen	8	d	1,2	8:d:1,2	Muenchen
GCA_001242125.1	Salmonella enterica subsp. enterica serovar Muenchen	strain=CVM N45927	S.Muenchen_CVM_N45927	MhPL-2	41	9	21	12	8	37	17	83	-	6,8:d:1,2	Muenchen	8	d	1,2	8:d:1,2	Muenchen
GCA_001247595.1	Salmonella enterica subsp. enterica serovar Muenchen	strain=CVM N51983	S.Muenchen_CVM_N51983	MhPL-2	41	9	21	12	8	37	17	83	-	6,8:d:1,2	Muenchen	8	d	1,2	8:d:1,2	Muenchen
GCA_000486365.2	Salmonella enterica subsp. enterica serovar Thompson str. ATCC 8391	strain=ATCC 8391	S.Thompson_ATCC_8391		14	13	18	12	14	18	1	26	28	6,7:k:1,5	Thompson	-	k	1,5	-:k:1,5	I -:k:1,5
GCA_001305815.1	Salmonella enterica subsp. enterica serovar Thompson	strain=RM1984	S.Thompson		14	13	18	12	14	18	1	26	28	6,7:k:1,5	Thompson	7	k	1,5	7:k:1,5	Thompson
GCA_000473275.1	Salmonella enterica subsp. enterica serovar Thompson str. RM6836	strain=RM6836	S.Thompson_RM6836		14	13	18	12	14	18	1	26	28	6,7:k:1,5	Thompson	7	k	1,5	7:k:1,5	Thompson
GCA_000748185.1	Salmonella enterica subsp. enterica serovar Bareilly str. CFSAN000199	strain=CFSAN000199	S.Bareilly_CFSAN000199	BPL-2	81	69	36	12	68	12	17	203	-		Bareilly	7	y	1,5	7:y:1,5	Bareilly
GCA_000748845.1	Salmonella enterica subsp. enterica serovar Bareilly str. CFSAN000206	strain=CFSAN000206	S.Bareilly_CFSAN000206	BPL-2	81	69	36	12	68	12	17	203	-		Bareilly	7	y	1,5	7:y:1,5	Bareilly
GCA_000747905.1	Salmonella enterica subsp. enterica serovar Bareilly str. CFSAN000219	strain=CFSAN000219	S.Bareilly_CFSAN000219	BPL-2	81	69	36	12	68	12	17	203	-		Bareilly	7	y	1,5	7:y:1,5	Bareilly
GCA_000748905.1	Salmonella enterica subsp. enterica serovar Bareilly str. CFSAN000209	strain=CFSAN000209	S.Bareilly_CFSAN000209	BPL-2	81	69	36	12	68	12	17	203	-		Bareilly	7	y	1,5	7:y:1,5	Bareilly
GCA_000748365.1	Salmonella enterica subsp. enterica serovar Bareilly str. CFSAN000218	strain=CFSAN000218	S.Bareilly_CFSAN000218	BPL-2	81	69	36	12	68	12	17	203	-		Bareilly	7	y	1,5	7:y:1,5	Bareilly
GCA_000748145.1	Salmonella enterica subsp. enterica serovar Bareilly str. CFSAN000196	strain=CFSAN000196	S.Bareilly_CFSAN000196	BPL-2	81	69	36	12	68	12	17	203	-		Bareilly	7	y	1,5	7:y:1,5	Bareilly
GCA_000748165.1	Salmonella enterica subsp. enterica serovar Bareilly str. CFSAN000198	strain=CFSAN000198	S.Bareilly_CFSAN000198	BPL-2	81	69	36	12	68	12	17	203	-		Bareilly	7	y	1,5	7:y:1,5	Bareilly
GCA_000698615.1	Salmonella enterica subsp. enterica serovar Bareilly str. CFSAN000203	strain=CFSAN000203	S.Bareilly_CFSAN000203	BPL-2	81	69	36	12	68	12	17	203	-		Bareilly	-	y	1,5	-:y:1,5	I -:y:1,5
GCA_000748105.1	Salmonella enterica subsp. enterica serovar Bareilly str. CFSAN000194	strain=CFSAN000194	S.Bareilly_CFSAN000194	BPL-2	81	69	36	12	68	12	17	203	-		Bareilly	7	y	1,5	7:y:1,5	Bareilly
GCA_000749195.1	Salmonella enterica subsp. enterica serovar Bareilly str. CFSAN000187	strain=CFSAN000187	S.Bareilly_CFSAN000187	BPL-2	81	69	36	12	68	12	17	203	-		Bareilly	7	y	1,5	7:y:1,5	Bareilly
GCA_000748225.1	Salmonella enterica subsp. enterica serovar Bareilly str. CFSAN000202	strain=CFSAN000202	S.Bareilly_CFSAN000202	BPL-2	81	69	36	12	68	12	17	203	-		Bareilly	7	y	1,5	7:y:1,5	Bareilly
GCA_000747885.1	Salmonella enterica subsp. enterica serovar Bareilly str. CFSAN000184	strain=CFSAN000184	S.Bareilly_CFSAN000184	BPL-2	81	69	36	12	68	12	17	203	-		Bareilly	7	y	1,5	7:y:1,5	Bareilly
GCA_000748125.1	Salmonella enterica subsp. enterica serovar Bareilly str. CFSAN000195	strain=CFSAN000195	S.Bareilly_CFSAN000195	BPL-2	81	69	36	12	68	12	17	203	-		Bareilly	7	y	1,5	7:y:1,5	Bareilly
GCA_000747965.1	Salmonella enterica subsp. enterica serovar Bareilly str. CFSAN000223	strain=CFSAN000223	S.Bareilly_CFSAN000223	BPL-2	81	69	36	12	68	12	17	203	-		Bareilly	7	y	1,5	7:y:1,5	Bareilly
GCA_000748325.1	Salmonella enterica subsp. enterica serovar Bareilly str. CFSAN000216	strain=CFSAN000216	S.Bareilly_CFSAN000216	BPL-2	81	69	36	12	68	12	17	203	-		Bareilly	7	y	1,5	7:y:1,5	Bareilly
GCA_000747945.1	Salmonella enterica subsp. enterica serovar Bareilly str. CFSAN000222	strain=CFSAN000222	S.Bareilly_CFSAN000222	BPL-2	81	69	36	12	68	12	17	203	-		Bareilly	-	y	1,5	-:y:1,5	I -:y:1,5
GCA_000748285.1	Salmonella enterica subsp. enterica serovar Bareilly str. CFSAN000214	strain=CFSAN000214	S.Bareilly_CFSAN000214	BPL-2	81	69	36	12	68	12	17	203	-		Bareilly	-	y	1,5	-:y:1,5	I -:y:1,5
GCA_000749255.1	Salmonella enterica subsp. enterica serovar Bareilly str. CFSAN000192	strain=CFSAN000192	S.Bareilly_CFSAN000192	BPL-2	81	69	36	12	68	12	17	203	-		Bareilly	7	y	1,5	7:y:1,5	Bareilly
GCA_000747985.1	Salmonella enterica subsp. enterica serovar Bareilly str. CFSAN000224	strain=CFSAN000224	S.Bareilly_CFSAN000224	BPL-2	81	69	36	12	68	12	17	203	-		Bareilly	7	y	1,5	7:y:1,5	Bareilly
GCA_000748925.1	Salmonella enterica subsp. enterica serovar Bareilly str. CFSAN000210	strain=CFSAN000210	S.Bareilly_CFSAN000210	BPL-2	81	69	36	12	68	12	17	203	-		Bareilly	7	y	1,5	7:y:1,5	Bareilly
GCA_000487455.1	Salmonella enterica subsp. enterica serovar Bareilly str. CFSAN000183	strain=CFSAN000183	S.Bareilly_CFSAN000183	BPL-2	81	69	36	12	68	12	17	203	-		Bareilly	-	y	1,5	-:y:1,5	I -:y:1,5
GCA_000748005.1	Salmonella enterica subsp. enterica serovar Bareilly str. CFSAN000225	strain=CFSAN000225	S.Bareilly_CFSAN000225	BPL-2	81	69	36	12	68	12	17	203	-		Bareilly	-	y	1,5	-:y:1,5	I -:y:1,5
GCA_000748805.1	Salmonella enterica subsp. enterica serovar Bareilly str. CFSAN000204	strain=CFSAN000204	S.Bareilly_CFSAN000204	BPL-2	81	69	36	671	68	12	17	2551	-	-	-	-	y	1,5	-:y:1,5	I -:y:1,5
GCA_000748205.1	Salmonella enterica subsp. enterica serovar Bareilly str. CFSAN000201	strain=CFSAN000201	S.Bareilly_CFSAN000201	BPL-2	81	69	36	12	68	12	17	203	-		Bareilly	7	y	1,5	7:y:1,5	Bareilly
GCA_000748885.1	Salmonella enterica subsp. enterica serovar Bareilly str. CFSAN000208	strain=CFSAN000208	S.Bareilly_CFSAN000208	BPL-2	81	69	36	12	68	12	17	203	-		Bareilly	-	y	1,5	-:y:1,5	I -:y:1,5
GCA_000487415.1	Salmonella enterica subsp. enterica serovar Bareilly str. CFSAN000200	strain=CFSAN000200	S.Bareilly_CFSAN000200	BPL-2	543	69	101	12	370	130	347	2553	-	-	-	-	y	1,5	-:y:1,5	I -:y:1,5
GCA_000748825.1	Salmonella enterica subsp. enterica serovar Bareilly str. CFSAN000205	strain=CFSAN000205	S.Bareilly_CFSAN000205	BPL-2	81	5	101	12	124	130	17	362	206	6,7,14:y:1,5	Bareilly	7	y	1,5	7:y:1,5	Bareilly
GCA_000487355.1	Salmonella enterica subsp. enterica serovar Bareilly str. ATCC 9115	strain=ATCC 9115	S.Bareilly_ATCC_9115	BPL-2	81	5	101	12	124	130	17	362	206	6,7,14:y:1,5	Bareilly	-	y	1,5	-:y:1,5	I -:y:1,5
GCA_000747845.1	Salmonella enterica subsp. enterica serovar Bareilly str. CFSAN000182	strain=CFSAN000182	S.Bareilly_CFSAN000182	BPL-2	81	5	101	12	124	130	17	362	206	6,7,14:y:1,5	Bareilly	7	y	1,5	7:y:1,5	Bareilly
GCA_000749455.1	Salmonella enterica subsp. enterica serovar Bareilly str. CFSAN000178	strain=CFSAN000178	S.Bareilly_CFSAN000178	BPL-2	81	5	101	12	124	130	17	362	206	6,7,14:y:1,5	Bareilly	7	y	1,5	7:y:1,5	Bareilly
GCA_000698675.1	Salmonella enterica subsp. enterica serovar Bareilly str. CFSAN000179	strain=CFSAN000179	S.Bareilly_CFSAN000179	BPL-2	81	5	101	12	124	130	17	362	206	6,7,14:y:1,5	Bareilly	7	y	1,5	7:y:1,5	Bareilly
GCA_000747835.1	Salmonella enterica subsp. enterica serovar Bareilly str. CFSAN000180	strain=CFSAN000180	S.Bareilly_CFSAN000180	BPL-2	81	5	101	12	124	130	17	362	206	6,7,14:y:1,5	Bareilly	7	y	1,5	7:y:1,5	Bareilly
GCA_000748345.1	Salmonella enterica subsp. enterica serovar Bareilly str. CFSAN000217	strain=CFSAN000217	S.Bareilly_CFSAN000217	BPL-2	81	283	101	12	124	130	17	909	206		Bareilly	7	y	1,5	7:y:1,5	Bareilly
GCA_000748585.1	Salmonella enterica subsp. enterica serovar Bareilly str. CFSAN000230	strain=CFSAN000230	S.Bareilly_CFSAN000230	BPL-2	81	283	101	12	124	130	17	909	206		Bareilly	7	y	1,5	7:y:1,5	Bareilly
GCA_000747925.1	Salmonella enterica subsp. enterica serovar Bareilly str. CFSAN000221	strain=CFSAN000221	S.Bareilly_CFSAN000221	BPL-2	81	283	101	12	124	130	17	909	206		Bareilly	7	y	1,5	7:y:1,5	Bareilly
GCA_000757945.1	Salmonella enterica subsp. enterica serovar Bareilly str. CFSAN000220	strain=CFSAN000220	S.Bareilly_CFSAN000220	BPL-2	81	283	101	12	124	130	17	909	206		Bareilly	7	y	1,5	7:y:1,5	Bareilly
GCA_000748545.1	Salmonella enterica subsp. enterica serovar Bareilly str. CFSAN000227	strain=CFSAN000227	S.Bareilly_CFSAN000227	BPL-2	81	283	101	12	124	130	17	909	206		Bareilly	-	y	1,5	-:y:1,5	I -:y:1,5
GCA_000748265.1	Salmonella enterica subsp. enterica serovar Bareilly str. CFSAN000213	strain=CFSAN000213	S.Bareilly_CFSAN000213	BPL-2	81	283	101	672	124	130	17	2554	-	-	-	7	y	1,5	7:y:1,5	Bareilly
GCA_000749235.1	Salmonella enterica subsp. enterica serovar Bareilly str. CFSAN000190	strain=CFSAN000190	S.Bareilly_CFSAN000190	BPL-2	81	283	101	12	124	130	17	909	206		Bareilly	-	y	1,5	-:y:1,5	I -:y:1,5
GCA_000748305.1	Salmonella enterica subsp. enterica serovar Bareilly str. CFSAN000215	strain=CFSAN000215	S.Bareilly_CFSAN000215	BPL-2	81	283	101	12	124	130	17	909	206		Bareilly	7	y	1,5	7:y:1,5	Bareilly
GCA_000749215.1	Salmonella enterica subsp. enterica serovar Bareilly str. CFSAN000188	strain=CFSAN000188	S.Bareilly_CFSAN000188	BPL-2	81	283	101	12	124	130	17	909	206		Bareilly	-	y	1,5	-:y:1,5	I -:y:1,5
GCA_000749275.1	Salmonella enterica subsp. enterica serovar Bareilly str. CFSAN000193	strain=CFSAN000193	S.Bareilly_CFSAN000193	BPL-2	81	283	101	12	124	130	17	909	206		Bareilly	7	y	1,5	7:y:1,5	Bareilly
GCA_000748605.1	Salmonella enterica subsp. enterica serovar Bareilly str. CFSAN000231	strain=CFSAN000231	S.Bareilly_CFSAN000231	BPL-2	81	283	101	12	124	130	17	909	206		Bareilly	-	y	1,5	-:y:1,5	I -:y:1,5
GCA_000698735.1	Salmonella enterica subsp. enterica serovar Bareilly str. CFSAN000226	strain=CFSAN000226	S.Bareilly_CFSAN000226	BPL-2	81	283	101	12	124	130	729	3773	-	-	-	7	-	-	7:-:-	I 7:-:-
GCA_000749505.1	Salmonella enterica subsp. enterica serovar Bareilly str. CFSAN000185	strain=CFSAN000185	S.Bareilly_CFSAN000185	BPL-2	81	283	101	12	124	130	17	909	206		Bareilly	-	y	1,5	-:y:1,5	I -:y:1,5
GCA_000749125.1	Salmonella enterica subsp. enterica serovar Bareilly str. CFSAN000755	strain=CFSAN000755	S.Bareilly_CFSAN000755	BPL-2	81	283	101	12	124	130	17	909	206		Bareilly	7	y	1,5	7:y:1,5	Bareilly
GCA_000748625.1	Salmonella enterica subsp. enterica serovar Bareilly str. CFSAN000232	strain=CFSAN000232	S.Bareilly_CFSAN000232	BPL-2	81	283	101	12	124	130	17	909	206		Bareilly	7	-	-	7:-:-	I 7:-:-
GCA_000749435.1	Salmonella enterica subsp. enterica serovar Bareilly str. CFSAN000186	strain=CFSAN000186	S.Bareilly_CFSAN000186	BPL-2	81	283	101	12	124	130	17	909	206		Bareilly	7	y	1,5	7:y:1,5	Bareilly
GCA_000698715.1	Salmonella enterica subsp. enterica serovar Bareilly str. CFSAN000211	strain=CFSAN000211	S.Bareilly_CFSAN000211	BPL-2	81	283	101	12	124	130	17	909	206		Bareilly	7	y	1,5	7:y:1,5	Bareilly
GCA_000748245.1	Salmonella enterica subsp. enterica serovar Bareilly str. CFSAN000212	strain=CFSAN000212	S.Bareilly_CFSAN000212	BPL-2	81	283	101	12	124	130	17	909	206		Bareilly	7	y	1,5	7:y:1,5	Bareilly
GCA_000698635.1	Salmonella enterica subsp. enterica serovar Bareilly str. CFSAN000191	strain=CFSAN000191	S.Bareilly_CFSAN000191	BPL-2	81	283	101	12	124	130	17	909	206		Bareilly	7	y	1,5	7:y:1,5	Bareilly
GCA_000748565.1	Salmonella enterica subsp. enterica serovar Bareilly str. CFSAN000228	strain=CFSAN000228	S.Bareilly_CFSAN000228	BPL-2	81	283	101	12	124	130	17	909	206		Bareilly	7	y	1,5	7:y:1,5	Bareilly
GCA_000698695.2	Salmonella enterica subsp. enterica serovar Bareilly str. CFSAN001087	strain=CFSAN001087	S.Bareilly_CFSAN001087	BPL-2	81	283	101	12	124	130	17	909	206		Bareilly	7	y	1,5	7:y:1,5	Bareilly
GCA_000758005.1	Salmonella enterica subsp. enterica serovar Bareilly str. CFSAN001090	strain=CFSAN001090	S.Bareilly_CFSAN001090	BPL-2	81	283	101	12	124	130	17	909	206		Bareilly	7	y	1,5	7:y:1,5	Bareilly
GCA_000439415.1	Salmonella enterica subsp. enterica serovar Bareilly str. CFSAN000189	strain=CFSAN000189	S.Bareilly_CFSAN000189	BPL-2	81	283	101	12	124	130	17	909	206		Bareilly	7	y	1,5	7:y:1,5	Bareilly
GCA_001707735.1	Salmonella enterica subsp. enterica serovar Bareilly str. CFSAN001111	strain=CFSAN001111	S.Bareilly_CFSAN001111	BPL-2	81	283	101	12	124	130	17	909	206		Bareilly	7	y	1,5	7:y:1,5	Bareilly
GCA_000832685.1	Salmonella enterica subsp. enterica serovar Bareilly str. CFSAN001591	strain=CFSAN001591	S.Bareilly_CFSAN001591	BPL-2	81	283	101	12	124	130	17	909	206		Bareilly	7	y	1,5	7:y:1,5	Bareilly
GCA_000757955.1	Salmonella enterica subsp. enterica serovar Bareilly str. CFSAN000962	strain=CFSAN000962	S.Bareilly_CFSAN000962	BPL-2	81	283	101	12	124	130	17	909	206		Bareilly	-	y	1,5	-:y:1,5	I -:y:1,5
GCA_000757925.1	Salmonella enterica subsp. enterica serovar Bareilly str. CFSAN000956	strain=CFSAN000956	S.Bareilly_CFSAN000956	BPL-2	81	283	101	12	124	130	17	909	206		Bareilly	7	y	1,5	7:y:1,5	Bareilly
GCA_000749415.1	Salmonella enterica subsp. enterica serovar Bareilly str. CFSAN000970	strain=CFSAN000970	S.Bareilly_CFSAN000970	BPL-2	81	283	101	12	124	130	17	909	206		Bareilly	7	y	1,5	7:y:1,5	Bareilly
GCA_000749395.1	Salmonella enterica subsp. enterica serovar Bareilly str. CFSAN000969	strain=CFSAN000969	S.Bareilly_CFSAN000969	BPL-2	81	283	101	12	124	130	17	909	206		Bareilly	-	y	1,5	-:y:1,5	I -:y:1,5
GCA_000749375.1	Salmonella enterica subsp. enterica serovar Bareilly str. CFSAN000967	strain=CFSAN000967	S.Bareilly_CFSAN000967	BPL-2	81	283	101	12	124	130	17	909	206		Bareilly	-	y	1,5	-:y:1,5	I -:y:1,5
GCA_000749355.1	Salmonella enterica subsp. enterica serovar Bareilly str. CFSAN000966	strain=CFSAN000966	S.Bareilly_CFSAN000966	BPL-2	81	283	101	12	124	130	17	909	206		Bareilly	-	y	1,5	-:y:1,5	I -:y:1,5
GCA_000749335.1	Salmonella enterica subsp. enterica serovar Bareilly str. CFSAN000965	strain=CFSAN000965	S.Bareilly_CFSAN000965	BPL-2	81	283	101	12	124	130	17	909	206		Bareilly	-	y	1,5	-:y:1,5	I -:y:1,5
GCA_000749315.1	Salmonella enterica subsp. enterica serovar Bareilly str. CFSAN000964	strain=CFSAN000964	S.Bareilly_CFSAN000964	BPL-2	81	283	101	12	124	130	17	909	206		Bareilly	7	y	1,5	7:y:1,5	Bareilly
GCA_000749295.1	Salmonella enterica subsp. enterica serovar Bareilly str. CFSAN000963	strain=CFSAN000963	S.Bareilly_CFSAN000963	BPL-2	81	283	101	12	124	130	17	909	206		Bareilly	-	y	1,5	-:y:1,5	I -:y:1,5
GCA_000749145.1	Salmonella enterica subsp. enterica serovar Bareilly str. CFSAN000951	strain=CFSAN000951	S.Bareilly_CFSAN000951	BPL-2	81	283	101	12	124	130	17	909	206		Bareilly	7	y	1,5	7:y:1,5	Bareilly
GCA_000749085.1	Salmonella enterica subsp. enterica serovar Bareilly str. CFSAN000753	strain=CFSAN000753	S.Bareilly_CFSAN000753	BPL-2	81	283	101	12	124	130	17	909	206		Bareilly	7	y	1,5	7:y:1,5	Bareilly
GCA_000749065.1	Salmonella enterica subsp. enterica serovar Bareilly str. CFSAN000752	strain=CFSAN000752	S.Bareilly_CFSAN000752	BPL-2	81	283	101	12	124	130	17	909	206		Bareilly	-	y	1,5	-:y:1,5	I -:y:1,5
GCA_000749045.1	Salmonella enterica subsp. enterica serovar Bareilly str. CFSAN000700	strain=CFSAN000700	S.Bareilly_CFSAN000700	BPL-2	81	283	101	12	124	130	17	909	206		Bareilly	7	y	1,5	7:y:1,5	Bareilly
GCA_000749025.1	Salmonella enterica subsp. enterica serovar Bareilly str. CFSAN000680	strain=CFSAN000680	S.Bareilly_CFSAN000680	BPL-2	81	283	101	12	124	130	17	909	206		Bareilly	7	y	1,5	7:y:1,5	Bareilly
GCA_000749005.1	Salmonella enterica subsp. enterica serovar Bareilly str. CFSAN000669	strain=CFSAN000669	S.Bareilly_CFSAN000669	BPL-2	81	283	101	12	124	130	17	909	206		Bareilly	7	y	1,5	7:y:1,5	Bareilly
GCA_000748985.1	Salmonella enterica subsp. enterica serovar Bareilly str. CFSAN000662	strain=CFSAN000662	S.Bareilly_CFSAN000662	BPL-2	81	283	101	12	124	130	17	909	206		Bareilly	-	y	1,5	-:y:1,5	I -:y:1,5
GCA_000748785.1	Salmonella enterica subsp. enterica serovar Bareilly str. CFSAN001109	strain=CFSAN001109	S.Bareilly_CFSAN001109	BPL-2	81	283	101	12	124	130	17	909	206		Bareilly	-	y	1,5	-:y:1,5	I -:y:1,5
GCA_000748765.1	Salmonella enterica subsp. enterica serovar Bareilly str. CFSAN001108	strain=CFSAN001108	S.Bareilly_CFSAN001108	BPL-2	81	283	101	12	124	130	17	909	206		Bareilly	7	y	1,5	7:y:1,5	Bareilly
GCA_000748745.1	Salmonella enterica subsp. enterica serovar Bareilly str. CFSAN001105	strain=CFSAN001105	S.Bareilly_CFSAN001105	BPL-2	81	283	101	12	124	130	17	909	206		Bareilly	-	y	1,5	-:y:1,5	I -:y:1,5
GCA_000748725.1	Salmonella enterica subsp. enterica serovar Bareilly str. CFSAN001102	strain=CFSAN001102	S.Bareilly_CFSAN001102	BPL-2	81	283	101	12	124	130	17	909	206		Bareilly	7	y	1,5	7:y:1,5	Bareilly
GCA_000748705.1	Salmonella enterica subsp. enterica serovar Bareilly str. CFSAN001099	strain=CFSAN001099	S.Bareilly_CFSAN001099	BPL-2	81	283	101	12	124	130	17	909	206		Bareilly	7	y	1,5	7:y:1,5	Bareilly
GCA_000748685.1	Salmonella enterica subsp. enterica serovar Bareilly str. CFSAN001089	strain=CFSAN001089	S.Bareilly_CFSAN001089	BPL-2	81	283	101	12	124	130	17	909	206		Bareilly	7	y	1,5	7:y:1,5	Bareilly
GCA_000748665.1	Salmonella enterica subsp. enterica serovar Bareilly str. CFSAN001088	strain=CFSAN001088	S.Bareilly_CFSAN001088	BPL-2	81	283	101	12	124	130	17	909	206		Bareilly	7	y	1,5	7:y:1,5	Bareilly
GCA_000748525.1	Salmonella enterica subsp. enterica serovar Bareilly str. CFSAN000961	strain=CFSAN000961	S.Bareilly_CFSAN000961	BPL-2	81	283	101	12	124	130	17	909	206		Bareilly	-	y	1,5	-:y:1,5	I -:y:1,5
GCA_000748505.1	Salmonella enterica subsp. enterica serovar Bareilly str. CFSAN000960	strain=CFSAN000960	S.Bareilly_CFSAN000960	BPL-2	81	283	101	12	124	130	17	909	206		Bareilly	7	y	1,5	7:y:1,5	Bareilly
GCA_000748485.1	Salmonella enterica subsp. enterica serovar Bareilly str. CFSAN000959	strain=CFSAN000959	S.Bareilly_CFSAN000959	BPL-2	81	283	101	12	124	130	17	909	206		Bareilly	-	y	1,5	-:y:1,5	I -:y:1,5
GCA_000748465.1	Salmonella enterica subsp. enterica serovar Bareilly str. CFSAN000958	strain=CFSAN000958	S.Bareilly_CFSAN000958	BPL-2	81	283	101	12	124	130	17	909	206		Bareilly	7	y	1,5	7:y:1,5	Bareilly
GCA_000748445.1	Salmonella enterica subsp. enterica serovar Bareilly str. CFSAN000957	strain=CFSAN000957	S.Bareilly_CFSAN000957	BPL-2	81	283	101	12	124	130	17	909	206		Bareilly	-	y	1,5	-:y:1,5	I -:y:1,5
GCA_000748425.1	Salmonella enterica subsp. enterica serovar Bareilly str. CFSAN000955	strain=CFSAN000955	S.Bareilly_CFSAN000955	BPL-2	81	283	101	12	124	130	17	909	206		Bareilly	-	y	1,5	-:y:1,5	I -:y:1,5
GCA_000748405.1	Salmonella enterica subsp. enterica serovar Bareilly str. CFSAN000954	strain=CFSAN000954	S.Bareilly_CFSAN000954	BPL-2	81	283	101	12	124	130	17	909	206		Bareilly	7	y	1,5	7:y:1,5	Bareilly
GCA_000748385.1	Salmonella enterica subsp. enterica serovar Bareilly str. CFSAN000953	strain=CFSAN000953	S.Bareilly_CFSAN000953	BPL-2	81	283	101	12	124	130	17	909	206		Bareilly	7	y	1,5	7:y:1,5	Bareilly
GCA_000748085.1	Salmonella enterica subsp. enterica serovar Bareilly str. CFSAN001140	strain=CFSAN001140	S.Bareilly_CFSAN001140	BPL-2	81	283	101	12	124	130	17	909	206		Bareilly	-	y	1,5	-:y:1,5	I -:y:1,5
GCA_000748065.1	Salmonella enterica subsp. enterica serovar Bareilly str. CFSAN001118	strain=CFSAN001118	S.Bareilly_CFSAN001118	BPL-2	81	283	101	12	124	130	17	909	206		Bareilly	7	y	1,5	7:y:1,5	Bareilly
GCA_000748045.1	Salmonella enterica subsp. enterica serovar Bareilly str. CFSAN001115	strain=CFSAN001115	S.Bareilly_CFSAN001115	BPL-2	81	283	101	12	124	130	17	909	206		Bareilly	-	y	1,5	-:y:1,5	I -:y:1,5
GCA_000748025.1	Salmonella enterica subsp. enterica serovar Bareilly str. CFSAN001112	strain=CFSAN001112	S.Bareilly_CFSAN001112	BPL-2	81	283	101	12	124	130	17	909	206		Bareilly	-	y	1,5	-:y:1,5	I -:y:1,5
GCA_000698515.1	Salmonella enterica subsp. enterica serovar Bareilly str. CFSAN000661	strain=CFSAN000661	S.Bareilly_CFSAN000661	BPL-2	81	283	101	12	124	130	17	909	206		Bareilly	7	y	1,5	7:y:1,5	Bareilly
GCA_000698535.1	Salmonella enterica subsp. enterica serovar Bareilly str. CFSAN000968	strain=CFSAN000968	S.Bareilly_CFSAN000968	BPL-2	81	283	101	12	124	130	17	909	206		Bareilly	-	y	1,5	-:y:1,5	I -:y:1,5

## Sheet: Serovar information in Fig. 1A
Serovar	strain number	Serogroup	O antigen	H1 antigen	H2 antigen
Albany	6	C2-C3	8,20	z4,z24
Senftenberg	21	E4	1 ,3,19	g ,[s],t
Minnesota	1	L	21	b	e,n,x
Johannesburg	4	R	1 , 40	b	e,n,x
Indiana	1	B	1,4,12	z	1,7
Pomona	1	M	28	y	1,7
Manchester	1	C2-C3	6 , 8	l,v	1,7
Meleagridis	1	E1	3 , { 1 0}{15}{15,34}	e,h	l,w
Livingstone	2	C1	6 ,7,14	d	l,w
Saintpaul	71	B	1,4,[5],12	e,h	1,2
Schwarzengrund	24	B	1 , 4 , 1 2,27	d	1,7
Nchanga	2	E1	3 , { 10}{15}	l,v	1,2
Havana	1	G	1,13,23	f , g,[s]
Napoli	1	D1	1,9,12	l,z13	e,n,x
Miami	1	D1	1,9,12	a	1,5
Dublin	27	D1	1,9,12[Vi]	g ,p
Newport	89	C2-C3	6,8,20	e,h	1,2
Itami	1	D1	9,12	l,z13	1,5
Gallinarum/pullorum	3	D1	1 ,9,12
Fresno	1	D2	9,46	z38
Javiana	13	D1	1,9,12	l,z28	1,5
Nottingham	1	I	16	d	e,n,z15
Eastbourne	1	D1	1 ,9,12	e,h	1 ,5
Choleraesuis	3	C1	6 ,7	c	1,5
London	2	E1	3 , { 10}{15}	l,v	1,6
Weltevreden	7	E1	3 , { 1 0}{15}	r	z6
Stanley	1	B	1,4,[5],12,[27]	d	1,2
Hvittingfoss	1	I	16	b	e,n,x
Brandenburg	4	B	4 , [ 5],12	l,v	e,n,z15
Typhi	1958	D1	9,12[Vi]	d
Reading	9	B	1,4,[5],12	e,h	1,5
Paratyphi_B	11	B	1,4,[5],12	b	1,2
Paratyphi_C	1	C1	6,7,[Vi]	c	1,5
Paratyphi_A	138	A	1,2,12	a	[1,5]
Cubana	4	G	1,13,23	z29
Infantis	47	C1	6,7,14	r	1,5
Krefeld	1	E4	1,3,19	y	l,w
Poona	1	G	1,13,22	z	1,6
Ohio	3	C1	6,7,14	b	l,w
Gaminara	2	I	16	d	1,7
Bredeney	2	B	1,4,12,27	l,v	1,7
Give	1	E1	3 ,{10}{15}{15,34}	l,v	1,7
Blegdam	1	D1	9 ,12	g,m,q
Abaetetuba	1	F	11	k	1,5
Adelaide	1	O	35	f,g
Oranienburg	21	C1	6 , 7,14	m,t	[z57]
Panama	2	D1	1,9,12	l,v	1,5
Urbana	1	N	30	b	e,n,x
Bareilly	109	C1	6,7,14	y	1,5
Inverness	7	P	38	k	1,6
Mbandaka	9	C1	6,7,14	z10	e,n,z1
Pullorum	5	D1	1 ,9,12
Virchow	2	C1	6,7,14	r	1,2
Litchfield	7	C2-C3	6,8	l,v	1,2
Berta	8	D1	1,9,12	[f],g,[t]
Muenster	5	E1	3 , { 10}{15}{15,34}	e,h	1,5
Sloterdijk	1	B	1,4,12,27	z35	z6
Enteritidis	422	D1	1,9,12	g,m
Muenchen	37	C2-C3	6 ,8	d	1,2
Braenderup	8	C1	6 , 7,14	e,h	e ,n,z15
Wandsworth	1	Q	39	b	1,2
Bergen	1	X	47	i	e,n,z15
Soerenga	1	N	30	i	l,w
Weslaco	1	T	42	z36
Agona	119	B	1,4,[5],12	f,g,s	[1,2]
Mishmarhaemek	1	G	1 , 1 3 , 23	d	1,5
Thompson	14	C1	6 , 7,14	k	1,5
Cerro	20	K	6,14,18	z 4,z23	[1,5]
Heidelberg	179	B	1 ,4,[5],12	r	1,2
Montevideo	60	C1	6 , 7 ,14	g,m,[p],s	[1,2,7]
Abony	1	B	1,4,[5],12,[27]	b	e,n,x
Norwich	1	C1	6,7	e,h	1,6
Apapa	1	W	45	m,t
Manhattan	3	C2-C3	6,8	d	1,5
Hartford	1	C1	6,7	y	e,n,x
Rissen	1	C1	6,7,14	f,g
Namur	1	Q	39	z4,z23
Kentucky	95	C2-C3	8 ,20	i	z6
Hadar	28	C2-C3	6,8	z10	e,n,x
Derby	14	B	1,4,[5],12	f,g	[1,2]
Bovismorbificans	9	C2-C3	6 , 8 , 20	r,[i]	1,5
Anatum	17	E1	3 , { 10}{15}{15,34}	e,h	1,6
Tallahassee	1	C2-C3	6,8	z4,z32
Typhimurium	717	B	1 , 4 ,[5],12	i	1,2
Rubislaw	16	F	11	r	e,n,x
Tennessee	64	C1	6 ,7,14	z29	[1,2,7]
Gallinarum	5	D1	1 ,9,12
Milwaukee	1	U	43	f,g,[t]
Worthington	8	G	1 ,13,23	z	l,w

## Sheet: Serovar information in Fig. 1B
Serovars	Strain number	Serogroup	O antigen	H1 antigen	H2 antigen
Bareilly	109	C1	6,7,14	y	1,5
Saintpaul	68	B	1,4,[5],12	e,h	1,2
Montevideo	60	C1	6 , 7 ,14	g,m,[p],s	[1,2,7]
Muenchen	37	C2-C3	6 ,8	d	1,2
Typhimurium	7	B	1 , 4 ,[5],12	i	1,2
Enteritidis	5	D1	1,9,12	g,m
Typhi	4	D1	9,12[Vi]	d
Heidelberg	4	B	1 ,4,[5],12	r	1,2
Oranienburg	3	C1	6 , 7,14	m,t	[z57]
Agona	3	B	1,4,[5],12	f,g,s	[1,2]
Weltevreden	3	E1	3 , { 1 0}{15}	r	z6
Choleraesuis	3	C1	6 ,7	c	1,5
Kentucky	3	C2-C3	8 ,20	i	z6
Newport	3	C2-C3	6,8,20	e,h	1,2
Anatum	3	E1	3 , { 10}{15}{15,34}	e,h	1,6
Thompson	3	C1	6 , 7,14	k	1,5
Paratyphi A	2	A	1,2,12	a	[1,5]
Pullorum	2	D1	1 ,9,12
London	2	E1	3 , { 10}{15}	l,v	1,6
Dublin	2	D1	1,9,12[Vi]	g ,p
Hadar	2	C2-C3	6,8	z10	e,n,x
Tennessee	2	C1	6 ,7,14	z29	[1,2,7]
Panama	1	D1	1,9,12	l,v	1,5
Gallinarum	1	D1	1 ,9,12
Paratyphi C	1	C1	6,7,[Vi]	c	1,5
Cerro	1	K	6,14,18	z 4,z23	[1,5]
Abony	1	B	1,4,[5],12,[27]	b	e,n,x
Meleagridis	1	E1	3 , { 1 0}{15}{15,34}	e,h	l,w
Paratyphi B	1	B	1,4,[5],12	b	1,2
Schwarzengrund	1	B	1 , 4 , 1 2,27	d	1,7
Bovismorbificans	1	C2-C3	6 , 8 , 20	r,[i]	1,5
Sloterdijk	1	B	1,4,12,27	z35	z6
Bredeney	1	B	1,4,12,27	l,v	1,7
Give	1	E1	3 ,{10}{15}{15,34}	l,v	1,7
Cubana	1	G	1,13,23	z29
Infantis	1	C1	6,7,14	r	1,5

## Sheet: Serovar inf. in Fig. 6 and S3
Serovar information in Fig. 6A
O antigen tree						H1 antigen tree						H2 antigen tree
Serovars	Strain number	Serogroup	O antigen	H1 antigen	H2 antigen	Serovars	Strain number	Serogroup	O antigen	H1 antigen	H2 antigen	Serovars	Strain number	Serogroup	O antigen	H1 antigen	H2 antigen
Paratyphi_C	1	C1	6,7,[Vi]	c	1,5	Paratyphi_C	1	C1	6,7,[Vi]	c	1,5	Thompson	2	C1	6 , 7,14	k	1,5
Oranienburg	1	C1	6 , 7,14	m,t	[z57]	Oranienburg	1	C1	6 , 7,14	m,t	[z57]	Bareilly	18	C1	6,7,14	y	1,5
Choleraesuis	3	C1	6 ,7	c	1,5	Choleraesuis	3	C1	6 ,7	c	1,5	Choleraesuis	2	C1	6 ,7	c	1,5
Infantis	1	C1	6,7,14	r	1,5	Infantis	1	C1	6,7,14	r	1,5	Infantis	1	C1	6,7,14	r	1,5
Thompson	2	C1	6 , 7,14	k	1,5	Thompson	2	C1	6 , 7,14	k	1,5
Bareilly	11	C1	6,7,14	y	1,5	Bareilly	25	C1	6,7,14	y	1,5
Montevideo	1	C1	6 , 7 ,14	g,m,[p],s	[1,2,7]	Montevideo	1	C1	6 , 7 ,14	g,m,[p],s	[1,2,7]
Serovar information in Fig. 6B
O antigen tree						H1 antigen tree						H2 antigen tree
Serovars	Strain number	Serogroup	O antigen	H1 antigen	H2 antigen	Serovars	Strain number	Serogroup	O antigen	H1 antigen	H2 antigen	Serovars	Strain number	Serogroup	O antigen	H1 antigen	H2 antigen
Paratyphi_B var. Java	1	B	1,4,[5],12	b	1,2	Paratyphi_B var. Java	1	B	1,4,[5],12	b	1,2	Paratyphi_B	1	B	1,4,[5],12	b	1,2
Paratyphi_B	1	B	1,4,[5],12	b	1,2	Paratyphi_B	1	B	1,4,[5],12	b	1,2	Saintpaul	40	B	1,4,[5],12	e,h	1,2
Agona	3	B	1,4,[5],12	f,g,s	[1,2]	Agona	3	B	1,4,[5],12	f,g,s	[1,2]	Heidelberg	1	B	1 ,4,[5],12	r	1,2
Saintpaul	62	B	1,4,[5],12	e,h	1,2	Saintpaul	47	B	1,4,[5],12	e,h	1,2	Typhimurium	7	B	1 , 4 ,[5],12	i	1,2
Heidelberg	2	B	1 ,4,[5],12	r	1,2	Heidelberg	2	B	1 ,4,[5],12	r	1,2
Typhimurium	7	B	1 , 4 ,[5],12	i	1,2	Typhimurium	6	B	1 , 4 ,[5],12	i	1,2
Serovar information in Fig. 6C
O antigen tree						H1 antigen tree						H2 antigen tree
Serovars	Strain number	Serogroup	O antigen	H1 antigen	H2 antigen	Serovars	Strain number	Serogroup	O antigen	H1 antigen	H2 antigen	Serovars	Strain number	Serogroup	O antigen	H1 antigen	H2 antigen
Bovismorbificans	1	C2-C3	6 , 8 , 20	r,[i]	1,5	Bovismorbificans	1	C2-C3	6 , 8 , 20	r,[i]	1,5	Bovismorbificans	1	C2-C3	6 , 8 , 20	r,[i]	1,5
Hadar	3	C2-C3	6,8	z10	e,n,x	Hadar	2	C2-C3	6,8	z10	e,n,x	Hadar	2	C2-C3	6,8	z10	e,n,x
Newport	84	C2-C3	6,8,20	e,h	1,2	Newport	67	C2-C3	6,8,20	e,h	1,2	Newport	64	C2-C3	6,8,20	e,h	1,2
Kentucky	72	C2-C3	8 ,20	i	z6	Kentucky	87	C2-C3	8 ,20	i	z6	Kentucky	59	C2-C3	8 ,20	i	z6
Muenchen	34	C2-C3	6 ,8	d	1,2	Muenchen	33	C2-C3	6 ,8	d	1,2	Muenchen	25	C2-C3	6 ,8	d	1,2
Serovar information in Fig. S3A						Serovar information in Fig. S3B
Core genome tree						H1 antigen tree
Serovars	Strain number	Serogroup	O antigen	H1 antigen	H2 antigen	Serovars	Strain number	Serogroup	O antigen	H1 antigen	H2 antigen
Bovismorbificans	1	C2-C3	6 , 8 , 20	r,[i]	1,5	Paratyphi_B var. Java	1	B	1,4,[5],12	b	1,2
Hadar	3	C2-C3	6,8	z10	e,n,x	Paratyphi_B	1	B	1,4,[5],12	b	1,2
Newport	95	C2-C3	6,8,20	e,h	1,2	Infantis	1	C1	6,7,14	r	1,5
Kentucky	96	C2-C3	8 ,20	i	z6	Thompson	2	C1	6 , 7,14	k	1,5
Muenchen	37	C2-C3	6 ,8	d	1,2	Oranienburg	1	C1	6 , 7,14	m,t	[z57]
						Typhimurium	6	B	1 , 4 ,[5],12	i	1,2
						Muenchen	33	C2-C3	6 ,8	d	1,2
						Paratyphi_C	1	C1	6,7,[Vi]	c	1,5
						Kentucky	87	C2-C3	8 ,20	i	z6
						Agona	3	B	1,4,[5],12	f,g,s	[1,2]
						Hadar	2	C2-C3	6,8	z10	e,n,x
						Newport	67	C2-C3	6,8,20	e,h	1,2
						Choleraesuis	3	C1	6 ,7	c	1,5
						Bovismorbificans	1	C2-C3	6 , 8 , 20	r,[i]	1,5
						Saintpaul	47	B	1,4,[5],12	e,h	1,2
						Bareilly	25	C1	6,7,14	y	1,5
						Heidelberg	2	B	1 ,4,[5],12	r	1,2
						Montevideo	1	C1	6 , 7 ,14	g,m,[p],s	[1,2,7]
