# Supplementary material for: Whole-Genome-Based Survey for Polyphyletic Serovars of Salmonella enterica subsp. enterica Provides New Insights into Public Health Surveillance
Source: Int J Mol Sci. 2020 Jul 23;21(15):5226. doi: 10.3390/ijms21155226 (PMC7432358; doi:10.3390/ijms21155226)
Supplement: Supplementary file 1 [file ijms-21-05226-s001.zip › Supplementary Files/Supplementary Table S2.xlsx]

## Sheet: Sheet1
protein_id	locus_tag	genome_id	function	location
AAL18966.1	STM0002	AE006468.2	aspartokinase I	337..2799
AAL18971.1	STM0007	AE006468.2	transaldolase B	7665..8618
AAL18972.1	STM0008	AE006468.2	putative molybdochetalase	8729..9319
AAL18973.1	STM0009	AE006468.2	putative regulatory protein	complement(9376..9942)
AAL18976.1	STM0012	AE006468.2	chaperone Hsp70	11593..13509
AAL18979.1	STM0015	AE006468.2	putative bacteriophage protein	16088..16432
AAL18980.1	STM0016	AE006468.2	hypothetical protein	complement(16493..17026)
AAL18984.1	STM0020	AE006468.2	putative cytoplasmic protein	23335..24039
AAL18985.1	STM0021	AE006468.2	fimbrial subunit	24469..25011
AAL18986.1	STM0022	AE006468.2	fimbrial chaparone	25112..25798
AAL18988.1	STM0024	AE006468.2	fimbrial subunit	28425..29432
AAL18989.1	STM0025	AE006468.2	fimbrial subunit	29433..29978
AAL18991.1	STM0027	AE006468.2	fimbrial chaparone	30478..31209
AAL19015.1	STM0051	AE006468.2	putative purine nucleoside hydrolase	60164..61084
AAL19039.1	STM0075	AE006468.2	putative flavoprotein reductase, carnitine metabolism	88684..89454
AAL19042.1	STM0078	AE006468.2	putative ferredoxin	91744..92031
AAL19052.1	STM0088	AE006468.2	diadenosine tetraphosphatase	complement(101424..102272)
AAL19054.1	STM0090	AE006468.2	S-adenosylmethionine-6-N',N'-adenosyl (rRNA) dimethyltransferase; kasugamycin resistance	complement(102663..103484)
AAL19055.1	STM0091	AE006468.2	NAD-dependent dehydrogenase/carboxylase	complement(103481..104470)
AAL19068.1	STM0104	AE006468.2	transcriptional regulator (AraC/XylS family) for ara operon	121640..122485
AAL19069.1	STM0105	AE006468.2	putative DedA family membrane protein	122604..123371
AAL19070.1	STM0106	AE006468.2	putative ABC-transport protein	complement(123410..124117)
AAL19073.1	STM0109	AE006468.2	putative periplasmic binding protein of transport system	complement(126848..128506)
AAL19081.1	STM0117	AE006468.2	acetolactate synthase III, small subunit	137562..138053
AAL19082.1	STM0118	AE006468.2	transcriptional repressor of fru operon and others	138337..139341
AAL19083.1	STM0119	AE006468.2	putative cytoplasmic protein	139947..140405
AAL19085.1	STM0121	AE006468.2	cell division protein	141345..141710
AAL19088.1	STM0124	AE006468.2	D-alanine:D-alanine-adding enzyme	144963..146321
AAL19093.1	STM0129	AE006468.2	L-alanine adding enzyme	151143..152618
AAL19095.1	STM0131	AE006468.2	cell division protein	153533..154363
AAL19096.1	STM0132	AE006468.2	ATP-binding cell division protein	154360..155622
AAL19098.1	STM0134	AE006468.2	UDP-3-O-acyl N-acetylglucosamine deacetylase	156935..157852
AAL19101.1	STM0137	AE006468.2	7,8-dihydro-8-oxoguanine-triphosphatase	161546..161941
AAL19105.1	STM0141	AE006468.2	GMP reductase	164053..165096
AAL19108.1	STM0144	AE006468.2	prelipin peptidase dependent protein	complement(167714..168151)
AAL19109.1	STM0145	AE006468.2	quinolinate phosphoribosyltransferase	complement(168373..169266)
AAL19110.1	STM0146	AE006468.2	N-acetyl-anhydromuramyl-L-alanine amidase	169354..169917
AAL19111.1	STM0147	AE006468.2	putative transmembrane protein	169914..170768
AAL19115.1	STM0151	AE006468.2	transcriptional repressor for pyruvate dehydrogenase complex (GntR family)	175316..176080
AAL19124.1	STM0160	AE006468.2	putative cytoplasmic protein	189603..189965
AAL19129.1	STM0165	AE006468.2	S-adenosylmethionine decarboxylase, proenzyme	complement(194201..194995)
AAL19131.1	STM0167	AE006468.2	putative periplasmic protein	complement(195983..196330)
AAL19134.1	STM0170	AE006468.2	hypoxanthine phosphoribosyltransferase	200816..201352
AAL19135.1	STM0171	AE006468.2	putative carbonic anhydrase	complement(201410..202072)
AAL19137.1	STM0173	AE006468.2	putative transport protein	203104..203874
AAL19144.1	STM0180	AE006468.2	aspartate 1-decarboxylase	complement(211031..211411)
AAL19146.1	STM0182	AE006468.2	3-methyl-2-oxobutanoate hydroxymethyltransferase	complement(212486..213277)
AAL19156.1	STM0192	AE006468.2	hydroxymate-dependent iron transport	225977..226774
AAL19169.1	STM0205	AE006468.2	putative inner membrane protein	complement(240610..241233)
AAL19171.1	STM0207	AE006468.2	5'-methylthioadenosine/S-adenosylhomocysteine nucleosidase	complement(242063..242761)
AAL19179.1	STM0215	AE006468.2	methionine aminopeptidase	complement(253053..253847)
AAL19181.1	STM0217	AE006468.2	protein chain elongation factor EF-Ts	255281..256132
AAL19182.1	STM0218	AE006468.2	uridylate kinase	256277..257002
AAL19183.1	STM0219	AE006468.2	ribosome releasing factor	257149..257706
AAL19184.1	STM0220	AE006468.2	1-deoxy-D-xylulose 5-phosphate reductoisomerase	257847..259043
AAL19185.1	STM0221	AE006468.2	undecaprenyl pyrophosphate synthetase (di-trans, poly-cis-decaprenylcistransferase)	259356..260114
AAL19189.1	STM0225	AE006468.2	histone-like protein, located in outer membrane	264917..265402
AAL19191.1	STM0227	AE006468.2	(3R)-hydroxymyristol acyl carrier protein dehydratase	266537..266992
AAL19192.1	STM0228	AE006468.2	UDP-N-acetylglucosamine acetyltransferase	266996..267784
AAL19194.1	STM0230	AE006468.2	RNAse HII	268929..269525
AAL19199.1	STM0235	AE006468.2	putative lactoylglutathione lyase	278220..278609
AAL19202.1	STM0238	AE006468.2	putative cytoplasmic protein	complement(280295..280513)
AAL19217.1	STM0260	AE006468.2	transcriptional regulator for nitrite reductase (cytochrome c552)	complement(299924..301291)
AAL19269.1	STM0312	AE006468.2	putative periplasmic protein	complement(356811..357551)
AAL19291.1	STM0337	AE006468.2	putative fimbriae; usher	complement(379706..381031)
AAL19303.1	STM0349	AE006468.2	putative outer membrane lipoprotein	391991..392350
AAL19319.1	STM0365	AE006468.2	putative transport protein	complement(414813..415445)
AAL19320.1	STM0366	AE006468.2	putative periplasmic protein	415677..415952
AAL19322.1	STM0368	AE006468.2	putative carboxyphosphonoenolpyruvate mutase	417978..418865
AAL19324.1	STM0370	AE006468.2	putative protein in propionate catabolism	420197..421648
AAL19330.1	STM0376	AE006468.2	putative ABC superfamily transporter	430360..431580
AAL19335.1	STM0381	AE006468.2	putative inner membrane protein	434716..435429
AAL19338.1	STM0384	AE006468.2	induced by phosphate starvation	437718..438038
AAL19342.1	STM0388	AE006468.2	shikimate kinase II	440846..441391
AAL19343.1	STM0389	AE006468.2	putative cytoplasmic protein	441418..441609
AAL19351.1	STM0397	AE006468.2	response regulator in two-component regulatory system with PhoR (or CreC)	450796..451485
AAL19353.1	STM0399	AE006468.2	LIVCS family, branched chain amino acid transporter system II (LIV-II)	453259..454578
AAL19356.1	STM0402	AE006468.2	putative thiol - alkyl hydroperoxide reductase	complement(458074..458676)
AAL19359.1	STM0405	AE006468.2	tRNA-guanine transglycosylase	460822..461949
AAL19360.1	STM0406	AE006468.2	preprotein translocase IISP family, membrane subunit	461972..462304
AAL19362.1	STM0408	AE006468.2	preprotein translocase, IISP family, membrane subunit	464190..465161
AAL19371.1	STM0417	AE006468.2	riboflavin synthase, beta chain	471037..471507
AAL19374.1	STM0420	AE006468.2	phosphatidylglycerophosphatase A	472981..473496
AAL19375.1	STM0421	AE006468.2	putative oxidoreductase / K + channel protein	complement(473600..474574)
AAL19378.1	STM0424	AE006468.2	exonuclease VII, small subunit	complement(477417..477659)
AAL19379.1	STM0425	AE006468.2	sulfur transfer protein (from cys to ThiS and from IscS to U8-tRNA)	477869..479317
AAL19387.1	STM0433	AE006468.2	4-methyl-5(beta-hydroxyethyl)-thiazole synthesis	complement(486228..486818)
AAL19388.1	STM0434	AE006468.2	ketopantoate reductase	complement(486781..487692)
AAL19394.1	STM0439	AE006468.2	protohaeme IX farnesyltransferase (haeme O biosynthesis)	complement(493355..494245)
AAL19395.1	STM0440	AE006468.2	cytochrome o ubiquinol oxidase subunit IV	complement(494257..494586)
AAL19402.1	STM0447	AE006468.2	peptidyl-prolyl cis/trans isomerase	501666..502964
AAL19403.1	STM0448	AE006468.2	proteolytic subunit of clpA-clpP ATP-dependent serine protease	503211..503834
AAL19406.1	STM0451	AE006468.2	DNA-binding protein HU-beta, NS1 (HU-1)	508106..508378
AAL19408.1	STM0453	AE006468.2	putative DNA uptake protein and related DNA-binding proteins	510690..511064
AAL19416.1	STM0461	AE006468.2	putative ABC superfamily (atp&membrane) transporter	518533..520314
AAL19417.1	STM0462	AE006468.2	regulatory protein P-II 2	520527..520865
AAL19423.1	STM0469	AE006468.2	putative 50S ribosomal protein L31 (second copy)	526355..526615
AAL19430.1	STM0476	AE006468.2	acridine efflux pump	complement(532422..533615)
AAL19437.1	STM0483	AE006468.2	adenine phosphoribosyltransferase	540245..540796
AAL19439.1	STM0485	AE006468.2	putative cytoplasmic protein	542884..543213
AAL19440.1	STM0486	AE006468.2	putative recombination protein, gap repair	543213..543818
AAL19442.1	STM0488	AE006468.2	adenylate kinase	546044..546688
AAL19453.1	STM0499	AE006468.2	putative heavy metal transcriptional repressor (MerR family)	560559..560975
AAL19460.1	STM0506	AE006468.2	multifunctional acyl-CoA thioesterase I; also functions as protease I, lysophospholipaseL(I)	complement(565857..566471)
AAL19464.1	STM0510	AE006468.2	putative ABC-type transport system ATPase component/cell division protein	571115..571945
AAL19465.1	STM0511	AE006468.2	putative ABC-type transport system ATPase component/cell division protein	571982..572998
AAL19466.1	STM0512	AE006468.2	putative binding-protein-dependent transport systems inner membrane component	572991..573650
AAL19487.1	STM0533	AE006468.2	phosphoribosylaminoimidazole carboxylase = AIR carboxylase, CO(2)-fixing subunit	complement(596055..597122)
AAL19488.1	STM0534	AE006468.2	phosphoribosylaminoimidazole carboxylase = AIR carboxylase, catalytic subunit	complement(597119..597628)
AAL19490.1	STM0536	AE006468.2	peptidyl-prolyl cis-trans isomerase B (rotamase B)	complement(598471..598965)
AAL19491.1	STM0537	AE006468.2	cysteine tRNA synthetase	599138..600523
AAL19532.1	STM0581	AE006468.2	putative regulatory protein	639019..639360
AAL19535.1	STM0584	AE006468.2	enterochelin synthetase, component D (phoshpantetheinyltransferase)	complement(640811..641515)
AAL19538.1	STM0587	AE006468.2	putative cytoplasmic protein	645250..645468
AAL19543.1	STM0592	AE006468.2	ferric enterobactin (enterochelin) transporter	complement(652568..653575)
AAL19545.1	STM0594	AE006468.2	ferric enterobactin (enterochelin) tranporter	complement(654993..655949)
AAL19549.1	STM0598	AE006468.2	2,3-dihydro-2,3-dihydroxybenzoate dehydrogenase	659924..660679
AAL19550.1	STM0599	AE006468.2	putative protein PaaI, possibly involved in aromatic compounds catabolism	660682..661095
AAL19567.1	STM0616	AE006468.2	regulator of nucleoside diphosphate kinase	complement(679347..679757)
AAL19573.1	STM0622	AE006468.2	citrate lyase beta chain (acyl lyase subunit)	complement(685371..686279)
AAL19574.1	STM0623	AE006468.2	citrate lyase acyl carrier protein (gamma chain)	complement(686276..686572)
AAL19581.1	STM0630	AE006468.2	high-copy crc-csp restores normal chromosome condensation in presence of camphor or mukB mutations	complement(693185..693568)
AAL19587.1	STM0636	AE006468.2	putative cytoplasmic protein	complement(698032..698295)
AAL19593.1	STM0642	AE006468.2	putative ACR, homolog of plant Iojap protein	complement(704429..704746)
AAL19604.1	STM0653	AE006468.2	putative cytoplasmic protein	716569..717042
AAL19613.1	STM0662	AE006468.2	glutamate/aspartate transporter	complement(726613..727338)
AAL19618.1	STM0667	AE006468.2	putative CBS domain-containing protein	complement(731733..732611)
AAL19625.1	STM0681	AE006468.2	putative phosphatase in N-acetylglucosamine metabolism	complement(740896..741648)
AAL19628.1	STM0684	AE006468.2	glucosamine-6-phosphate deaminase	complement(744134..744934)
AAL19632.1	STM0688	AE006468.2	putative lipoprotein	750993..751325
AAL19637.1	STM0693	AE006468.2	transcriptional repressor of iron-responsive genes (Fur family) (ferric uptake regulator)	complement(756397..756849)
AAL19639.1	STM0695	AE006468.2	LexA regulated, putative SOS response	complement(757812..758105)
AAL19641.1	STM0697	AE006468.2	negative modulator of initiation of replication	759194..759736
AAL19644.1	STM0700	AE006468.2	APC family, putrescine/ornithine antiporter	complement(762066..763385)
AAL19646.1	STM0702	AE006468.2	response regulator in two-component regulatory system with KdpD	complement(766342..767019)
AAL19655.1	STM0711	AE006468.2	putative cytoplasmic protein	778051..778794
AAL19656.1	STM0712	AE006468.2	putative carboxylase	778810..779466
AAL19658.1	STM0714	AE006468.2	putative lactam utilization protein	780382..781116
AAL19672.1	STM0728	AE006468.2	endonuclease VIII	793928..794719
AAL19676.1	STM0732	AE006468.2	succinate dehydrogenase, cytochrome b556	797995..798384
AAL19680.1	STM0736	AE006468.2	2-oxoglutarate dehydrogenase decarboxylase component	801748..804549
AAL19688.1	STM0744	AE006468.2	putative esterase	813030..813434
AAL19689.1	STM0745	AE006468.2	tol protein, membrane-spanning inner membrane protein	813431..814123
AAL19693.1	STM0749	AE006468.2	tol protein required for outer membrane integrity	817294..817818
AAL19708.1	STM0770	AE006468.2	putative ABC transport protein	834420..835499
AAL19709.1	STM0771	AE006468.2	putative ABC-type cobalamin/Fe3+-siderophores transport system, ATPase component	835499..836275
AAL19711.1	STM0773	AE006468.2	galactose-1-epimerase (mutarotase)	complement(837342..838382)
AAL19720.1	STM0782	AE006468.2	molybdate transporter	846451..847140
AAL19725.1	STM0787	AE006468.2	Imidazolonepropionase	851844..853067
AAL19729.1	STM0792	AE006468.2	putative phospholipid-binding protein	complement(858263..858739)
AAL19731.1	STM0794	AE006468.2	biotin synthetase	860173..861213
AAL19742.1	STM0805	AE006468.2	molybdopterin biosynthesis protein	872639..872890
AAL19752.1	STM0815	AE006468.2	putative ABC superfamily (membrane) transport protein	complement(879616..880722)
AAL19767.1	STM0831	AE006468.2	stress response DNA-binding protein; starvation induced resistance to H2O2	complement(897490..897993)
AAL19769.1	STM0833	AE006468.2	outer membrane protease, receptor for phage OX2	899537..900052
AAL19771.1	STM0835	AE006468.2	putative Mn-dependent transcriptional regulator	902274..902747
AAL19773.1	STM0837	AE006468.2	putative periplasmic protein	complement(903900..904820)
AAL19781.1	STM0845	AE006468.2	molybdopterin biosynthesis	complement(914965..915714)
AAL19798.1	STM0862	AE006468.2	putative glutathione S-transferase	complement(934630..935256)
AAL19801.1	STM0865	AE006468.2	putative permease	complement(937577..938185)
AAL19803.1	STM0867	AE006468.2	putative hydrolase	complement(939784..940599)
AAL19807.1	STM0871	AE006468.2	putative inner membrane protein	944668..945045
AAL19812.1	STM0876	AE006468.2	putative cytoplasmic protein	947563..948039
AAL19817.1	STM0881	AE006468.2	putative inner membrane protein	952600..953073
AAL19819.1	STM0884	AE006468.2	putative inner membrane protein; homology to SgaT from Vibrio	954529..955872
AAL19823.1	STM0888	AE006468.2	arginine 3rd transport system	complement(958906..959574)
AAL19824.1	STM0889	AE006468.2	arginine 3rd transport system	complement(959574..960290)
AAL19827.1	STM0892	AE006468.2	putative lipoprotein	complement(962004..962519)
AAL19879.1	STM0943	AE006468.2	CspA-like protein but not cold shock induced	complement(1021805..1022026)
AAL19880.1	STM0944	AE006468.2	putative cytoplasmic protein	1022350..1022670
AAL19904.1	STM0970	AE006468.2	pyruvate formate lyase activating enzyme 1	complement(1052691..1053515)
AAL19908.1	STM0974	AE006468.2	formate transporter	complement(1057441..1058298)
AAL19914.1	STM0980	AE006468.2	cytidine monophosphate (CMP) kinase	1064997..1065680
AAL19916.1	STM0982	AE006468.2	integration host factor (IHF), beta subunit	1067623..1067907
AAL19921.1	STM0987	AE006468.2	putative inner membrane protein	1074488..1074670
AAL19922.1	STM0988	AE006468.2	CTP:CMP-3-deoxy-D-manno-octulosonate transferase	1074667..1075413
AAL19924.1	STM0990	AE006468.2	putative KicA protein	complement(1076497..1077273)
AAL19925.1	STM0991	AE006468.2	S-adenosylmethionine-dependent methyltransferase	1077409..1078212
AAL19926.1	STM0992	AE006468.2	mukF protein	1078205..1079527
AAL19927.1	STM0993	AE006468.2	putative chromosome partitioning	1079508..1080212
AAL19931.1	STM0997	AE006468.2	putative metallo-beta-lactamase	1087700..1088347
AAL20000.1	STM1067	AE006468.2	beta-hydroxydecanoyl thioester dehydrase	complement(1157896..1158414)
AAL20004.1	STM1071	AE006468.2	suppressor of lon	complement(1162362..1162871)
AAL20010.1	STM1077	AE006468.2	putative periplasmic protein	complement(1169065..1169727)
AAL20012.1	STM1079	AE006468.2	putative inner membrane protein	complement(1170359..1170676)
AAL20017.1	STM1084	AE006468.2	putative sulfite reductase, gamma subunit	complement(1173840..1174169)
AAL20035.1	STM1103	AE006468.2	4-hydroxyphenylacetate catabolism protein	1190963..1191814
AAL20040.1	STM1108	AE006468.2	4-hydroxyphenylacetate catabolism protein	1195410..1196306
AAL20043.1	STM1111	AE006468.2	putative cytoplasmic protein	complement(1198682..1198987)
AAL20097.1	STM1167	AE006468.2	acetylation of N-terminal alanine of 30S ribosomal subunit protein S5	1252496..1253080
AAL20102.1	STM1172	AE006468.2	anti-FliA factor	complement(1257036..1257329)
AAL20103.1	STM1173	AE006468.2	flagellar biosynthesis protein	complement(1257421..1258080)
AAL20104.1	STM1174	AE006468.2	flagellar biosynthesis protein	1258237..1258653
AAL20108.1	STM1178	AE006468.2	flagellar biosynthesis protein	1261030..1261785
AAL20109.1	STM1179	AE006468.2	flagellar biosynthesis protein	1261799..1262581
AAL20127.1	STM1198	AE006468.2	4-amino-4-deoxychorismate lyase	1281790..1282599
AAL20131.1	STM1202	AE006468.2	putative metal-dependent hydrolase	1285267..1286064
AAL20134.1	STM1205	AE006468.2	putative protein kinase C inhibitor	1290393..1290752
AAL20135.1	STM1206	AE006468.2	putative outer membrane lipoprotein	1290755..1291129
AAL20136.1	STM1207	AE006468.2	putative outer membrane lipoprotein	1291143..1291781
AAL20142.1	STM1213	AE006468.2	putative transcriptional repressor (TetR/AcrR family)	complement(1296541..1297176)
AAL20152.1	STM1223	AE006468.2	spermidine/putrescine transporter	complement(1308739..1309518)
AAL20154.1	STM1225	AE006468.2	spermidine/putrescine transporter	complement(1311173..1312036)
AAL20159.1	STM1230	AE006468.2	sensory kinase protein in two-component regulatory system with PhoP	complement(1317216..1318679)
AAL20162.1	STM1233	AE006468.2	unknown membrane associated protein	complement(1320851..1321498)
AAL20164.1	STM1235	AE006468.2	putative MutT-like protein	complement(1322739..1323200)
AAL20167.1	STM1238	AE006468.2	isocitrate dehydrogenase in e14 prophage	1324375..1325625
AAL20185.1	STM1259	AE006468.2	putative ATPase component of ABC-type transport system	1343308..1343898
AAL20199.1	STM1274	AE006468.2	putative inner membrane protein	1353129..1353377
AAL20200.1	STM1275	AE006468.2	putative hemolysin	1353810..1354061
AAL20202.1	STM1277	AE006468.2	putative cytoplasmic protein	complement(1354427..1354774)
AAL20216.1	STM1291	AE006468.2	hypothetical protein	1369991..1370434
AAL20220.1	STM1295	AE006468.2	protease IV	complement(1372901..1374757)
AAL20227.1	STM1302	AE006468.2	exonuclease III	complement(1380933..1381739)
AAL20228.1	STM1303	AE006468.2	succinylornithine transaminase	1382185..1383411
AAL20236.1	STM1311	AE006468.2	transcriptional activator of ntrL gene	1391156..1391497
AAL20237.1	STM1312	AE006468.2	PTS family sugar specific enzyme IIB for cellobiose, arbutin, and salicin	1391798..1392118
AAL20239.1	STM1314	AE006468.2	PTS family sugar specific enzyme III for cellobiose, arbutin, and salicin	1393610..1393957
AAL20242.1	STM1317	AE006468.2	putative glucosidase	1396303..1397061
AAL20244.1	STM1319	AE006468.2	cell division modulator	1399722..1399964
AAL20245.1	STM1320	AE006468.2	kinase-like protein	complement(1400066..1401457)
AAL20247.1	STM1322	AE006468.2	putative enzyme	complement(1402331..1402999)
AAL20252.1	STM1327	AE006468.2	putative salt-induced outer membrane protein	1406302..1407060
AAL20264.1	STM1339	AE006468.2	integration host factor (IHF), alpha subunit	1419060..1419359
AAL20267.1	STM1342	AE006468.2	vitamin B12 transport protein	1421185..1421934
AAL20283.1	STM1358	AE006468.2	3-dehydroquinate dehydratase	complement(1439608..1440366)
AAL20315.1	STM1391	AE006468.2	secretion system regulator: transcriptonal activator	complement(1476158..1476796)
AAL20327.1	STM1403	AE006468.2	secretion system chaparone	1487516..1487950
AAL20328.1	STM1404	AE006468.2	secretion system effector	1487966..1488748
AAL20332.1	STM1408	AE006468.2	secretion system apparatus	1490023..1490271
AAL20353.1	STM1431	AE006468.2	iron superoxide dismutase	complement(1509404..1509985)
AAL20355.1	STM1433	AE006468.2	putative glutaredoxin protein	1511268..1511615
AAL20356.1	STM1434	AE006468.2	RNase T	complement(1511693..1512340)
AAL20364.1	STM1442	AE006468.2	putative multidrug resistance efflux pump	complement(1518577..1519473)
AAL20369.1	STM1447	AE006468.2	putative outer membrane lipoprotein	1522307..1522636
AAL20370.1	STM1448	AE006468.2	pyridoxine 5'-phosphate oxidase	1522695..1523351
AAL20389.1	STM1469	AE006468.2	fumarase C	1543992..1545395
AAL20445.1	STM1526	AE006468.2	putative cytoplasmic protein	1603563..1603922
AAL20480.1	STM1562	AE006468.2	putative periplasmic transport protein	complement(1643551..1643880)
AAL20482.1	STM1564	AE006468.2	putative cytoplasmic protein	1645174..1645389
AAL20508.1	STM1590	AE006468.2	putative acyltransferase	1678339..1678854
AAL20509.1	STM1591	AE006468.2	putative inner membrane protein	1678854..1679303
AAL20510.1	STM1592	AE006468.2	putative cytoplasmic protein	complement(1679308..1679541)
AAL20521.1	STM1603	AE006468.2	putative periplasmic protein	1693399..1693629
AAL20526.1	STM1608	AE006468.2	putative methyltransferase	complement(1698356..1698952)
AAL20529.1	STM1611	AE006468.2	acetyl transferase	complement(1701036..1701575)
AAL20531.1	STM1613	AE006468.2	putative PTS system, enzymeIIB component	1702907..1703188
AAL20534.1	STM1616	AE006468.2	putative sugar specific PTS enzyme II	1705464..1705901
AAL20535.1	STM1617	AE006468.2	putative ribulose-phosphate 3-epimerase	1705913..1706545
AAL20536.1	STM1618	AE006468.2	putative DeoR family transcriptional repressor of sgc operon	1706561..1707352
AAL20537.1	STM1619	AE006468.2	cryptic aminoglycoside resistance gene	1707352..1707789
AAL20539.1	STM1621	AE006468.2	putative periplasmic protein	complement(1709050..1709625)
AAL20558.1	STM1640	AE006468.2	putative inner membrane protein	complement(1730464..1731264)
AAL20563.1	STM1645	AE006468.2	putative outer membrane lipoprotein	complement(1736956..1737147)
AAL20567.1	STM1649	AE006468.2	putative cytoplasmic protein	complement(1741577..1741732)
AAL20572.1	STM1654	AE006468.2	putative ATPase	1747303..1748238
AAL20604.1	STM1687	AE006468.2	phage shock protein	complement(1780857..1781075)
AAL20606.1	STM1689	AE006468.2	phage shock protein	complement(1781457..1781681)
AAL20613.1	STM1696	AE006468.2	ABC superfamily peptide transport protein	1788154..1788960
AAL20618.1	STM1700	AE006468.2	enoyl-[acyl-carrier-protein	1792130..1792918
AAL20624.1	STM1706	AE006468.2	putative translation initiation factor SUI1	complement(1800255..1800581)
AAL20625.1	STM1707	AE006468.2	orotidine-5'-phosphate decarboxylase	complement(1800581..1801318)
AAL20626.1	STM1708	AE006468.2	putative N-acetylglucosaminyl transferase	complement(1801509..1802678)
AAL20627.1	STM1709	AE006468.2	putative inner membrane protein	complement(1802685..1802993)
AAL20633.1	STM1715	AE006468.2	putative cytoplasmic protein	1812786..1813037
AAL20644.1	STM1726	AE006468.2	tryptophan synthase, beta protein	1823073..1824266
AAL20647.1	STM1729	AE006468.2	putative cytoplasmic protein	1825824..1826327
AAL20648.1	STM1730	AE006468.2	putative cytoplasmic protein	1826401..1826907
AAL20652.1	STM1734	AE006468.2	putative inner membrane protein	1829293..1830036
AAL20654.1	STM1736	AE006468.2	putative Acyl-CoA hydrolase	1830793..1831194
AAL20657.1	STM1739	AE006468.2	cardiolipin synthase	1832862..1834322
AAL20669.1	STM1751	AE006468.2	DNA-binding protein HLP-II	1847277..1847690
AAL20690.1	STM1775	AE006468.2	putative protoporphyrinogen oxidase	complement(1872492..1873325)
AAL20693.1	STM1778	AE006468.2	outer membrane lipoprotein	1876018..1876641
AAL20712.1	STM1797	AE006468.2	putative transglycosylase-associated protein	complement(1896839..1897093)
AAL20715.1	STM1800	AE006468.2	putative resistance protein MccF	1898792..1899706
AAL20723.1	STM1808	AE006468.2	putative cytoplasmic protein	1909147..1909488
AAL20724.1	STM1809	AE006468.2	putative cytoplasmic protein	complement(1909560..1909733)
AAL20727.1	STM1812	AE006468.2	putative fumarylacetoacetate (FAA) hydrolase family protein	complement(1910953..1911612)
AAL20735.1	STM1820	AE006468.2	putative molecular chaperone	complement(1917759..1918454)
AAL20738.1	STM1823	AE006468.2	putative cytoplasmic protein	complement(1920903..1921082)
AAL20743.2	STM1828	AE006468.2	putative inner membrane protein	complement(1926498..1928057)
AAL20745.1	STM1830	AE006468.2	mannose-specific enzyme IIAB	1928530..1929498
AAL20746.1	STM1831	AE006468.2	mannose-specific enzyme IIC	1929551..1930351
AAL20747.1	STM1832	AE006468.2	mannose-specific enzyme IID	1930355..1931215
AAL20762.1	STM1847	AE006468.2	putative GAF domain-containing protein	complement(1943983..1944567)
AAL20767.1	STM1852	AE006468.2	putative inner membrane lipoprotein	1950476..1950667
AAL20790.1	STM1874	AE006468.2	putative inner membrane protein	complement(1968663..1969538)
AAL20791.1	STM1875	AE006468.2	similar Cu resistance protein CopC	complement(1969539..1969913)
AAL20794.1	STM1878	AE006468.2	DNA exonuclease X	1971069..1971767
AAL20806.1	STM1890	AE006468.2	putative peptidase	complement(1985077..1986396)
AAL20809.1	STM1893	AE006468.2	ABC superfamily high affinity Zn transport protein	1988187..1988972
AAL20811.1	STM1895	AE006468.2	Holliday junction helicase subunit A	complement(1990070..1990681)
AAL20821.1	STM1905	AE006468.2	putative SAM-dependent methyltransferase	1999075..1999818
AAL20828.1	STM1912	AE006468.2	flagellar protein	complement(2007817..2008209)
AAL20832.1	STM1916	AE006468.2	chemotaxis regulator protein	complement(2012280..2012669)
AAL20840.1	STM1924	AE006468.2	regulator of flagellar biosynthesis	complement(2021133..2021717)
AAL20841.1	STM1925	AE006468.2	regulator of flagellar biosynthesis	complement(2021714..2022064)
AAL20846.1	STM1931	AE006468.2	putative intracellular protease/amidase	complement(2026129..2026686)
AAL20851.1	STM1936	AE006468.2	putative cytoplasmic protein	complement(2029931..2030170)
AAL20861.1	STM1949	AE006468.2	putative cytoplasmic protein	2039364..2039588
AAL20878.1	STM1966	AE006468.2	putative transcriptional regulator	2055001..2055234
AAL20880.1	STM1968	AE006468.2	putative flagellar hook-basal body protein	complement(2056005..2056319)
AAL20881.1	STM1969	AE006468.2	basal-body MS (membrane and supramembrane)-ring and collar protein	2056536..2058218
AAL20882.1	STM1970	AE006468.2	flagellar biosynthesis protein	2058211..2059206
AAL20885.1	STM1973	AE006468.2	flagellar FliJ protein	2061298..2061741
AAL20887.1	STM1975	AE006468.2	flagellar biosynthesis	2063060..2063527
AAL20888.1	STM1976	AE006468.2	flagellar biosynthesis protein	2063532..2064536
AAL20891.1	STM1979	AE006468.2	flagellar biosynthesis protein	2065323..2066060
AAL20892.1	STM1980	AE006468.2	flagellar biosynthesis protein	2066070..2066339
AAL20895.1	STM1984	AE006468.2	putative cytoplasmic protein	2068409..2068636
AAL20896.1	STM1986	AE006468.2	putative hydrolase of the HAD superfamily	2068946..2069761
AAL20922.1	STM2018	AE006468.2	cobinamide kinase	complement(2099137..2099682)
AAL20923.1	STM2019	AE006468.2	synthesis of vitamin B12 adenosyl cobalamide precursor	complement(2099679..2101199)
AAL20925.1	STM2021	AE006468.2	synthesis of vitamin B12 adenosyl cobalamide precursor	complement(2102020..2102697)
AAL20928.1	STM2024	AE006468.2	synthesis of vitamin B12 adenosyl cobalamide precursor	complement(2103701..2104414)
AAL20931.1	STM2027	AE006468.2	synthesis of vitamin B12 adenosyl cobalamide precursor	complement(2105996..2106721)
AAL20933.1	STM2029	AE006468.2	synthesis of vitamin B12 adenosyl cobalamide precursor	complement(2107757..2108530)
AAL20934.1	STM2030	AE006468.2	synthesis of vitamin B12 adenosyl cobalamide precursor	complement(2108514..2109092)
AAL20942.1	STM2038	AE006468.2	propanediol utilization protein	2116843..2117127
AAL20946.1	STM2042	AE006468.2	propanediol utilization dehydratase, small subunit	2120319..2120840
AAL20948.1	STM2044	AE006468.2	propanediol utilization diol dehydratase reactivation protein	2122672..2123022
AAL20960.1	STM2056	AE006468.2	propanediol utilization protein	2131000..2131452
AAL20961.1	STM2057	AE006468.2	propanediol utilization propionate kinase	2131437..2132651
AAL20962.1	STM2058	AE006468.2	propanediol utilization protein	2132709..2133611
AAL20963.1	STM2059	AE006468.2	putative cytoplasmic protein	complement(2133645..2133980)
AAL20965.1	STM2061	AE006468.2	DNA gyrase inhibitor	complement(2135402..2135869)
AAL20968.1	STM2064	AE006468.2	hydrogen sulfide production iron-sulfur subunit	complement(2138079..2138657)
AAL20973.1	STM2069	AE006468.2	putative LysR family transcriptional regulator	complement(2147468..2148382)
AAL20975.1	STM2071	AE006468.2	ATP phosphoribosyltransferase	2149612..2150511
AAL20976.1	STM2072	AE006468.2	histidinal dehydrogenase	2150614..2151918
AAL20978.1	STM2074	AE006468.2	imidazole glycerol-phosphate dehydratase	2152991..2154058
AAL20979.1	STM2075	AE006468.2	glutamine amidotransferase	2154055..2154648
AAL20980.1	STM2076	AE006468.2	N-(5'-phospho-L-ribosyl-formimino)-5-amino-1-(5'-phosphoribosyl)-4-imidazolecarboxamide isomerase	2154648..2155385
AAL20981.1	STM2077	AE006468.2	imidazole glycerol phosphate synthase	2155367..2156143
AAL20982.1	STM2078	AE006468.2	phosphoribosyl-AMP cyclohydrolase	2156137..2156748
AAL21018.1	STM2114	AE006468.2	putative acyl transferase	complement(2197478..2197966)
AAL21021.1	STM2117	AE006468.2	putative protein-tyrosine-phosphatase	complement(2201054..2201503)
AAL21022.1	STM2118	AE006468.2	putative polysaccharide export protein	complement(2201509..2202648)
AAL21026.1	STM2122	AE006468.2	uridine/cytidine kinase	complement(2207556..2208197)
AAL21028.1	STM2124	AE006468.2	3-methyl-adenine DNA glycosylase II	complement(2211486..2212355)
AAL21035.1	STM2131	AE006468.2	response regulator in two-component regulatory system with BaeS	2224535..2225257
AAL21049.1	STM2146	AE006468.2	hydroxy-phosphomethylpyrimidine kinase (HMP-P kinase)	complement(2240259..2241059)
AAL21066.1	STM2162	AE006468.2	putative ABC-type proline/glycine betaine transport system, permease component	complement(2257245..2257976)
AAL21085.1	STM2181	AE006468.2	putative effector of murein hydrolase LrgA	2277920..2278318
AAL21089.1	STM2185	AE006468.2	putative inner membrane protein	2280941..2281186
AAL21099.1	STM2195	AE006468.2	putative transcriptional regulator	complement(2292286..2292675)
AAL21109.1	STM2205	AE006468.2	fructose-1-phosphate kinase	complement(2305285..2306223)
AAL21110.1	STM2206	AE006468.2	phosphoenolpyruvate-dependent sugar phosphotransferase system, EIIA 2	complement(2306223..2307353)
AAL21115.1	STM2212	AE006468.2	putative cobalamin synthesis protein	2311508..2312494
AAL21117.1	STM2214	AE006468.2	putative lipoprotein	2313657..2314229
AAL21125.1	STM2222	AE006468.2	16S rRNA pseudouridylate 516 synthase	complement(2323700..2324395)
AAL21127.1	STM2224	AE006468.2	50S ribosomal subunit protein L25	2326432..2326716
AAL21129.1	STM2226	AE006468.2	nucleotide associated protein	complement(2327473..2328480)
AAL21157.1	STM2255	AE006468.2	periplasmic nitrate reductase	complement(2353682..2354284)
AAL21158.1	STM2256	AE006468.2	periplasmic small subunit nitrate reductase of cytochrome C550	complement(2354294..2354743)
AAL21165.1	STM2263	AE006468.2	putative ABC-type multidrug/protein/lipid transport system	complement(2360761..2362404)
AAL21194.1	STM2293	AE006468.2	putative nucleotide-utilizing enzyme related to molybdopterin-biosynthesis	complement(2400464..2401660)
AAL21198.1	STM2297	AE006468.2	putative DegT/DnrJ/EryC1/StrS family	2403952..2405109
AAL21199.1	STM2298	AE006468.2	putative glycosyl transferase	2405112..2406095
AAL21203.1	STM2302	AE006468.2	putative inner membrane protein	2410610..2410945
AAL21204.1	STM2303	AE006468.2	putative inner membrane protein	2410945..2411322
AAL21206.1	STM2305	AE006468.2	o-succinylbenzoate-CoA ligase	complement(2411672..2413039)
AAL21207.1	STM2306	AE006468.2	o-succinylbenzoyl-CoA synthase	complement(2413036..2413998)
AAL21208.1	STM2307	AE006468.2	dihydroxynaphtoic acid synthetase	complement(2413998..2414855)
AAL21209.1	STM2308	AE006468.2	putative enzyme	complement(2414870..2415628)
AAL21210.1	STM2309	AE006468.2	2-oxoglutarate decarboxylase	complement(2415625..2417295)
AAL21213.1	STM2312	AE006468.2	putative acyltransferase	complement(2419137..2419598)
AAL21215.1	STM2314	AE006468.2	putative chemotaxis signal transduction protein	2420642..2421643
AAL21221.1	STM2320	AE006468.2	NADH dehydrogenase I chain J	complement(2429797..2430351)
AAL21222.1	STM2321	AE006468.2	NADH dehydrogenase I chain I	complement(2430362..2430904)
AAL21236.1	STM2335	AE006468.2	putative cytoplasmic protein	complement(2446566..2447060)
AAL21244.1	STM2343	AE006468.2	putative cytoplasmic protein	complement(2456333..2456605)
AAL21247.1	STM2346	AE006468.2	putative NTP pyrophosphohydrolase	complement(2458407..2458961)
AAL21248.1	STM2347	AE006468.2	putative phosphoesterase	complement(2459018..2459569)
AAL21249.1	STM2348	AE006468.2	putative glutathione-S-transferase	complement(2459625..2460269)
AAL21251.1	STM2350	AE006468.2	putative sugar nucleotide epimerase	2461185..2462078
AAL21252.1	STM2351	AE006468.2	histidine and lysine/arginine/ornithine transport protein	complement(2462130..2462906)
AAL21254.1	STM2353	AE006468.2	histidine and lysine/arginine/ornithine transport system	complement(2463621..2464307)
AAL21259.1	STM2358	AE006468.2	putative cytoplasmic protein	complement(2468647..2469750)
AAL21261.1	STM2360	AE006468.2	putative diaminopimelate decarboxylase	complement(2471264..2472661)
AAL21264.1	STM2363	AE006468.2	membrane protein required for colicin V production	complement(2475890..2476378)
AAL21265.1	STM2364	AE006468.2	putative lipoprotein	complement(2476689..2477363)
AAL21268.1	STM2367	AE006468.2	putative DedA family	complement(2479753..2480412)
AAL21272.1	STM2371	AE006468.2	cell division protein	2483594..2484595
AAL21281.1	STM2380	AE006468.2	putative cytoplasmic protein	complement(2492047..2492322)
AAL21283.1	STM2382	AE006468.2	putative permease	complement(2492903..2493712)
AAL21285.1	STM2384	AE006468.2	chorismate synthase	complement(2494540..2495625)
AAL21292.1	STM2391	AE006468.2	transport of long-chain fatty acids	2502388..2503701
AAL21293.1	STM2392	AE006468.2	lipoprotein precursor	complement(2503762..2504517)
AAL21294.1	STM2393	AE006468.2	putative transport	2504806..2505747
AAL21306.1	STM2406	AE006468.2	putative oxidoreductase	2522219..2523217
AAL21312.1	STM2414	AE006468.2	putative negative regulator	2529716..2530108
AAL21320.1	STM2426	AE006468.2	putative cytoplasmic protein	complement(2538780..2539007)
AAL21322.1	STM2428	AE006468.2	cell division protein involved in FtsZ ring	complement(2541087..2542073)
AAL21327.1	STM2433	AE006468.2	glucose-specific IIA component	2546659..2547168
AAL21338.1	STM2444	AE006468.2	thiosulfate transport protein	complement(2555424..2556440)
AAL21352.1	STM2458	AE006468.2	ethanolamine ammonia-lyase, heavy chain	complement(2567250..2568611)
AAL21362.1	STM2468	AE006468.2	putative ethanolamine utilization protein	complement(2577355..2578044)
AAL21364.1	STM2470	AE006468.2	putative ethanol utilization carboxysome structural protein	complement(2578514..2578849)
AAL21371.1	STM2477	AE006468.2	putative pyrophosphohydrolase	complement(2587088..2587663)
AAL21380.1	STM2486	AE006468.2	putative inner membrane protein	complement(2601109..2601972)
AAL21381.1	STM2487	AE006468.2	phosphoribosylaminoimidazole-succinocarboxamide synthetase	complement(2602103..2602816)
AAL21382.1	STM2488	AE006468.2	lipoprotein-34	complement(2602991..2604025)
AAL21383.1	STM2489	AE006468.2	dihydrodipicolinate synthase	complement(2604042..2604920)
AAL21385.1	STM2491	AE006468.2	thioredoxin dependent thiol peroxidase	2605638..2606108
AAL21389.1	STM2495	AE006468.2	putative arsenate reductase	2609473..2609832
AAL21394.1	STM2500	AE006468.2	polyphosphate kinase	2614109..2614747
AAL21404.1	STM2510	AE006468.2	GMP synthetase	complement(2622804..2624381)
AAL21414.1	STM2520	AE006468.2	putative serine/threonine protein kinase	complement(2653048..2654226)
AAL21415.1	STM2521	AE006468.2	putative inner membrane protein	complement(2654237..2654857)
AAL21418.1	STM2524	AE006468.2	putative membrane protein	complement(2657401..2658405)
AAL21420.1	STM2526	AE006468.2	nucleoside diphosphate kinase	complement(2660070..2660501)
AAL21430.1	STM2536	AE006468.2	putative aminopeptidase	complement(2676118..2677401)
AAL21431.1	STM2537	AE006468.2	hypothetical protein	complement(2677648..2677848)
AAL21432.1	STM2538	AE006468.2	[2FE-2S	complement(2677860..2678195)
AAL21434.1	STM2540	AE006468.2	co-chaperone protein Hsc20	complement(2680060..2680575)
AAL21435.1	STM2541	AE006468.2	putative regulator	complement(2680771..2681094)
AAL21436.1	STM2542	AE006468.2	NifU homolog	complement(2681123..2681509)
AAL21438.1	STM2544	AE006468.2	hypothetical protein	complement(2682932..2683426)
AAL21439.1	STM2545	AE006468.2	putative rRNA methylase	complement(2683586..2684317)
AAL21440.1	STM2546	AE006468.2	inositol monophosphatase	2684436..2685239
AAL21443.1	STM2549	AE006468.2	anaerobic sulfide reductase	2687491..2688309
AAL21446.1	STM2552	AE006468.2	putative periplasmic or exported protein	complement(2690311..2690949)
AAL21455.1	STM2561	AE006468.2	regulatory protein (P-II) for nitrogen assimilation by glutamine synthetase (ATase)	complement(2703660..2703998)
AAL21456.1	STM2562	AE006468.2	putative transcriptional regulator of two-component regulator protein	complement(2704075..2705412)
AAL21470.1	STM2576	AE006468.2	putative ferredoxin	2721691..2721951
AAL21471.1	STM2577	AE006468.2	holo-[acyl-carrier-protein	complement(2722063..2722443)
AAL21472.1	STM2578	AE006468.2	carries out condensation and ring closure step after PdxA in pyridoxine biosynthesis	complement(2722443..2723174)
AAL21474.1	STM2580	AE006468.2	GTPase	complement(2723926..2724831)
AAL21532.1	STM2638	AE006468.2	anti sigma E (sigma 24) factor, negative regulator	complement(2777793..2778749)
AAL21535.1	STM2641	AE006468.2	quinolinate synthetase, B protein	2780431..2782053
AAL21547.1	STM2653	AE006468.2	putative outer membrane lipoprotein	2794058..2794381
AAL21549.1	STM2655	AE006468.2	putative cytoplasmic protein	complement(2795783..2796238)
AAL21565.1	STM2676	AE006468.2	30S ribosomal subunit protein S16	complement(2816643..2816891)
AAL21566.1	STM2677	AE006468.2	4.5S-RNP protein	complement(2817205..2818566)
AAL21666.1	STM2781	AE006468.2	virK-like protein	2928377..2929306
AAL21679.1	STM2794	AE006468.2	putative GntR family transcriptional repressor	2944456..2945133
AAL21682.1	STM2797	AE006468.2	putative arsR family regulatory protein	2946045..2946344
AAL21683.1	STM2798	AE006468.2	putative rhodanese-related sulfurtransferase	2946354..2946881
AAL21685.1	STM2800	AE006468.2	putative inner membrane protein	2948329..2948778
AAL21686.1	STM2801	AE006468.2	putative cytoplasmic protein	complement(2948813..2949163)
AAL21689.1	STM2804	AE006468.2	putative cytoplasmic protein	2951158..2951589
AAL21690.1	STM2805	AE006468.2	glutaredoxin-like protein	2951861..2952106
AAL21691.1	STM2806	AE006468.2	stimulates ribonucleotide reduction	2952103..2952513
AAL21697.1	STM2812	AE006468.2	putative inner membrane protein	2959444..2960628
AAL21699.1	STM2814	AE006468.2	multidrug resistance secretion protein	2961782..2962954
AAL21702.1	STM2817	AE006468.2	quorum sensing protein	complement(2966274..2966789)
AAL21709.1	STM2829	AE006468.2	DNA strand exchange and recombination protein	complement(2974858..2975919)
AAL21710.1	STM2830	AE006468.2	putative cytoplasmic protein	complement(2976004..2976501)
AAL21714.1	STM2834	AE006468.2	PTS family glucitol/sorbitol-specific protein	2979855..2980217
AAL21715.1	STM2835	AE006468.2	glucitol (sorbitol)-6-phosphate dehydrogenase	2980229..2981008
AAL21716.1	STM2836	AE006468.2	putative glucitol (srl) operon regulatory protein	2981084..2981443
AAL21723.1	STM2843	AE006468.2	electron transport protein (FeS center) from formate to hydrogen	complement(2990127..2990672)
AAL21725.1	STM2845	AE006468.2	protease involved in processing C-terminal end of HycE	complement(2991709..2992179)
AAL21726.1	STM2846	AE006468.2	protein for processing of HycE	complement(2992172..2992582)
AAL21728.1	STM2848	AE006468.2	hydrogenase 3	complement(2993346..2993888)
AAL21732.1	STM2852	AE006468.2	hydrogenase-3, iron-sulfur subunit	complement(2998377..2998985)
AAL21733.1	STM2853	AE006468.2	transcriptional repressor of hyc and hyp operons	complement(2999131..2999592)
AAL21736.1	STM2856	AE006468.2	putative hydrogenase expression/formation protein	3001090..3001362
AAL21746.1	STM2866	AE006468.2	transcriptional regulator	complement(3010974..3011729)
AAL21748.1	STM2868	AE006468.2	putative cytoplasmic protein	complement(3013346..3013798)
AAL21750.1	STM2870	AE006468.2	putative inner membrane protein	complement(3014432..3015031)
AAL21759.1	STM2879	AE006468.2	chaparone related to virulence	complement(3023696..3024088)
AAL21761.1	STM2881	AE006468.2	putative acyl carrier protein	complement(3024419..3024667)
AAL21771.1	STM2891	AE006468.2	surface presentation of antigens	complement(3034342..3035253)
AAL21773.1	STM2893	AE006468.2	surface presentation of antigens	complement(3036263..3036706)
AAL21780.1	STM2900	AE006468.2	invasion protein	3044396..3044839
AAL21806.1	STM2926	AE006468.2	L-isoaspartate protein carboxylmethyltransferase type II	complement(3067865..3068491)
AAL21809.1	STM2929	AE006468.2	2C-methyl-d-erythritol-2,4-cyclodiphosphate synthase	complement(3070273..3070752)
AAL21811.1	STM2931	AE006468.2	putative Septum formation initiator	complement(3071481..3071792)
AAL21813.1	STM2933	AE006468.2	adenosine 5'-phosphosulfate kinase	complement(3072357..3072962)
AAL21814.1	STM2934	AE006468.2	ATP-sulfurylase, subunit 1	complement(3072949..3074388)
AAL21834.1	STM2954	AE006468.2	putative pyrophosphatase	complement(3100617..3101417)
AAL21843.1	STM2963	AE006468.2	putative MFS superfamily D-glucarate permease	complement(3115083..3115532)
AAL21844.1	STM2964	AE006468.2	putative synthase	complement(3115551..3116333)
AAL21846.1	STM2967	AE006468.2	interacts with secY	complement(3117274..3117819)
AAL21856.1	STM2978	AE006468.2	conserved protein of fucose operon	3131522..3131944
AAL21859.1	STM2981	AE006468.2	putative small membrane protein	complement(3133864..3134259)
AAL21862.1	STM2984	AE006468.2	putative selenocysteine lyase	3135962..3137167
AAL21863.1	STM2985	AE006468.2	putative SufE protein probably involved in Fe-S center assembly	3137167..3137610
AAL21868.1	STM2992	AE006468.2	N-alpha-acetylglutamate synthase	3142848..3144179
AAL21870.1	STM2994	AE006468.2	exonuclease V, beta chain	complement(3146114..3149659)
AAL21873.1	STM2997	AE006468.2	prepilin peptidase dependent protein C	complement(3156105..3156425)
AAL21874.1	STM2998	AE006468.2	putative periplasmic protein	complement(3156410..3156817)
AAL21876.1	STM3000	AE006468.2	prepilin peptidase dependent protein A	complement(3157368..3157838)
AAL21877.1	STM3001	AE006468.2	thymidylate synthetase	complement(3158023..3158817)
AAL21879.1	STM3003	AE006468.2	general PTS system enzyme I, transcriptional regulator with NPR and NTR proteins	complement(3159915..3162161)
AAL21880.1	STM3004	AE006468.2	putative invasion protein	complement(3162174..3162704)
AAL21882.1	STM3006	AE006468.2	putative integral membrane transport protein	3164264..3164977
AAL21883.1	STM3007	AE006468.2	putative POT family peptide transport protein	3165147..3165365
AAL21885.1	STM3009	AE006468.2	putative efflux protein	complement(3166683..3167885)
AAL21890.1	STM3014	AE006468.2	positive LysR family transcriptional regulator	3174081..3175016
AAL21895.1	STM3019	AE006468.2	putative acetyl-CoA acetyltransferase	complement(3179664..3180842)
AAL21929.1	STM3054	AE006468.2	glycine cleavage complex protein H	complement(3215179..3215568)
AAL21935.1	STM3060	AE006468.2	putative cytoplasmic protein	3221733..3222062
AAL21936.1	STM3061	AE006468.2	putative ligase	3222356..3222904
AAL21937.1	STM3062	AE006468.2	D-3-phosphoglycerate dehydrogenase	complement(3223285..3224517)
AAL21939.1	STM3064	AE006468.2	inhibitor of replication initiation	3225596..3226489
AAL21940.1	STM3065	AE006468.2	putative periplasmic immunogenic protein	complement(3226755..3227501)
AAL21946.1	STM3071	AE006468.2	putative DNA-binding protein	3233303..3233728
AAL21949.1	STM3074	AE006468.2	putative ABC-type cobalt transport system	3235028..3235705
AAL21953.1	STM3078	AE006468.2	agmatinase	complement(3239525..3240445)
AAL21969.1	STM3094	AE006468.2	putative cytoplasmic protein	3256147..3256926
AAL21971.1	STM3096	AE006468.2	putative transcriptional regulator	3258109..3258672
AAL21972.1	STM3097	AE006468.2	putative endonuclease involved in recombination	3258672..3259088
AAL21975.1	STM3100	AE006468.2	putative enzyme with a TIM-barrel fold	3260951..3261655
AAL21977.1	STM3102	AE006468.2	putative cytoplasmic protein	3262237..3262527
AAL21983.1	STM3108	AE006468.2	putative cytoplasmic protein	complement(3267492..3267818)
AAL21985.1	STM3110	AE006468.2	adenine DNA glycosylase	3268692..3269744
AAL21986.1	STM3111	AE006468.2	putative cytoplasmic protein	3269772..3270047
AAL21987.1	STM3112	AE006468.2	membrane-bound lytic murein transglycosylase C	3270160..3271245
AAL21990.1	STM3115	AE006468.2	putative inner membrane protein	3275340..3276047
AAL21998.1	STM3124	AE006468.2	putative response regulator	3284097..3284780
AAL21999.1	STM3125	AE006468.2	putative cytoplasmic protein	complement(3284884..3285441)
AAL22000.1	STM3126	AE006468.2	putative amino acid transporter	complement(3285419..3286918)
AAL22001.1	STM3127	AE006468.2	putative cytoplasmic protein	complement(3287127..3287501)
AAL22008.1	STM3134	AE006468.2	putative permease	complement(3294426..3295730)
AAL22011.1	STM3137	AE006468.2	putative uronate isomerase	3298914..3300326
AAL22012.1	STM3138	AE006468.2	putative methyl-accepting chemotaxis protein	complement(3300626..3301684)
AAL22018.1	STM3144	AE006468.2	putative hydrogenase expression/formation protein	complement(3307485..3307826)
AAL22019.1	STM3145	AE006468.2	putative hydrogenase	complement(3307819..3308307)
AAL22027.1	STM3153	AE006468.2	putative membrane-associated protein	complement(3316281..3316775)
AAL22030.1	STM3156	AE006468.2	putative cytoplasmic protein	3318059..3318463
AAL22036.1	STM3162	AE006468.2	putative DedA family membrane protein	3322329..3322988
AAL22075.1	STM3201	AE006468.2	adenylyl transferase for glutamine synthetase	complement(3364047..3366890)
AAL22077.1	STM3203	AE006468.2	putative SH3 domain protein	3368551..3369165
AAL22079.1	STM3205	AE006468.2	bacitracin resistance	complement(3370574..3371398)
AAL22080.1	STM3206	AE006468.2	dihydroneopterin aldolase	complement(3371493..3371855)
AAL22083.1	STM3209	AE006468.2	30S ribosomal subunit protein S21	3374062..3374277
AAL22085.1	STM3211	AE006468.2	sigma D factor of RNA polymerase	3376273..3378255
AAL22094.1	STM3221	AE006468.2	putative metal-dependent hydrolase	3389583..3390080
AAL22097.1	STM3224	AE006468.2	putative resistance protein	3392284..3393252
AAL22101.1	STM3228	AE006468.2	putative periplasmic protein	3396395..3396763
AAL22103.1	STM3230	AE006468.2	putative inner membrane protein	3397113..3397511
AAL22108.1	STM3235	AE006468.2	putative LysR family transcriptional regulator	complement(3400019..3400915)
AAL22117.1	STM3244	AE006468.2	threonine dehydratase	complement(3411393..3412382)
AAL22118.1	STM3245	AE006468.2	transcriptional activator of tdc operon	complement(3412480..3413418)
AAL22137.1	STM3265	AE006468.2	putative endonuclease	3435334..3435729
AAL22138.1	STM3266	AE006468.2	putative phosphoheptose isomerase	3435751..3436341
AAL22140.1	STM3268	AE006468.2	putative nucleoside-diphosphate-sugar epimerase	complement(3436993..3437661)
AAL22142.1	STM3270	AE006468.2	putative cytoplasmic protein	complement(3438257..3438700)
AAL22147.1	STM3275	AE006468.2	putative protease	3441266..3442162
AAL22153.1	STM3281	AE006468.2	lipoprotein, cell division	complement(3448260..3449144)
AAL22156.1	STM3284	AE006468.2	tRNA pseudouridine 5S synthase	complement(3452051..3452995)
AAL22160.1	STM3288	AE006468.2	putative cytoplasmic protein	complement(3457850..3458272)
AAL22161.1	STM3290	AE006468.2	argininosuccinate synthetase	3458864..3460273
AAL22163.1	STM3293	AE006468.2	preprotein translocase IISP family protein	complement(3461859..3462191)
AAL22167.1	STM3297	AE006468.2	23S rRNA methyltransferase	complement(3466735..3467361)
AAL22169.1	STM3299	AE006468.2	transcription elongation factor	complement(3467937..3468413)
AAL22172.1	STM3303	AE006468.2	50S ribosomal subunit protein L27	complement(3472508..3472765)
AAL22174.1	STM3305	AE006468.2	octaprenyl diphosphate synthase	3473354..3474325
AAL22176.1	STM3307	AE006468.2	UDP-N-acetylglucosamine 1-carboxyvinyltransferase	complement(3474902..3476161)
AAL22177.1	STM3308	AE006468.2	putative BolA family transcriptional regulator	complement(3476215..3476508)
AAL22178.1	STM3309	AE006468.2	putative STAS domain protein	complement(3476657..3476953)
AAL22179.1	STM3310	AE006468.2	putative ABC superfamily transport protein	complement(3476953..3477588)
AAL22181.1	STM3312	AE006468.2	putative ABC superfamily transport protein	complement(3478163..3478945)
AAL22182.1	STM3313	AE006468.2	putative ABC superfamily transport protein	complement(3478953..3479765)
AAL22186.1	STM3317	AE006468.2	putative inner membrane protein	3482539..3483114
AAL22189.1	STM3320	AE006468.2	sigma N factor of RNA polymerase	3484417..3485850
AAL22190.1	STM3321	AE006468.2	putative sigma N modulation factor	3485873..3486160
AAL22194.1	STM3325	AE006468.2	putative cytoplasmic protein	3488187..3488819
AAL22196.1	STM3327	AE006468.2	sigma cross-reacting protein 27A (SCRP-27A)	complement(3489619..3490272)
AAL22198.1	STM3329	AE006468.2	putative FeS oxidoreductase	complement(3492929..3493858)
AAL22203.1	STM3334	AE006468.2	putative cytosine deaminase	3503085..3504365
AAL22204.1	STM3335	AE006468.2	putative cytoplasmic protein	complement(3504448..3504915)
AAL22205.1	STM3336	AE006468.2	putative ManNAc kinase	complement(3504912..3505787)
AAL22208.1	STM3339	AE006468.2	N-acetylneuraminate lyase	complement(3508126..3509019)
AAL22210.1	STM3341	AE006468.2	stringent starvation protein B	complement(3510054..3510554)
AAL22211.1	STM3342	AE006468.2	stringent starvation protein A	complement(3510560..3511198)
AAL22223.1	STM3354	AE006468.2	putative tartrate dehydratase beta subunit	complement(3522254..3522871)
AAL22228.1	STM3359	AE006468.2	malate dehydrogenase	complement(3526683..3527621)
AAL22230.1	STM3361	AE006468.2	putative outer membrane protein	3528870..3529133
AAL22231.1	STM3362	AE006468.2	putative periplasmic protein	3529237..3529503
AAL22232.1	STM3363	AE006468.2	putative cytoplasmic protein	complement(3529563..3529835)
AAL22234.1	STM3365	AE006468.2	putative membrane located multidrug resistance protein	complement(3531980..3532912)
AAL22235.1	STM3366	AE006468.2	putative inner membrane protein	complement(3532920..3533123)
AAL22239.1	STM3370	AE006468.2	RNase G	complement(3539854..3541323)
AAL22240.1	STM3371	AE006468.2	putative inhibitor of septum formation	complement(3541313..3541906)
AAL22243.1	STM3374	AE006468.2	rod shape-determining protein	complement(3543523..3544566)
AAL22244.1	STM3375	AE006468.2	putative diguanylate cyclase	complement(3544874..3546814)
AAL22245.1	STM3376	AE006468.2	putative oxidoreductase	3547018..3547992
AAL22247.1	STM3378	AE006468.2	putative inner membrane protein	3549110..3549709
AAL22248.1	STM3379	AE006468.2	acetylCoA carboxylase, BCCP subunit	3550102..3550572
AAL22249.1	STM3380	AE006468.2	acetyl CoA carboxylase	3550583..3551932
AAL22250.1	STM3381	AE006468.2	putative inner membrane protein	3552041..3552283
AAL22254.1	STM3385	AE006468.2	site-specific DNA inversion stimulation factor	3556269..3556565
AAL22265.1	STM3402	AE006468.2	putative translation factor	complement(3574096..3574668)
AAL22267.1	STM3404	AE006468.2	putative cytoplasmic protein	complement(3575242..3575715)
AAL22269.1	STM3406	AE006468.2	peptide deformylase	3576943..3577452
AAL22271.1	STM3408	AE006468.2	putative rRNA methylase	3578467..3579756
AAL22273.1	STM3410	AE006468.2	mechanosensitive channel	3581296..3581709
AAL22276.1	STM3413	AE006468.2	putative cytoplasmic protein	complement(3582408..3582776)
AAL22306.1	STM3443	AE006468.2	bacterioferrin	complement(3597381..3597857)
AAL22317.1	STM3454	AE006468.2	putative cytoplasmic protein	3605916..3606134
AAL22321.1	STM3458	AE006468.2	putative NAD(P)H oxidoreductase	complement(3609023..3609574)
AAL22328.1	STM3466	AE006468.2	catabolite activator protein (CAP)	3615653..3616285
AAL22330.1	STM3468	AE006468.2	acetylornithine transaminase	complement(3618464..3619681)
AAL22332.1	STM3470	AE006468.2	putative cell filamentation protein	complement(3620362..3620964)
AAL22334.1	STM3472	AE006468.2	peptidyl-prolyl cis-trans isomerase A	complement(3621230..3621802)
AAL22338.1	STM3476	AE006468.2	FNT family nitrite transport protein	3626655..3627464
AAL22343.1	STM3481	AE006468.2	tryptophan tRNA synthetase	complement(3636255..3637259)
AAL22344.1	STM3482	AE006468.2	phosphoglycolate phosphatase	complement(3637252..3638010)
AAL22345.1	STM3483	AE006468.2	D-ribulose-5-phosphate 3-epimerase	complement(3638003..3638680)
AAL22352.1	STM3490	AE006468.2	putative inner membrane protein	complement(3644765..3645238)
AAL22360.1	STM3498	AE006468.2	heat shock protein 33	3653491..3654375
AAL22385.1	STM3524	AE006468.2	protein of glp regulon	complement(3687311..3688141)
AAL22387.1	STM3526	AE006468.2	sn-glycerol-3-phosphate dehydrogenase	3688742..3690250
AAL22402.1	STM3542	AE006468.2	gluconate kinase 2 in GNT I system	complement(3711507..3712040)
AAL22404.1	STM3544	AE006468.2	putative cytoplasmic protein	complement(3713304..3713999)
AAL22412.1	STM3552	AE006468.2	putative outer membrane protein	3722342..3722758
AAL22415.1	STM3555	AE006468.2	sn-glycerol 3-phosphate transport protein	complement(3724580..3725425)
AAL22416.1	STM3556	AE006468.2	sn-glycerol 3-phosphate transport protein	complement(3725422..3726309)
AAL22417.1	STM3557	AE006468.2	sn-glycerol 3-phosphate transport protein	complement(3726373..3727689)
AAL22421.1	STM3561	AE006468.2	high-affinity branched-chain amino acid transporter	complement(3729381..3730148)
AAL22429.1	STM3569	AE006468.2	putative integral membrane cell division protein	complement(3737039..3738094)
AAL22430.1	STM3570	AE006468.2	putative ATPase involved in cell division	complement(3738087..3738755)
AAL22431.1	STM3571	AE006468.2	GTPase domain of cell division membrane protein	complement(3738758..3740233)
AAL22433.1	STM3573	AE006468.2	putative inner membrane protein	3740942..3741214
AAL22434.1	STM3574	AE006468.2	putative inner membrane protein	complement(3741236..3741607)
AAL22437.1	STM3577	AE006468.2	methyl-accepting transmembrane citrate/phenol chemoreceptor	3744854..3746497
AAL22438.1	STM3578	AE006468.2	small ubiquitous protein required for normal growth	complement(3746521..3746766)
AAL22442.1	STM3582	AE006468.2	putative PerM family permease	3749584..3750633
AAL22452.1	STM3592	AE006468.2	putative POT family peptide transport protein	3761626..3763095
AAL22453.1	STM3593	AE006468.2	putative SAM-dependent methyltransferase	complement(3763187..3763945)
AAL22456.1	STM3596	AE006468.2	putative cytoplasmic protein	3767658..3768500
AAL22457.1	STM3597	AE006468.2	glutathione oxidoreductase	3768605..3769957
AAL22462.1	STM3602	AE006468.2	putative gntR family regulatory protein	complement(3774541..3775260)
AAL22469.1	STM3609	AE006468.2	putative MFS family transport protein	3783064..3784386
AAL22473.1	STM3613	AE006468.2	putative Zn-dependent peptidase	complement(3788575..3790062)
AAL22475.1	STM3615	AE006468.2	putative diguanylate cyclase/phosphodiesterase	complement(3791726..3793699)
AAL22477.1	STM3617	AE006468.2	endo-1,4-D-glucanase	complement(3797430..3798539)
AAL22515.1	STM3656	AE006468.2	glycine tRNA synthetase, alpha subunit	complement(3841861..3842772)
AAL22516.1	STM3657	AE006468.2	putative outer membrane lipoprotein	complement(3842911..3843213)
AAL22522.1	STM3663	AE006468.2	gene transcribed divergently from malS	complement(3849403..3850227)
AAL22543.1	STM3684	AE006468.2	putative glutathione S-transferase	complement(3874195..3874803)
AAL22547.1	STM3688	AE006468.2	putative cytoplasmic protein	complement(3879161..3879370)
AAL22558.1	STM3699	AE006468.2	serine acetyltransferase	complement(3894130..3894951)
AAL22560.1	STM3701	AE006468.2	molecular chaperone in protein export	complement(3896048..3896515)
AAL22561.1	STM3702	AE006468.2	glutaredoxin 3	complement(3896559..3896810)
AAL22562.1	STM3703	AE006468.2	putative rhodanese-related sulfurtransferases	complement(3896897..3897328)
AAL22565.1	STM3706	AE006468.2	putative periplasmic protein	3900417..3901379
AAL22570.1	STM3711	AE006468.2	ADP-heptose; LPS heptosyltransferase 1	3906263..3907309
AAL22571.1	STM3712	AE006468.2	heptosyl transferase I	3907309..3908262
AAL22580.1	STM3721	AE006468.2	lipopolysaccharide core biosynthesis protein	complement(3915960..3916757)
AAL22584.1	STM3725	AE006468.2	phosphopantetheine adenylyltransferase	3920636..3921115
AAL22585.1	STM3726	AE006468.2	formamidopyrimidine DNA glycosylase	complement(3921143..3921952)
AAL22594.1	STM3735	AE006468.2	putative stress-induced protein	3927533..3928396
AAL22599.1	STM3740	AE006468.2	guanylate kinase	3933110..3933733
AAL22600.1	STM3741	AE006468.2	RNA polymerase, omega subunit	3933788..3934063
AAL22602.1	STM3743	AE006468.2	putative tRNA/rRNA methyltransferase	3936198..3936887
AAL22603.1	STM3744	AE006468.2	DNA helicase	3936893..3938974
AAL22606.1	STM3747	AE006468.2	putative NCS2 family purine/xanthine transport protein	3941264..3942655
AAL22616.1	STM3758	AE006468.2	putative inner membrane protein	complement(3957735..3958199)
AAL22622.1	STM3764	AE006468.2	Mg2+ transport protein	complement(3964500..3965195)
AAL22632.1	STM3774	AE006468.2	putative inner membrane protein	3975556..3975849
AAL22644.1	STM3786	AE006468.2	putative inner membrane protein	complement(3985547..3985999)
AAL22653.1	STM3795	AE006468.2	acetolactate synthase I, small subunit	complement(3995635..3995925)
AAL22662.1	STM3802	AE006468.2	D-serine deaminase	4004465..4005787
AAL22664.1	STM3804	AE006468.2	putative inner membrane protein	complement(4006396..4006758)
AAL22666.1	STM3807	AE006468.2	putative transport protein	complement(4007539..4009200)
AAL22680.1	STM3821	AE006468.2	cytoplasmic chaperone which interacts with TorA	complement(4020198..4020830)
AAL22696.1	STM3837	AE006468.2	DNA polymerase III, beta-subunit	complement(4042532..4043632)
AAL22697.1	STM3838	AE006468.2	DNA replication initiator protein	complement(4043637..4045037)
AAL22705.1	STM3847	AE006468.2	putative MFS family tranport protein	4054090..4055277
AAL22707.1	STM3849	AE006468.2	putative cytoplasmic protein	4056363..4057118
AAL22710.1	STM3852	AE006468.2	putative phosphatase/phosphohexomutase	4059253..4059918
AAL22711.1	STM3853	AE006468.2	regulatory gene for high affinity phosphate uptake	complement(4060013..4060738)
AAL22712.1	STM3854	AE006468.2	high-affinity phosphate transporter	complement(4060753..4061526)
AAL22724.1	STM3866	AE006468.2	membrane-bound ATP synthase, F1 sector, gamma-subunit	complement(4075533..4076396)
AAL22730.1	STM3872	AE006468.2	membrane-bound ATP synthase subunit, F1-F0-type proton-ATPase	complement(4080189..4080569)
AAL22733.1	STM3875	AE006468.2	initiation of chromosome replication	complement(4084179..4084622)
AAL22736.1	STM3878	AE006468.2	putative inner membrane protein	complement(4086318..4087742)
AAL22737.1	STM3879	AE006468.2	putative regulator protein	complement(4087763..4089259)
AAL22738.1	STM3880	AE006468.2	KUP family low affinity potassium transport system	4089607..4091475
AAL22739.1	STM3881	AE006468.2	D-ribose high-affinity transport system	4091672..4092091
AAL22742.1	STM3884	AE006468.2	D-ribose transport protein	4094600..4095490
AAL22748.1	STM3898	AE006468.2	putative LysR type transcriptional regulator with pssR	4106513..4106851
AAL22752.1	STM3902	AE006468.2	acetolactate synthase II, small subunit	4110632..4110892
AAL22753.1	STM3903	AE006468.2	branched-chain amino-acid aminotransferase	4110910..4111839
AAL22755.1	STM3905	AE006468.2	threonine deaminase	4113853..4115397
AAL22762.1	STM3912	AE006468.2	rep helicase	4119776..4121800
AAL22766.1	STM3917	AE006468.2	transcription termination factor Rho	4125597..4126856
AAL22769.1	STM3920	AE006468.2	UDP-N-acetyl glucosamine-2-epimerase	4129303..4130433
AAL22773.1	STM3924	AE006468.2	lipopolysaccharide biosynthesis protein	4133123..4133671
AAL22774.1	STM3925	AE006468.2	TDP-4-oxo-6-deoxy-D-glucose transaminase	4133676..4134806
AAL22775.1	STM3926	AE006468.2	O-antigen translocase in LPS biosyntesis	4134808..4136058
AAL22777.1	STM3928	AE006468.2	TDP-Fuc4NAc:lipidII transferase	4137131..4138489
AAL22780.1	STM3935	AE006468.2	protein for a late step of protoheme IX synthesis	complement(4141935..4143134)
AAL22782.1	STM3937	AE006468.2	uroporphyrinogen III synthase	complement(4144325..4145065)
AAL22790.1	STM3946	AE006468.2	putative outer membrane lipoprotein	4152035..4152238
AAL22791.1	STM3947	AE006468.2	diaminopimelate epimerase	4152272..4153099
AAL22792.1	STM3948	AE006468.2	putative cytoplasmic protein	4153096..4153803
AAL22793.1	STM3949	AE006468.2	putative site-specific integrase/recombinase	4153800..4154702
AAL22794.1	STM3950	AE006468.2	putative hydrolase of the HAD superfamily	4154702..4155418
AAL22800.1	STM3956	AE006468.2	putative PaaI protein	complement(4161004..4161489)
AAL22805.1	STM3961	AE006468.2	lysophospholipase L(2)	4165873..4166889
AAL22808.1	STM3964	AE006468.2	regulator for metE and metH	complement(4168573..4169526)
AAL22812.1	STM3968	AE006468.2	uridine phosphorylase	4174877..4175638
AAL22813.1	STM3969	AE006468.2	putative inner membrane protein	4175778..4177208
AAL22815.1	STM3971	AE006468.2	putative inner membrane protein	4178069..4178674
AAL22818.1	STM3974	AE006468.2	component of Sec-independent protein secretion pathway	4180775..4181323
AAL22820.1	STM3976	AE006468.2	putative hydrolase of PHP superfamily	4182147..4182929
AAL22821.1	STM3977	AE006468.2	transcriptional activator	complement(4182937..4183425)
AAL22823.1	STM3979	AE006468.2	FMN reductase	4185175..4185876
AAL22833.1	STM3994	AE006468.2	putative molybdopterin-guanine dinucleotide biosynthesis protein	complement(4202209..4202793)
AAL22834.1	STM3995	AE006468.2	putative cytoplasmic protein	4202863..4203132
AAL22836.1	STM3997	AE006468.2	periplasmic protein disulfide isomerase I	4204212..4204835
AAL22855.1	STM4016	AE006468.2	putative outer membrane protein	complement(4225023..4225715)
AAL22864.1	STM4025	AE006468.2	putative glycerol-3-phosphate regulon repressor	4235768..4236571
AAL22865.1	STM4026	AE006468.2	putative enzyme	4236762..4237361
AAL22867.1	STM4028	AE006468.2	D-Tyr-tRNA(Tyr) deacylase	4238224..4238661
AAL22868.1	STM4029	AE006468.2	putative acetyltransferase	4238658..4239647
AAL22874.1	STM4035	AE006468.2	formate dehydrogenase, cytochrome B556 (FDO) subunit	complement(4243224..4243859)
AAL22877.1	STM4038	AE006468.2	putative formate dehydrogenase formation protein	4248016..4248852
AAL22881.1	STM4042	AE006468.2	putative branched-chain amino acid permease	complement(4252112..4252771)
AAL22883.1	STM4043	AE006468.2	putative cytoplasmic protein	complement(4253509..4253823)
AAL22890.1	STM4050	AE006468.2	DMT Superfamily L-rhamnose:H+ symporter protein	complement(4260912..4261946)
AAL22895.1	STM4055	AE006468.2	superoxide dismutase	4266552..4267172
AAL22900.1	STM4060	AE006468.2	periplasmic repressor of cpx regulon by interaction with CpxA	4270608..4271108
AAL22929.1	STM4089	AE006468.2	putative methyltransferase in menaquinone biosynthesis protein	complement(4297589..4298074)
AAL22930.1	STM4090	AE006468.2	1,4-dihydroxy-2-naphthoate octaprenyltransferase	complement(4298167..4299096)
AAL22931.1	STM4091	AE006468.2	ATPase component of the HslUV protease	complement(4299163..4300494)
AAL22939.1	STM4099	AE006468.2	transcriptional repressor of all met genes but metF	complement(4309144..4309461)
AAL22948.1	STM4108	AE006468.2	glycerol dehydrogenase, NAD	complement(4322716..4323819)
AAL22960.1	STM4121	AE006468.2	N-acetyl-gamma-glutamylphosphate reductase	4339526..4340530
AAL22961.1	STM4122	AE006468.2	acetylglutamate kinase	4340538..4341314
AAL22966.1	STM4128	AE006468.2	putative inner membrane protein	4346243..4346602
AAL22995.2	STM4167	AE006468.2	uroporphyrinogen decarboxylase	4384158..4385222
AAL22996.1	STM4168	AE006468.2	endonuclease V	4385232..4385903
AAL22997.1	STM4169	AE006468.2	putative cytoplasmic protein	4385945..4386535
AAL22998.1	STM4170	AE006468.2	DNA-binding protein HU-alpha	4386722..4386994
AAL23018.1	STM4194	AE006468.2	putative cytoplasmic protein	complement(4416358..4416630)
AAL23055.1	STM4231	AE006468.2	phage lambda receptor protein	4452094..4453452
AAL23056.1	STM4232	AE006468.2	periplasmic protein of mal regulon	4453616..4454533
AAL23061.1	STM4237	AE006468.2	SOS response regulator	4459264..4459872
AAL23064.1	STM4240	AE006468.2	putative cytoplasmic protein	4461505..4461717
AAL23072.1	STM4248	AE006468.2	tyrosine aminotransferase	4469319..4470512
AAL23075.1	STM4251	AE006468.2	putative cytoplasmic protein	4471960..4472316
AAL23076.1	STM4252	AE006468.2	putative inner membrane protein	complement(4472317..4472655)
AAL23095.1	STM4271	AE006468.2	putative inner membrane protein	4510393..4510803
AAL23096.1	STM4272	AE006468.2	putative inner membrane protein	4510796..4511485
AAL23101.1	STM4277	AE006468.2	nitrite reductase periplasmic cytochrome c(552)	4516120..4517556
AAL23103.1	STM4279	AE006468.2	putative formate-dependent nitrite reductase	4518231..4518902
AAL23106.1	STM4282	AE006468.2	component of formate-dependent nitrite reductase complex	4522067..4522687
AAL23111.1	STM4287	AE006468.2	putative regulator in phn operon	complement(4529034..4529498)
AAL23113.1	STM4289	AE006468.2	putative alkylphosphonate uptake protein in phosphonate metabolism	complement(4530183..4530518)
AAL23115.1	STM4291	AE006468.2	sensory kinase in two-component regulatory system with BasR	complement(4532655..4533725)
AAL23125.1	STM4301	AE006468.2	Dcu family anaerobic C4-dicarboxylate transporter	complement(4547123..4548463)
AAL23145.1	STM4322	AE006468.2	putative merR family bacterial regulatory protein	complement(4566786..4567361)
AAL23152.1	STM4329	AE006468.2	chaperone Hsp10	4574790..4575083
AAL23153.1	STM4330	AE006468.2	chaperone Hsp60 with peptide-dependent ATPase activity	4575127..4576773
AAL23157.1	STM4334	AE006468.2	elongation factor P	4579626..4580192
AAL23164.1	STM4341	AE006468.2	fumarate reductase	complement(4582865..4583260)
AAL23165.1	STM4342	AE006468.2	fumarate reductase	complement(4583271..4584005)
AAL23166.1	STM4343	AE006468.2	fumarate reductase	complement(4583998..4585788)
AAL23172.1	STM4349	AE006468.2	putative GTPase	complement(4593654..4594730)
AAL23173.1	STM4350	AE006468.2	oligoribonuclease	4594813..4595358
AAL23181.1	STM4361	AE006468.2	host factor I for bacteriophage Q beta replication	4604591..4604899
AAL23183.1	STM4363	AE006468.2	component of modulator for protease specific for FtsH phage lambda cII repressor	4606466..4607725
AAL23189.1	STM4369	AE006468.2	putative tRNA/rRNA methyltransferase	4613608..4614339
AAL23198.1	STM4378	AE006468.2	putative inner membrane protein	complement(4621296..4621616)
AAL23199.1	STM4379	AE006468.2	putative lipoprotein	complement(4621702..4622031)
AAL23200.1	STM4380	AE006468.2	putative hydrolase of the alpha/beta superfamily	4622215..4622964
AAL23206.1	STM4386	AE006468.2	putative hexulose phosphate synthase	4627454..4628104
AAL23207.1	STM4387	AE006468.2	putative hexulose-6-phosphate isomerase	4628114..4628968
AAL23208.1	STM4388	AE006468.2	putative L-ribulose 5-phosphate 4-epimerase	4628968..4629654
AAL23219.1	STM4399	AE006468.2	putative cell morphogenesis	complement(4636384..4637046)
AAL23227.1	STM4407	AE006468.2	putative hemolysin-related protein	complement(4643691..4645034)
AAL23231.1	STM4411	AE006468.2	putative cytoplasmic protein	4651580..4651924
AAL23234.1	STM4414	AE006468.2	inorganic pyrophosphatase	complement(4654756..4655286)
AAL23235.1	STM4415	AE006468.2	fructose-bisphosphatase	complement(4655513..4656511)
AAL23257.1	STM4437	AE006468.2	putative cytoplasmic protein	complement(4681197..4681748)
AAL23260.1	STM4440	AE006468.2	putative cytoplasmic protein	4683959..4684297
AAL23277.1	STM4458	AE006468.2	putative translation initiation inhibitor	complement(4703051..4703437)
AAL23278.1	STM4459	AE006468.2	aspartate carbamoyltransferase, regulatory subunit	complement(4703514..4703975)
AAL23282.1	STM4463	AE006468.2	putative arginine repressor	complement(4705150..4705638)
AAL23289.1	STM4470	AE006468.2	putative cytoplasmic protein	4712935..4713351
AAL23292.1	STM4473	AE006468.2	putative acetyltransferase	complement(4715004..4715507)
AAL23295.1	STM4476	AE006468.2	DNA polymerase III, chi subunit	complement(4719886..4720368)
AAL23298.1	STM4479	AE006468.2	putative permease	4722372..4723472
AAL23319.1	STM4501	AE006468.2	putative cytoplasmic protein	complement(4755595..4755852)
AAL23324.1	STM4506	AE006468.2	putative dienelactone hydrolase	complement(4760046..4760720)
AAL23326.1	STM4508	AE006468.2	putative tryptophanyl-tRNA synthetase	complement(4761844..4762857)
AAL23328.1	STM4510	AE006468.2	putative aspartate racemase	4764344..4765078
AAL23331.1	STM4513	AE006468.2	putative permease	complement(4767296..4767757)
AAL23332.1	STM4514	AE006468.2	putative inner membrane protein	complement(4767754..4768638)
AAL23348.1	STM4530	AE006468.2	putative cobalamin synthesis protein	complement(4786318..4787274)
AAL23349.1	STM4531	AE006468.2	putative cytoplasmic protein	complement(4787285..4787488)
AAL23361.1	STM4543	AE006468.2	chromosome replication protein	complement(4802810..4803547)
AAL23362.1	STM4544	AE006468.2	primosomal protein I	complement(4803550..4804089)
AAL23363.1	STM4545	AE006468.2	putative inner membrane protein	complement(4804182..4804655)
AAL23374.1	STM4559	AE006468.2	putative haloacid dehalogenase-like hydrolase	4813134..4813814
AAL23375.1	STM4560	AE006468.2	peptide chain release factor RF-3	4813906..4815495
AAL23376.1	STM4561	AE006468.2	hyperosmotically inducible periplasmic protein	4815897..4816514
AAL23378.1	STM4563	AE006468.2	putative phosphoesterase	4816928..4818001
AAL23380.1	STM4565	AE006468.2	pyruvate formate lyase activating enzyme	complement(4818804..4819667)
AAL23385.1	STM4570	AE006468.2	purine-nucleoside phosphorylase	4825159..4825878
AAL23391.1	STM4576	AE006468.2	lipoate-protein ligase A	complement(4831431..4832447)
AAL23392.2	STM4577	AE006468.2	membrane protein	complement(4832481..4833125)
AAL23393.1	STM4578	AE006468.2	3-phosphoserine phosphatase	4833242..4834210
AAL23394.1	STM4579	AE006468.2	putative ATP-dependent protease	4834294..4835676
AAL23401.1	STM4586	AE006468.2	transcriptional regulator	complement(4842684..4843553)
AAL23413.1	STM4598	AE006468.2	response regulator (OmpR family) in two-component regulatory system with ArcB (or CpxA)	complement(4855388..4856104)
AAL23415.1	STM4600	AE006468.2	putative tRNA/tRNA methyltransferase	4856740..4857426
