# Supplementary material for: Whole-Genome-Based Survey for Polyphyletic Serovars of Salmonella enterica subsp. enterica Provides New Insights into Public Health Surveillance
Source: Int J Mol Sci. 2020 Jul 23;21(15):5226. doi: 10.3390/ijms21155226 (PMC7432358; doi:10.3390/ijms21155226)
Supplement: Supplementary file 1 [file ijms-21-05226-s001.zip › Supplementary Files/Supplementary Table S3.xlsx]

## Sheet: Strain information
Uberstrain	Name	Serovar	lineage	Sequence Type	Source Niche	Source Type
SAL_BA2532AA	CFSAN029942	Bareilly	BPL-1	ST2129	Environment	Water
SAL_BA2833AA	CFSAN030648	Bareilly	BPL-1	ST2129	Environment	Water
SAL_BA3545AA	CFSAN029943	Bareilly	BPL-1	ST2129	Environment	Water
SAL_CA4879AA	WCU-PED002	Bareilly	BPL-1	ST2129	Environment	Soil/Dust
SAL_CA8163AA	IEH-NGS-SAL-01910	Bareilly	BPL-1	ST2129	Environment	Water
SAL_CA8539AA	WCU-PED021	Bareilly	BPL-1	ST2129	Environment	Soil/Dust
SAL_CA8545AA	WCU-PED003	Bareilly	BPL-1	ST2129	Environment	Soil/Dust
SAL_DA8711AA	FL-MDD-76	Bareilly	BPL-1	ST2129	Environment	Water
SAL_DA8893AA	UFL-647	Bareilly	BPL-1	ST2129	Environment	Water
SAL_EA0052AA	FL-MJ684	Bareilly	BPL-1	ST2129	Animal	Reptile
SAL_EA0539AA	MOD1_SALC_127	Bareilly	BPL-1	ST2129	Environment	Plant
SAL_EA0583AA	FL_FLDACS-22982	Bareilly	BPL-1	ST2129	Environment	Plant
SAL_EA1367AA	FL_MJ469	Bareilly	BPL-1	ST2129	Animal	Amphibian
SAL_EA4630AA	IEH-NGS-SAL-03062	Bareilly	BPL-1	ST2129	Environment	Water
SAL_EA5538AA	MOD1-Jwm-25	Bareilly	BPL-1	ST2129	Animal	ND
SAL_EA8149AA	CFSAN034506	Bareilly	BPL-1	ST2129	Environment	Soil/Dust
SAL_KA4752AA	PNUSAS017694	Bareilly	BPL-1	ST2129	Human	Human
SAL_KA7459AA	PNUSAS019142	Bareilly	BPL-1	ST2129	Human	Human
SAL_KA7841AA	PNUSAS015495	Bareilly	BPL-1	ST2129	Human	Human
SAL_LA6258AA	MDP-12-00021	Bareilly	BPL-1	ST2129	Environment	Plant
SAL_LA6304AA	MDP-12-00022	Bareilly	BPL-1	ST2129	Environment	Plant
SAL_MA1669AA	PNUSAS024481	Bareilly	BPL-1	ST2129	Human	Human
SAL_OA3722AA	MOD1-Jwm-11	Bareilly	BPL-1	ST2129	Animal	Air
SAL_OA8112AA	CFSAN058606	Bareilly	BPL-1	ST2129	Environment	Soil/Dust
SAL_PA0696AA	CFSAN071967	Bareilly	BPL-1	ST2129	Environment	ND
SAL_CA9325AA	FLUFL-837	Bareilly	BPL-1	ST2270	Environment	Water
SAL_DA7472AA	FLUFL-836	Bareilly	BPL-1	ST2270	Environment	Water
SAL_EA0347AA	FL-UFL-458	Bareilly	BPL-1	ST2270	Environment	Soil/Dust
SAL_EA5536AA	MOD1-Lipp-011	Bareilly	BPL-1	ST2270	Environment	Water
SAL_EA6284AA	MOD1-Lipp-605	Bareilly	BPL-1	ST2270	Environment	Water
SAL_GA7010AA	CFSAN045034	Bareilly	BPL-1	ST2270	Environment	Soil/Dust
SAL_GA7011AA	CFSAN045033	Bareilly	BPL-1	ST2270	Environment	Soil/Dust
SAL_GA7018AA	CFSAN045026	Bareilly	BPL-1	ST2270	Environment	Plant
SAL_GA7028AA	CFSAN045016	Bareilly	BPL-1	ST2270	Environment	Soil/Dust
SAL_GA7041AA	CFSAN045003	Bareilly	BPL-1	ST2270	Environment	Soil/Dust
SAL_GA7043AA	CFSAN045001	Bareilly	BPL-1	ST2270	Environment	Soil/Dust
SAL_GA7080AA	CFSAN044963	Bareilly	BPL-1	ST2270	Environment	Plant
SAL_GA7083AA	CFSAN044960	Bareilly	BPL-1	ST2270	Environment	Water
SAL_GA7084AA	CFSAN044959	Bareilly	BPL-1	ST2270	Environment	Water
SAL_OA2470AA	MOD1-Lipp-110	Bareilly	BPL-1	ST2270	Environment	Water
SAL_OA3725AA	MOD1-Pcm-37	Bareilly	BPL-1	ST2270	Animal	Air
SAL_OA8211AA	CFSAN058592	Bareilly	BPL-1	ST2270	Environment	Soil/Dust
SAL_LA6503AA	PNUSAS023622	Bareilly	BPL-1	ST2544	Human	Human
SAL_MA0415AA	PNUSAS024911	Bareilly	BPL-1	ST2544	Human	Human
SAL_JA2325AA	VA-WGS-17045	Bareilly	BPL-1	ST2550	Environment	Water
SAL_BA1318AA	FDA00009272	Bareilly	BPL-2	ST203	Environment	Fish
SAL_BA1358AA	CFSAN003832	Bareilly	BPL-2	ST203	Food	Composite Food
SAL_BA1677AA	FDA00009235	Bareilly	BPL-2	ST203	Environment	Fish
SAL_BA2216AA	FDA00001210	Bareilly	BPL-2	ST203	Food	Plant
SAL_BA3761AA	CFSAN003948	Bareilly	BPL-2	ST203	Food	Plant
SAL_BA7019AA	FDA00002723	Bareilly	BPL-2	ST203	Environment	Plant
SAL_BA7513AA	83698	Bareilly	BPL-2	ST203	Human	Human
SAL_BA8301AA	14894	Bareilly	BPL-2	ST203	Human	Human
SAL_BA8459AA	86890	Bareilly	BPL-2	ST203	Human	Human
SAL_CA0598AA	23465	Bareilly	BPL-2	ST203	Human	Human
SAL_CA0622AA	41948	Bareilly	BPL-2	ST203	Human	Human
SAL_CA1130AA	45961	Bareilly	BPL-2	ST203	Human	Human
SAL_CA1556AA	91215	Bareilly	BPL-2	ST203	Human	Human
SAL_CA2357AA	31608	Bareilly	BPL-2	ST203	Human	Human
SAL_CA2469AA	63016	Bareilly	BPL-2	ST203	Human	Human
SAL_CA3085AA	55548	Bareilly	BPL-2	ST203	Human	Human
SAL_CA3189AA	73209	Bareilly	BPL-2	ST203	Human	Human
SAL_CA3323AA	65130	Bareilly	BPL-2	ST203	Human	Human
SAL_CA3581AA	23464	Bareilly	BPL-2	ST203	Human	Human
SAL_CA3686AA	46564	Bareilly	BPL-2	ST203	Human	Human
SAL_CA3776AA	46548	Bareilly	BPL-2	ST203	Human	Human
SAL_CA4434AA	31610	Bareilly	BPL-2	ST203	Human	Human
SAL_CA5170AA	81166	Bareilly	BPL-2	ST203	Human	Human
SAL_CA5567AA	81645	Bareilly	BPL-2	ST203	Human	Human
SAL_CA5671AA	79095	Bareilly	BPL-2	ST203	Human	Human
SAL_CA5809AA	78681	Bareilly	BPL-2	ST203	Human	Human
SAL_CA6103AA	58524	Bareilly	BPL-2	ST203	Human	Human
SAL_CA6130AA	58525	Bareilly	BPL-2	ST203	Human	Human
SAL_CA6193AA	54012	Bareilly	BPL-2	ST203	Human	Human
SAL_CA6522AA	66456	Bareilly	BPL-2	ST203	Human	Human
SAL_CA6823AA	44710	Bareilly	BPL-2	ST203	Human	Human
SAL_CA6845AA	44721	Bareilly	BPL-2	ST203	Human	Human
SAL_CA8001AA	FDA00002845	Bareilly	BPL-2	ST203	Food	Fish
SAL_CA8053AA	FDA00001598	Bareilly	BPL-2	ST203	Animal	Shellfish
SAL_DA0593AA	H130220270	Bareilly	BPL-2	ST203	Human	Human
SAL_DA0675AA	H131100439	Bareilly	BPL-2	ST203	Human	Human
SAL_DA0974AA	H131260331	Bareilly	BPL-2	ST203	Human	Human
SAL_DA1781AA	H130180329	Bareilly	BPL-2	ST203	Human	Human
SAL_DA5264AA	FSF0106	Bareilly	BPL-2	ST203	Animal	Amphibian
SAL_DA6290AA	FNE0108	Bareilly	BPL-2	ST203	Environment	Plant
SAL_DA6308AA	FCC0129	Bareilly	BPL-2	ST203	Food	Plant
SAL_DA6791AA	CFSAN000203	Bareilly	BPL-2	ST203	Food	Plant
SAL_DA7785AA	FMA0125	Bareilly	BPL-2	ST203	Environment	Plant
SAL_DA7820AA	FSW0129	Bareilly	BPL-2	ST203	Environment	Fish
SAL_DA7983AA	FSW0127	Bareilly	BPL-2	ST203	Environment	Shellfish
SAL_EA2474AA	CFSAN000198	Bareilly	BPL-2	ST203	Food	Plant
SAL_EA2886AA	FDA00001862	Bareilly	BPL-2	ST203	Environment	Shellfish
SAL_EA3234AA	CFSAN000199	Bareilly	BPL-2	ST203	Food	Plant
SAL_EA3970AA	FDA00004279	Bareilly	BPL-2	ST203	Food	Composite food
SAL_EA6520AA	FDA00000298	Bareilly	BPL-2	ST203	Environment	Shellfish
SAL_EA7241AA	1865	Bareilly	BPL-2	ST203	Human	Human
SAL_FA4099AA	181996	Bareilly	BPL-2	ST203	Human	Human
SAL_FA4138AA	122206	Bareilly	BPL-2	ST203	Human	Human
SAL_FA4252AA	170317	Bareilly	BPL-2	ST203	Human	Human
SAL_FA4368AA	197070	Bareilly	BPL-2	ST203	Human	Human
SAL_FA4433AA	211708	Bareilly	BPL-2	ST203	Human	Human
SAL_FA4466AA	175565	Bareilly	BPL-2	ST203	Human	Human
SAL_FA5174AA	CFSAN000224	Bareilly	BPL-2	ST203	Animal	Shellfish
SAL_FA6095AA	FDA00010126	Bareilly	BPL-2	ST203	Food	Composite Food
SAL_FA6096AA	FDA00010125	Bareilly	BPL-2	ST203	Food	Composite Food
SAL_FA6489AA	FDA00010144	Bareilly	BPL-2	ST203	Food	Composite food
SAL_FA6493AA	FDA00010127	Bareilly	BPL-2	ST203	Food	ND
SAL_FA6494AA	FDA00010124	Bareilly	BPL-2	ST203	Food	Composite food
SAL_FA8044AA	FDA00010266	Bareilly	BPL-2	ST203	Environment	Plant
SAL_FA8199AA	FDA00010289	Bareilly	BPL-2	ST203	Environment	Fish
SAL_GA4685AA	NSW SB1	Bareilly	BPL-2	ST203	Human	Laboratory
SAL_GA4961AA	NSW SB17	Bareilly	BPL-2	ST203	Human	Laboratory
SAL_GA4962AA	NSW SB9	Bareilly	BPL-2	ST203	Human	Laboratory
SAL_GA4963AA	NSW SB10	Bareilly	BPL-2	ST203	Human	Laboratory
SAL_GA4964AA	NSW SB26	Bareilly	BPL-2	ST203	Human	Laboratory
SAL_GA4965AA	NSW SB18	Bareilly	BPL-2	ST203	Human	Laboratory
SAL_GA4966AA	NSW SB3	Bareilly	BPL-2	ST203	Human	Laboratory
SAL_GA4967AA	NSW SB11	Bareilly	BPL-2	ST203	Human	Laboratory
SAL_GA4968AA	NSW SB27	Bareilly	BPL-2	ST203	Human	Laboratory
SAL_GA4971AA	NSW SB20	Bareilly	BPL-2	ST203	Human	Laboratory
SAL_GA4972AA	NSW SB12	Bareilly	BPL-2	ST203	Human	Laboratory
SAL_GA4973AA	NSW SB28	Bareilly	BPL-2	ST203	Human	Laboratory
SAL_GA4974AA	NSW SB5	Bareilly	BPL-2	ST203	Human	Laboratory
SAL_GA4975AA	NSW SB13	Bareilly	BPL-2	ST203	Human	Laboratory
SAL_GA4976AA	NSW SB21	Bareilly	BPL-2	ST203	Human	Laboratory
SAL_GA4977AA	NSW SB6	Bareilly	BPL-2	ST203	Human	Laboratory
SAL_GA4980AA	NSW SB14	Bareilly	BPL-2	ST203	Human	Laboratory
SAL_GA4981AA	NSW SB30	Bareilly	BPL-2	ST203	Human	Laboratory
SAL_GA4982AA	NSW SB7	Bareilly	BPL-2	ST203	Human	Laboratory
SAL_GA4983AA	NSW SB15	Bareilly	BPL-2	ST203	Human	Laboratory
SAL_GA4984AA	NSW SB25	Bareilly	BPL-2	ST203	Human	Laboratory
SAL_GA4987AA	NSW SB41	Bareilly	BPL-2	ST203	Human	Laboratory
SAL_GA5768AA	NSW SB47	Bareilly	BPL-2	ST203	Human	Laboratory
SAL_GA5769AA	NSW SB2	Bareilly	BPL-2	ST203	Human	Laboratory
SAL_GA5770AA	NSW SB31	Bareilly	BPL-2	ST203	Human	Laboratory
SAL_GA5771AA	NSW SB43	Bareilly	BPL-2	ST203	Human	Laboratory
SAL_GA5772AA	NSW SB33	Bareilly	BPL-2	ST203	Human	Laboratory
SAL_GA5773AA	NSW SB39	Bareilly	BPL-2	ST203	Human	Laboratory
SAL_GA5774AA	NSW SB34	Bareilly	BPL-2	ST203	Human	Laboratory
SAL_GA5775AA	NSW SB37	Bareilly	BPL-2	ST203	Human	Laboratory
SAL_GA5776AA	NSW SB42	Bareilly	BPL-2	ST203	Human	Laboratory
SAL_GA5777AA	NSW SB38	Bareilly	BPL-2	ST203	Human	Laboratory
SAL_GA5778AA	NSW SB44	Bareilly	BPL-2	ST203	Human	Laboratory
SAL_GA5779AA	NSW SB40	Bareilly	BPL-2	ST203	Human	Laboratory
SAL_GA5780AA	NSW SB46	Bareilly	BPL-2	ST203	Human	Laboratory
SAL_GA5781AA	NSW SB45	Bareilly	BPL-2	ST203	Human	Laboratory
SAL_GA5782AA	NSW SB24	Bareilly	BPL-2	ST203	Human	Laboratory
SAL_GA5783AA	NSW SB8	Bareilly	BPL-2	ST203	Human	Laboratory
SAL_GA5785AA	NSW SB16	Bareilly	BPL-2	ST203	Human	Laboratory
SAL_GA5786AA	NSW SB32	Bareilly	BPL-2	ST203	Human	Laboratory
SAL_GA5787AA	NSW SB36	Bareilly	BPL-2	ST203	Human	Laboratory
SAL_GA5870AA	NSW SB23	Bareilly	BPL-2	ST203	Human	Laboratory
SAL_GA8228AA	SB23-1	Bareilly	BPL-2	ST203	Human	Laboratory
SAL_GA9234AA	FDA00010591	Bareilly	BPL-2	ST203	Animal	Fish
SAL_HA0155AA	HIY0304	Bareilly	BPL-2	ST203	Environment	Water
SAL_HA0419AA	HIY0302	Bareilly	BPL-2	ST203	Environment	Water
SAL_HA0420AA	HIY0301	Bareilly	BPL-2	ST203	Environment	Water
SAL_HA0421AA	HIY0286	Bareilly	BPL-2	ST203	Environment	Water
SAL_HA0422AA	HIY0285	Bareilly	BPL-2	ST203	Environment	Water
SAL_IA3180AA	188186	Bareilly	BPL-2	ST203	Human	Human
SAL_IA3580AA	189194	Bareilly	BPL-2	ST203	Human	Human
SAL_IA6702AA	MS150326	Bareilly	BPL-2	ST203	Human	Human
SAL_JA5409AA	348784	Bareilly	BPL-2	ST203	Human	Human
SAL_JA6563AA	363593	Bareilly	BPL-2	ST203	Human	Human
SAL_JA6884AA	352132	Bareilly	BPL-2	ST203	Human	Human
SAL_JA7789AA	348711	Bareilly	BPL-2	ST203	Human	Human
SAL_JA7894AA	345741	Bareilly	BPL-2	ST203	Human	Human
SAL_JA7904AA	356279	Bareilly	BPL-2	ST203	Human	Human
SAL_JA7945AA	369874	Bareilly	BPL-2	ST203	Human	Human
SAL_JA8149AA	360993	Bareilly	BPL-2	ST203	Human	Human
SAL_JA8206AA	347991	Bareilly	BPL-2	ST203	Human	Human
SAL_JA8251AA	343790	Bareilly	BPL-2	ST203	Human	Human
SAL_KA5047AA	FDA00003586	Bareilly	BPL-2	ST203	Food	Plant
SAL_LA3235AA	17039862	Bareilly	BPL-2	ST203	Human
SAL_MA6748AA	345403	Bareilly	BPL-2	ST203	Environment	Water
SAL_MA8073AA	103624	Bareilly	BPL-2	ST203	Human	Human
SAL_NA0001AA	Salmonella_Bareilly_78-16	Bareilly	BPL-2	ST203	Human	Human
SAL_NA8049AA	394023	Bareilly	BPL-2	ST203	Food	ND
SAL_NA8056AA	387194	Bareilly	BPL-2	ST203	Food	ND
SAL_PA4269AA	424572	Bareilly	BPL-2	ST203	Human	Human
SAL_PA4793AA	227069	Bareilly	BPL-2	ST203	Human	Human
SAL_PA4803AA	391119	Bareilly	BPL-2	ST203	Human	Human
SAL_PA5774AA	137134	Bareilly	BPL-2	ST203	Food	Plant
SAL_PA5775AA	137135	Bareilly	BPL-2	ST203	Food	Plant
SAL_PA6392AA	531318	Bareilly	BPL-2	ST203	Human	Human
SAL_PA7257AA	311421	Bareilly	BPL-2	ST203	Human	Human
SAL_PA7771AA	319733	Bareilly	BPL-2	ST203	Human	Human
SAL_PA7824AA	291817	Bareilly	BPL-2	ST203	Human	Human
SAL_PA8330AA	393902	Bareilly	BPL-2	ST203	Human	Human
SAL_PA8353AA	437045	Bareilly	BPL-2	ST203	Human	Human
SAL_PA8497AA	302874	Bareilly	BPL-2	ST203	Human	Human
SAL_PA9030AA	261438	Bareilly	BPL-2	ST203	Human	Human
SAL_PA9031AA	227031	Bareilly	BPL-2	ST203	Human	Human
SAL_QA0506AA	414658	Bareilly	BPL-2	ST203	Human	Human
SAL_QA0684AA	188376	Bareilly	BPL-2	ST203	Human	Human
SAL_QA0838AA	196371	Bareilly	BPL-2	ST203	Human	Human
SAL_QA0840AA	542077	Bareilly	BPL-2	ST203	Human	Human
SAL_QA0864AA	183734	Bareilly	BPL-2	ST203	Human	Human
SAL_QA1474AA	535261	Bareilly	BPL-2	ST203	Human	Human
SAL_QA1748AA	376053	Bareilly	BPL-2	ST203	Human	Human
SAL_QA1889AA	127523	Bareilly	BPL-2	ST203	Human	Human
SAL_QA1942AA	325719	Bareilly	BPL-2	ST203	Human	Human
SAL_QA2004AA	427573	Bareilly	BPL-2	ST203	Human	Human
SAL_QA2154AA	191875	Bareilly	BPL-2	ST203	Human	Human
SAL_QA2213AA	242405	Bareilly	BPL-2	ST203	Human	Human
SAL_QA2288AA	533439	Bareilly	BPL-2	ST203	Human	Human
SAL_QA2480AA	279557	Bareilly	BPL-2	ST203	Human	Human
SAL_QA2720AA	158982	Bareilly	BPL-2	ST203	Human	Human
SAL_QA2897AA	178730	Bareilly	BPL-2	ST203	Human	Human
SAL_QA3449AA	543860	Bareilly	BPL-2	ST203	Human	Human
SAL_QA3803AA	159678	Bareilly	BPL-2	ST203	Human	Human
SAL_QA3937AA	439523	Bareilly	BPL-2	ST203	Human	Human
SAL_QA4057AA	187593	Bareilly	BPL-2	ST203	Human	Human
SAL_QA4137AA	376299	Bareilly	BPL-2	ST203	Human	Human
SAL_QA5040AA	182881	Bareilly	BPL-2	ST203	Human	Human
SAL_QA5320AA	251831	Bareilly	BPL-2	ST203	Human	Human
SAL_QA5342AA	224050	Bareilly	BPL-2	ST203	Human	Human
SAL_QA5362AA	424686	Bareilly	BPL-2	ST203	Human	Human
SAL_QA5953AA	527507	Bareilly	BPL-2	ST203	Human	Human
SAL_QA6266AA	132054	Bareilly	BPL-2	ST203	Human	Human
SAL_QA6424AA	316653	Bareilly	BPL-2	ST203	Human	Human
SAL_QA7237AA	305212	Bareilly	BPL-2	ST203	Human	Human
SAL_QA7458AA	556781	Bareilly	BPL-2	ST203	Human	Human
SAL_QA7460AA	264164	Bareilly	BPL-2	ST203	Human	Human
SAL_QA7463AA	553858	Bareilly	BPL-2	ST203	Human	Human
SAL_QA7582AA	371922	Bareilly	BPL-2	ST203	Human	Human
SAL_QA7655AA	123840	Bareilly	BPL-2	ST203	Human	Human
SAL_QA7696AA	392958	Bareilly	BPL-2	ST203	Human	Human
SAL_QA7746AA	157266	Bareilly	BPL-2	ST203	Human	Human
SAL_QA8382AA	500302	Bareilly	BPL-2	ST203	Human	Human
SAL_QA8431AA	500370	Bareilly	BPL-2	ST203	Human	Human
SAL_QA8657AA	513485	Bareilly	BPL-2	ST203	Human	Human
SAL_QA8855AA	445172	Bareilly	BPL-2	ST203	Human	Human
SAL_QA8859AA	109898	Bareilly	BPL-2	ST203	Human	Human
SAL_QA9269AA	231989	Bareilly	BPL-2	ST203	Human	Human
SAL_QA9834AA	557656	Bareilly	BPL-2	ST203	Human	Human
SAL_RA0187AA	245483	Bareilly	BPL-2	ST203	Human	Human
SAL_RA0308AA	164707	Bareilly	BPL-2	ST203	Human	Human
SAL_RA0442AA	360487	Bareilly	BPL-2	ST203	Human	Human
SAL_RA1051AA	306487	Bareilly	BPL-2	ST203	Human	Human
SAL_RA1329AA	387525	Bareilly	BPL-2	ST203	Human	Human
SAL_RA1364AA	506433	Bareilly	BPL-2	ST203	Human	Human
SAL_RA2603AA	134018	Bareilly	BPL-2	ST203	Human	Human
SAL_RA2750AA	286833	Bareilly	BPL-2	ST203	Human	Human
SAL_RA4051AA	529846	Bareilly	BPL-2	ST203	Human	Human
SAL_RA4332AA	140603	Bareilly	BPL-2	ST203	Food	ND
SAL_RA5516AA	218444	Bareilly	BPL-2	ST203	Food	ND
SAL_RA5601AA	353890	Bareilly	BPL-2	ST203	Food	ND
SAL_RA5636AA	204428	Bareilly	BPL-2	ST203	Human	Human
SAL_RA5667AA	381348	Bareilly	BPL-2	ST203	Food	ND
SAL_RA6467AA	542095	Bareilly	BPL-2	ST203	Food	ND
SAL_RA6619AA	370602	Bareilly	BPL-2	ST203	Human	Human
SAL_RA6634AA	356625	Bareilly	BPL-2	ST203	Human	Human
SAL_RA6670AA	454854	Bareilly	BPL-2	ST203	Human	Human
SAL_RA7694AA	123992	Bareilly	BPL-2	ST203	Human	Human
SAL_RA7879AA	539043	Bareilly	BPL-2	ST203	Human	Human
SAL_RA7972AA	455136	Bareilly	BPL-2	ST203	Human	Human
SAL_RA8076AA	391740	Bareilly	BPL-2	ST203	Human	Human
SAL_RA8085AA	143951	Bareilly	BPL-2	ST203	Human	Human
SAL_RA8218AA	393924	Bareilly	BPL-2	ST203	Human	Human
SAL_RA8317AA	216361	Bareilly	BPL-2	ST203	Human	Human
SAL_SA1031AA	sam_0a9ca10e-c799-4a91-8976-d7f2370ff7d7	Bareilly	BPL-2	ST203	Human	Human
SAL_SA5819AA	584672	Bareilly	BPL-2	ST203	Human	Human
SAL_SA6423AA	595671	Bareilly	BPL-2	ST203	Human	Human
SAL_SA7507AA	401612	Bareilly	BPL-2	ST203	Human	Human
SAL_SA7678AA	143982	Bareilly	BPL-2	ST203	Human	Human
SAL_SA7691AA	195783	Bareilly	BPL-2	ST203	Human	Human
SAL_SA8713AA	607336	Bareilly	BPL-2	ST203	Human	Human
SAL_SA8878AA	203998	Bareilly	BPL-2	ST203	Human	Human
SAL_TA0344AA	613847	Bareilly	BPL-2	ST203	Food	ND
SAL_TA0412AA	460493	Bareilly	BPL-2	ST203	Human	Human
SAL_TA5230AA	612636	Bareilly	BPL-2	ST203	Human	Human
SAL_TA6748AA	632971	Bareilly	BPL-2	ST203	Human	Human
SAL_TA7483AA	636253	Bareilly	BPL-2	ST203	Human	Human
SAL_TA8390AA	638785	Bareilly	BPL-2	ST203	Food	ND
SAL_UA1718AA	623194	Bareilly	BPL-2	ST203	Human	Human
SAL_UA2762AA	648620	Bareilly	BPL-2	ST203	Human	Human
SAL_UA5239AA	FDA00002514	Bareilly	BPL-2	ST203	Environment	Plant
SAL_UA5255AA	651989	Bareilly	BPL-2	ST203	Human	Human
SAL_UA6058AA	654005	Bareilly	BPL-2	ST203	Human	Human
SAL_UA6172AA	579291	Bareilly	BPL-2	ST203	Human	Human
SAL_DA2039AA	2014K-0532	Bareilly	BPL-2	ST2553	Human	Human
SAL_FA7515AA	FSE0153	Bareilly	BPL-2	ST2553	Environment	Plant
SAL_HA6964AA	CFSAN056797	Bareilly	BPL-2	ST2553	Environment	Plant
SAL_HA6970AA	CFSAN056796	Bareilly	BPL-2	ST2553	Environment	Plant
SAL_IA0128AA	99_03489	Bareilly	BPL-2	ST2553	Human	Human
SAL_IA0129AA	99_03325	Bareilly	BPL-2	ST2553	Human	Human
SAL_JA0109AA	PNUSAS010606	Bareilly	BPL-2	ST2553	Human	Human
SAL_JA0118AA	PNUSAS010613	Bareilly	BPL-2	ST2553	Human	Human
SAL_JA0154AA	PNUSAS010610	Bareilly	BPL-2	ST2553	Human	Human
SAL_JA0189AA	PNUSAS010604	Bareilly	BPL-2	ST2553	Human	Human
SAL_JA2006AA	PNUSAS011529	Bareilly	BPL-2	ST2553	Human	Human
SAL_JA2013AA	PNUSAS011460	Bareilly	BPL-2	ST2553	Human	Human
SAL_JA2018AA	PNUSAS011457	Bareilly	BPL-2	ST2553	Human	Human
SAL_KA4683AA	PNUSAS018347	Bareilly	BPL-2	ST2553	Human	Human
SAL_KA4721AA	PNUSAS018348	Bareilly	BPL-2	ST2553	Human	Human
SAL_KA7550AA	PNUSAS018358	Bareilly	BPL-2	ST2553	Human	Human
SAL_MA4699AA	PNUSAS027064	Bareilly	BPL-2	ST2553	Human	Human
SAL_MA4732AA	PNUSAS027047	Bareilly	BPL-2	ST2553	Human	Human
SAL_MA4740AA	PNUSAS027054	Bareilly	BPL-2	ST2553	Human	Human
SAL_MA6383AA	PNUSAS027602	Bareilly	BPL-2	ST2553	Human	Human
SAL_MA7642AA	PNUSAS028554	Bareilly	BPL-2	ST2553	Human	Human
SAL_MA7652AA	PNUSAS028558	Bareilly	BPL-2	ST2553	Human	Human
SAL_NA2566AA	PNUSAS030212	Bareilly	BPL-2	ST2553	Human	Human
SAL_NA6993AA	PNUSAS028552	Bareilly	BPL-2	ST2553	Human	Human
SAL_OA1341AA	PNUSAS031706	Bareilly	BPL-2	ST2553	Human	Human
SAL_OA1343AA	PNUSAS031701	Bareilly	BPL-2	ST2553	Human	Human
SAL_OA1357AA	PNUSAS031702	Bareilly	BPL-2	ST2553	Human	Human
SAL_OA1369AA	PNUSAS031694	Bareilly	BPL-2	ST2553	Human	Human
SAL_OA1512AA	PNUSAS031703	Bareilly	BPL-2	ST2553	Human	Human
SAL_OA2436AA	MOD1-Icp-301	Bareilly	BPL-2	ST2553	Animal	Air
SAL_OA3734AA	MOD1-Ppo-85	Bareilly	BPL-2	ST2553	Human	Air
SAL_QA0514AA	379339	Bareilly	BPL-2	ST2553	Human	Human
SAL_QA9272AA	378666	Bareilly	BPL-2	ST2553	Human	Human
SAL_RA3635AA	414671	Bareilly	BPL-2	ST2553	Human	Human
SAL_TA7256AA	VA-WGS-18096	Bareilly	BPL-2	ST2553	Environment	Soil/Dust
SAL_TA7262AA	VA-WGS-18098	Bareilly	BPL-2	ST2553	Environment	Soil/Dust
SAL_TA7263AA	VA-WGS-18097	Bareilly	BPL-2	ST2553	Environment	Soil/Dust
SAL_TA7271AA	VA-WGS-18099	Bareilly	BPL-2	ST2553	Environment	Soil/Dust
SAL_TA8082AA	AP-2-VA-WGS-18097	Bareilly	BPL-2	ST2553	Environment	Water
SAL_TA8083AA	AP-1-VA-WGS-18096	Bareilly	BPL-2	ST2553	Environment	Water
SAL_TA8084AA	AP-3-VA-WGS-18098	Bareilly	BPL-2	ST2553	Environment	Water
SAL_TA8085AA	AP-4-VA-WGS-18099	Bareilly	BPL-2	ST2553	Environment	Water
SAL_BA7440AA	63651	Bareilly	BPL-2	ST362	Human	Human
SAL_BA7754AA	31910	Bareilly	BPL-2	ST362	Human	Human
SAL_CA1649AA	CFSAN000179	Bareilly	BPL-2	ST362	Feed	Avian
SAL_DA0133AA	FDA00008579	Bareilly	BPL-2	ST362	Food	Plant
SAL_HA4367AA	FDA00010918	Bareilly	BPL-2	ST362	Environment	Plant
SAL_JA6905AA	369003	Bareilly	BPL-2	ST362	Human	Human
SAL_JA8097AA	356522	Bareilly	BPL-2	ST362	Human	Human
SAL_OA5956AA	100493	Bareilly	BPL-2	ST362	Human	Human
SAL_PA3761AA	FDA00012859	Bareilly	BPL-2	ST362	Food	Plant
SAL_PA3762AA	FDA00012858	Bareilly	BPL-2	ST362	Food	Plant
SAL_PA7515AA	268659	Bareilly	BPL-2	ST362	Human	Human
SAL_QA3285AA	313246	Bareilly	BPL-2	ST362	Human	Human
SAL_QA4833AA	429168	Bareilly	BPL-2	ST362	Human	Human
SAL_QA5259AA	524282	Bareilly	BPL-2	ST362	Human	Human
SAL_QA5780AA	390060	Bareilly	BPL-2	ST362	Human	Human
SAL_QA9350AA	115287	Bareilly	BPL-2	ST362	Human	Human
SAL_QA9876AA	440047	Bareilly	BPL-2	ST362	Human	Human
SAL_RA0621AA	114080	Bareilly	BPL-2	ST362	Human	Human
SAL_RA0690AA	180543	Bareilly	BPL-2	ST362	Human	Human
SAL_RA3777AA	373861	Bareilly	BPL-2	ST362	Human	Human
SAL_RA7385AA	373262	Bareilly	BPL-2	ST362	Human	Human
SAL_SA2431AA	7A99	Bareilly	BPL-2	ST362	Human
SAL_SA2433AA	30	Bareilly	BPL-2	ST362	Human
SAL_SA2435AA	CB77	Bareilly	BPL-2	ST362	Human
SAL_SA2436AA	1980	Bareilly	BPL-2	ST362	Human
SAL_SA2438AA	F220	Bareilly	BPL-2	ST362	Human
SAL_SA2682AA	FSIS11813219	Bareilly	BPL-2	ST362	Poultry	Avian
SAL_SA6272AA	575089	Bareilly	BPL-2	ST362	Human	Human
SAL_UA3005AA	647804	Bareilly	BPL-2	ST362	Animal	Avian
SAL_IA5032AA	MS160344	Bareilly	BPL-2	ST3773	Human	Human
SAL_IA8178AA	FDA00011346	Bareilly	BPL-2	ST3773	Food	Composite food
SAL_BA1373AA	FDA00007868	Bareilly	BPL-2	ST909	Food	Plant
SAL_BA2136AA	CFSAN000189	Bareilly	BPL-2	ST909	Food	ND
SAL_BA5630AA	FSF0110	Bareilly	BPL-2	ST909	Food	Plant
SAL_BA7451AA	5827	Bareilly	BPL-2	ST909	Human	Human
SAL_BA7466AA	31627	Bareilly	BPL-2	ST909	Human	Human
SAL_BA8396AA	86863	Bareilly	BPL-2	ST909	Human	Human
SAL_BA8403AA	7377	Bareilly	BPL-2	ST909	Human	Human
SAL_BA8744AA	75946	Bareilly	BPL-2	ST909	Human	Human
SAL_BA9380AA	31937	Bareilly	BPL-2	ST909	Human	Human
SAL_BA9391AA	13862	Bareilly	BPL-2	ST909	Human	Human
SAL_BA9476AA	CFSAN000954	Bareilly	BPL-2	ST909	Human	Human
SAL_BA9728AA	95015	Bareilly	BPL-2	ST909	Human	Human
SAL_CA0757AA	86876	Bareilly	BPL-2	ST909	Human	Human
SAL_CA1182AA	3756	Bareilly	BPL-2	ST909	Human	Human
SAL_CA1481AA	CFSAN001087	Bareilly	BPL-2	ST909	Environment	Fish
SAL_CA1515AA	CFSAN000970	Bareilly	BPL-2	ST909	Human	Human
SAL_CA1527AA	CFSAN000186	Bareilly	BPL-2	ST909	Environment	Shellfish
SAL_CA1529AA	CFSAN000963	Bareilly	BPL-2	ST909	Human	Human
SAL_CA1534AA	CFSAN000961	Bareilly	BPL-2	ST909	Human	Human
SAL_CA1536AA	CFSAN000960	Bareilly	BPL-2	ST909	Human	Human
SAL_CA1538AA	90523	Bareilly	BPL-2	ST909	Human	Human
SAL_CA1539AA	CFSAN000958	Bareilly	BPL-2	ST909	Human	Human
SAL_CA1551AA	CFSAN000952	Bareilly	BPL-2	ST909	Human	Human
SAL_CA1553AA	CFSAN000951	Bareilly	BPL-2	ST909	Human	Human
SAL_CA1569AA	CFSAN000661	Bareilly	BPL-2	ST909	Human	Human
SAL_CA1605AA	84433	Bareilly	BPL-2	ST909	Human	Human
SAL_CA1614AA	CFSAN000211	Bareilly	BPL-2	ST909	Environment	Fish
SAL_CA1702AA	40257	Bareilly	BPL-2	ST909	Human	Human
SAL_CA2092AA	53003	Bareilly	BPL-2	ST909	Human	Human
SAL_CA2108AA	24980	Bareilly	BPL-2	ST909	Human	Human
SAL_CA2293AA	38744	Bareilly	BPL-2	ST909	Human	Human
SAL_CA2316AA	95067	Bareilly	BPL-2	ST909	Human	Human
SAL_CA2331AA	5906	Bareilly	BPL-2	ST909	Human	Human
SAL_CA2345AA	63575	Bareilly	BPL-2	ST909	Human	Human
SAL_CA2351AA	75983	Bareilly	BPL-2	ST909	Human	Human
SAL_CA2553AA	57136	Bareilly	BPL-2	ST909	Human	Human
SAL_CA2609AA	94092	Bareilly	BPL-2	ST909	Human	Human
SAL_CA2627AA	99768	Bareilly	BPL-2	ST909	Human	Human
SAL_CA2844AA	38732	Bareilly	BPL-2	ST909	Human	Human
SAL_CA2901AA	45979	Bareilly	BPL-2	ST909	Human	Human
SAL_CA2903AA	84462	Bareilly	BPL-2	ST909	Human	Human
SAL_CA3177AA	12158	Bareilly	BPL-2	ST909	Human	Human
SAL_CA3370AA	41951	Bareilly	BPL-2	ST909	Human	Human
SAL_CA3397AA	69927	Bareilly	BPL-2	ST909	Human	Human
SAL_CA3530AA	68705	Bareilly	BPL-2	ST909	Human	Human
SAL_CA3653AA	83728	Bareilly	BPL-2	ST909	Human	Human
SAL_CA3689AA	57135	Bareilly	BPL-2	ST909	Human	Human
SAL_CA3827AA	6491	Bareilly	BPL-2	ST909	Human	Human
SAL_CA3963AA	37070	Bareilly	BPL-2	ST909	Human	Human
SAL_CA4066AA	95064	Bareilly	BPL-2	ST909	Human	Human
SAL_CA4098AA	67555	Bareilly	BPL-2	ST909	Human	Human
SAL_CA4154AA	83572	Bareilly	BPL-2	ST909	Human	Human
SAL_CA4289AA	5829	Bareilly	BPL-2	ST909	Human	Human
SAL_CA4335AA	5377	Bareilly	BPL-2	ST909	Human	Human
SAL_CA4396AA	5904	Bareilly	BPL-2	ST909	Human	Human
SAL_CA4461AA	83573	Bareilly	BPL-2	ST909	Human	Human
SAL_CA4569AA	9276	Bareilly	BPL-2	ST909	Human	Human
SAL_CA4678AA	94226	Bareilly	BPL-2	ST909	Human	Human
SAL_CA5171AA	75753	Bareilly	BPL-2	ST909	Human	Human
SAL_CA5397AA	78729	Bareilly	BPL-2	ST909	Human	Human
SAL_CA5681AA	74324	Bareilly	BPL-2	ST909	Human	Human
SAL_CA5683AA	81644	Bareilly	BPL-2	ST909	Human	Human
SAL_CA5719AA	69713	Bareilly	BPL-2	ST909	Human	Human
SAL_CA5772AA	70684	Bareilly	BPL-2	ST909	Human	Human
SAL_CA6321AA	46626	Bareilly	BPL-2	ST909	Human	Human
SAL_CA6430AA	58470	Bareilly	BPL-2	ST909	Human	Human
SAL_CA9091AA	FDA00003761	Bareilly	BPL-2	ST909	Food	Composite Food
SAL_DA1512AA	H133120696	Bareilly	BPL-2	ST909	Human	Human
SAL_DA1538AA	FDA00007812	Bareilly	BPL-2	ST909	Environment	Fish
SAL_DA1543AA	FDA00007805	Bareilly	BPL-2	ST909	Environment	Fish
SAL_DA1545AA	FDA00007811	Bareilly	BPL-2	ST909	Environment	Fish
SAL_DA3461AA	FNE0161	Bareilly	BPL-2	ST909	Environment	Fish
SAL_DA5273AA	FSF0129	Bareilly	BPL-2	ST909	Animal	Fish
SAL_DA5598AA	FDA00004210	Bareilly	BPL-2	ST909	Environment	Fish
SAL_DA6399AA	CFSAN017962	Bareilly	BPL-2	ST909	Environment	Plant
SAL_DA6511AA	CFSAN017960	Bareilly	BPL-2	ST909	Food	Plant
SAL_DA6789AA	CFSAN000968	Bareilly	BPL-2	ST909	Human	Human
SAL_DA6902AA	FAR0172	Bareilly	BPL-2	ST909	Food	Composite Food
SAL_DA7808AA	FSW0132	Bareilly	BPL-2	ST909	Environment	Fish
SAL_DA7860AA	FAR0125	Bareilly	BPL-2	ST909	Environment	Plant
SAL_DA8009AA	FMA0104	Bareilly	BPL-2	ST909	Environment	Shellfish
SAL_DA8037AA	CFSAN001118	Bareilly	BPL-2	ST909	Environment	Fish
SAL_DA8038AA	CFSAN001115	Bareilly	BPL-2	ST909	Environment	Fish
SAL_DA8039AA	CFSAN001099	Bareilly	BPL-2	ST909	Environment	Fish
SAL_DA8040AA	CFSAN001140	Bareilly	BPL-2	ST909	Environment	Fish
SAL_DA8041AA	CFSAN001112	Bareilly	BPL-2	ST909	Environment	Fish
SAL_DA8043AA	CFSAN001108	Bareilly	BPL-2	ST909	Environment	Fish
SAL_DA8067AA	FSW0106	Bareilly	BPL-2	ST909	Food	Plant
SAL_DA8598AA	FSE0069	Bareilly	BPL-2	ST909	Environment	Fish
SAL_DA8639AA	CFSAN003834	Bareilly	BPL-2	ST909	Environment	Plant
SAL_DA8681AA	FNW19H95	Bareilly	BPL-2	ST909	Environment	Plant
SAL_DA9344AA	FNW19H79	Bareilly	BPL-2	ST909	Environment	Plant
SAL_EA0294AA	FCC0083	Bareilly	BPL-2	ST909	Food	Plant
SAL_EA0382AA	NY_198076001-10	Bareilly	BPL-2	ST909	Environment	Fish
SAL_EA2456AA	FDA00009340	Bareilly	BPL-2	ST909	Food	Plant
SAL_EA3133AA	MD12-715570	Bareilly	BPL-2	ST909	Environment	Fish
SAL_EA3134AA	MD12-715569	Bareilly	BPL-2	ST909	Environment	Fish
SAL_EA3135AA	MD12-715534	Bareilly	BPL-2	ST909	Environment	Fish
SAL_EA3136AA	MD12-715535	Bareilly	BPL-2	ST909	Environment	Fish
SAL_EA3137AA	MD12-715533	Bareilly	BPL-2	ST909	Environment	Fish
SAL_EA3138AA	MD12-715532	Bareilly	BPL-2	ST909	Environment	Fish
SAL_EA3139AA	MD12-715531	Bareilly	BPL-2	ST909	Environment	Fish
SAL_EA3140AA	MD12-715530	Bareilly	BPL-2	ST909	Environment	Fish
SAL_EA3219AA	CFSAN000230	Bareilly	BPL-2	ST909	Food	Plant
SAL_EA4273AA	FDA00009607	Bareilly	BPL-2	ST909	Environment	Shellfish
SAL_EA5559AA	MDH-2014-00728	Bareilly	BPL-2	ST909	Animal	Reptile
SAL_EA6706AA	FDA00009675	Bareilly	BPL-2	ST909	Environment	Plant
SAL_EA6721AA	FDA00005050	Bareilly	BPL-2	ST909	Animal	Shellfish
SAL_EA6955AA	1857	Bareilly	BPL-2	ST909	Human	Human
SAL_EA6999AA	9126	Bareilly	BPL-2	ST909	Human	Human
SAL_EA7494AA	99076	Bareilly	BPL-2	ST909	Human	Human
SAL_EA7593AA	103754	Bareilly	BPL-2	ST909	Human	Human
SAL_EA7598AA	23478	Bareilly	BPL-2	ST909	Human	Human
SAL_EA7691AA	81995	Bareilly	BPL-2	ST909	Human	Human
SAL_EA7835AA	1840	Bareilly	BPL-2	ST909	Human	Human
SAL_EA7841AA	21874	Bareilly	BPL-2	ST909	Human	Human
SAL_EA7974AA	23479	Bareilly	BPL-2	ST909	Human	Human
SAL_EA8027AA	63747	Bareilly	BPL-2	ST909	Human	Human
SAL_FA4070AA	179826	Bareilly	BPL-2	ST909	Human	Human
SAL_FA4535AA	211722	Bareilly	BPL-2	ST909	Human	Human
SAL_FA4582AA	112991	Bareilly	BPL-2	ST909	Human	Human
SAL_FA4681AA	136544	Bareilly	BPL-2	ST909	Human	Human
SAL_FA4693AA	187505	Bareilly	BPL-2	ST909	Human	Human
SAL_FA4711AA	107181	Bareilly	BPL-2	ST909	Human	Human
SAL_FA4865AA	FDA00007816	Bareilly	BPL-2	ST909	Animal	Fish
SAL_FA5173AA	CFSAN001089	Bareilly	BPL-2	ST909	Animal	Fish
SAL_FA5185AA	FDA00003945	Bareilly	BPL-2	ST909	Animal	Fish
SAL_FA5186AA	FDA00003946	Bareilly	BPL-2	ST909	Animal	Fish
SAL_FA8211AA	FDA00003734	Bareilly	BPL-2	ST909	Food	Plant
SAL_FA9381AA	FDA00007810	Bareilly	BPL-2	ST909	Animal	Fish
SAL_GA3353AA	BCW_2645	Bareilly	BPL-2	ST909	Human	Human
SAL_GA3354AA	BCW_2644	Bareilly	BPL-2	ST909	Human	Human
SAL_GA4969AA	NSW SB19	Bareilly	BPL-2	ST909	Human	Laboratory
SAL_GA4970AA	NSW SB4	Bareilly	BPL-2	ST909	Human	Laboratory
SAL_GA4978AA	NSW SB29	Bareilly	BPL-2	ST909	Human	Laboratory
SAL_GA8229AA	SB25-1	Bareilly	BPL-2	ST909	Human	Laboratory
SAL_GA8590AA	FDA00010560	Bareilly	BPL-2	ST909	Environment	Plant
SAL_GA9211AA	CFSAN000953	Bareilly	BPL-2	ST909	Human	Human
SAL_GA9454AA	FSIS1607664	Bareilly	BPL-2	ST909	Poultry	Bovine
SAL_HA4371AA	FDA00002011	Bareilly	BPL-2	ST909	Animal	Shellfish
SAL_HA5499AA	CFSAN056564	Bareilly	BPL-2	ST909	Food	Plant
SAL_IA0965AA	287738	Bareilly	BPL-2	ST909	Human	Human
SAL_IA2252AA	MS160040	Bareilly	BPL-2	ST909	Human	Human
SAL_IA4817AA	MS160238	Bareilly	BPL-2	ST909	Human	Human
SAL_IA7340AA	S/20170057	Bareilly	BPL-2	ST909	Human	Human
SAL_IA8174AA	FDA00003944	Bareilly	BPL-2	ST909	Animal	Fish
SAL_JA5486AA	335537	Bareilly	BPL-2	ST909	Human	Human
SAL_JA5683AA	348747	Bareilly	BPL-2	ST909	Human	Human
SAL_JA5695AA	336983	Bareilly	BPL-2	ST909	Human	Human
SAL_JA5906AA	348708	Bareilly	BPL-2	ST909	Human	Human
SAL_JA7828AA	362804	Bareilly	BPL-2	ST909	Human	Human
SAL_JA8008AA	355118	Bareilly	BPL-2	ST909	Human	Human
SAL_JA8040AA	352151	Bareilly	BPL-2	ST909	Human	Human
SAL_JA8059AA	356514	Bareilly	BPL-2	ST909	Human	Human
SAL_JA8241AA	356631	Bareilly	BPL-2	ST909	Human	Human
SAL_KA1700AA	PNUSAS016503	Bareilly	BPL-2	ST909	Human	Human
SAL_KA2118AA	FDA00011982	Bareilly	BPL-2	ST909	Food	Composite food
SAL_KA2121AA	FDA00011983	Bareilly	BPL-2	ST909	Food	Composite food
SAL_KA2142AA	FDA00011981	Bareilly	BPL-2	ST909	Food	Composite food
SAL_KA2143AA	FDA00011980	Bareilly	BPL-2	ST909	Food	Composite food
SAL_KA6567AA	PNUSAS019162	Bareilly	BPL-2	ST909	Human	Human
SAL_LA3351AA	MS170242	Bareilly	BPL-2	ST909	Human	Human
SAL_MA1129AA	MS170307	Bareilly	BPL-2	ST909	Human	Human
SAL_MA4477AA	PNUSAS026579	Bareilly	BPL-2	ST909	Human	Human
SAL_NA3416AA	PNUSAS030664	Bareilly	BPL-2	ST909	Human	Human
SAL_NA3438AA	PNUSAS030660	Bareilly	BPL-2	ST909	Human	Human
SAL_NA8073AA	423893	Bareilly	BPL-2	ST909	Food	ND
SAL_PA4248AA	113026	Bareilly	BPL-2	ST909	Human	Human
SAL_PA4968AA	264116	Bareilly	BPL-2	ST909	Human	Human
SAL_PA5769AA	136764	Bareilly	BPL-2	ST909	Food	Plant
SAL_PA6186AA	296238	Bareilly	BPL-2	ST909	Human	Human
SAL_PA6245AA	222381	Bareilly	BPL-2	ST909	Human	Human
SAL_PA6593AA	253401	Bareilly	BPL-2	ST909	Human	Human
SAL_PA7289AA	286809	Bareilly	BPL-2	ST909	Human	Human
SAL_PA7826AA	376207	Bareilly	BPL-2	ST909	Human	Human
SAL_PA7854AA	455109	Bareilly	BPL-2	ST909	Human	Human
SAL_PA7865AA	254645	Bareilly	BPL-2	ST909	Human	Human
SAL_PA7920AA	169647	Bareilly	BPL-2	ST909	Human	Human
SAL_PA8008AA	385798	Bareilly	BPL-2	ST909	Human	Human
SAL_PA8066AA	416297	Bareilly	BPL-2	ST909	Human	Human
SAL_PA8412AA	478611	Bareilly	BPL-2	ST909	Human	Human
SAL_PA8578AA	300756	Bareilly	BPL-2	ST909	Human	Human
SAL_PA8613AA	307465	Bareilly	BPL-2	ST909	Human	Human
SAL_PA8620AA	310192	Bareilly	BPL-2	ST909	Human	Human
SAL_PA8681AA	527496	Bareilly	BPL-2	ST909	Human	Human
SAL_PA9026AA	374036	Bareilly	BPL-2	ST909	Human	Human
SAL_PA9464AA	329896	Bareilly	BPL-2	ST909	Human	Human
SAL_PA9520AA	301906	Bareilly	BPL-2	ST909	Human	Human
SAL_PA9962AA	383795	Bareilly	BPL-2	ST909	Human	Human
SAL_PA9964AA	117318	Bareilly	BPL-2	ST909	Human	Human
SAL_QA0465AA	470209	Bareilly	BPL-2	ST909	Human	Human
SAL_QA0689AA	453219	Bareilly	BPL-2	ST909	Human	Human
SAL_QA1314AA	166287	Bareilly	BPL-2	ST909	Human	Human
SAL_QA1342AA	385781	Bareilly	BPL-2	ST909	Human	Human
SAL_QA1439AA	271130	Bareilly	BPL-2	ST909	Human	Human
SAL_QA1521AA	205745	Bareilly	BPL-2	ST909	Human	Human
SAL_QA1734AA	271080	Bareilly	BPL-2	ST909	Human	Human
SAL_QA1769AA	190785	Bareilly	BPL-2	ST909	Human	Human
SAL_QA1814AA	459911	Bareilly	BPL-2	ST909	Human	Human
SAL_QA2059AA	260056	Bareilly	BPL-2	ST909	Human	Human
SAL_QA2477AA	242425	Bareilly	BPL-2	ST909	Human	Human
SAL_QA2481AA	505949	Bareilly	BPL-2	ST909	Human	Human
SAL_QA2498AA	367223	Bareilly	BPL-2	ST909	Human	Human
SAL_QA2512AA	435395	Bareilly	BPL-2	ST909	Human	Human
SAL_QA2517AA	341378	Bareilly	BPL-2	ST909	Human	Human
SAL_QA2712AA	253450	Bareilly	BPL-2	ST909	Human	Human
SAL_QA2854AA	301638	Bareilly	BPL-2	ST909	Human	Human
SAL_QA3217AA	491026	Bareilly	BPL-2	ST909	Human	Human
SAL_QA3304AA	486511	Bareilly	BPL-2	ST909	Human	Human
SAL_QA3350AA	255568	Bareilly	BPL-2	ST909	Human	Human
SAL_QA3383AA	531297	Bareilly	BPL-2	ST909	Human	Human
SAL_QA3491AA	205744	Bareilly	BPL-2	ST909	Human	Human
SAL_QA3815AA	320943	Bareilly	BPL-2	ST909	Human	Human
SAL_QA3855AA	327176	Bareilly	BPL-2	ST909	Human	Human
SAL_QA3857AA	305183	Bareilly	BPL-2	ST909	Human	Human
SAL_QA3865AA	256152	Bareilly	BPL-2	ST909	Human	Human
SAL_QA3905AA	483093	Bareilly	BPL-2	ST909	Human	Human
SAL_QA3907AA	199935	Bareilly	BPL-2	ST909	Human	Human
SAL_QA3933AA	388627	Bareilly	BPL-2	ST909	Human	Human
SAL_QA4026AA	192883	Bareilly	BPL-2	ST909	Human	Human
SAL_QA4098AA	299846	Bareilly	BPL-2	ST909	Human	Human
SAL_QA4110AA	288956	Bareilly	BPL-2	ST909	Human	Human
SAL_QA4115AA	474902	Bareilly	BPL-2	ST909	Human	Human
SAL_QA4668AA	282611	Bareilly	BPL-2	ST909	Human	Human
SAL_QA4707AA	274278	Bareilly	BPL-2	ST909	Human	Human
SAL_QA4924AA	286738	Bareilly	BPL-2	ST909	Human	Human
SAL_QA4935AA	516940	Bareilly	BPL-2	ST909	Human	Human
SAL_QA5062AA	229042	Bareilly	BPL-2	ST909	Human	Human
SAL_QA5098AA	307248	Bareilly	BPL-2	ST909	Human	Human
SAL_QA5131AA	262668	Bareilly	BPL-2	ST909	Human	Human
SAL_QA5164AA	154855	Bareilly	BPL-2	ST909	Human	Human
SAL_QA5175AA	265759	Bareilly	BPL-2	ST909	Human	Human
SAL_QA5212AA	275947	Bareilly	BPL-2	ST909	Human	Human
SAL_QA5267AA	285858	Bareilly	BPL-2	ST909	Human	Human
SAL_QA5395AA	455154	Bareilly	BPL-2	ST909	Human	Human
SAL_QA5405AA	528555	Bareilly	BPL-2	ST909	Human	Human
SAL_QA5453AA	266962	Bareilly	BPL-2	ST909	Human	Human
SAL_QA5511AA	432266	Bareilly	BPL-2	ST909	Human	Human
SAL_QA5848AA	337074	Bareilly	BPL-2	ST909	Human	Human
SAL_QA5947AA	229078	Bareilly	BPL-2	ST909	Human	Human
SAL_QA6182AA	164857	Bareilly	BPL-2	ST909	Human	Human
SAL_QA6194AA	328586	Bareilly	BPL-2	ST909	Human	Human
SAL_QA6523AA	409996	Bareilly	BPL-2	ST909	Human	Human
SAL_QA6533AA	442712	Bareilly	BPL-2	ST909	Human	Human
SAL_QA6573AA	374035	Bareilly	BPL-2	ST909	Human	Human
SAL_QA6777AA	174773	Bareilly	BPL-2	ST909	Human	Human
SAL_QA7235AA	322285	Bareilly	BPL-2	ST909	Human	Human
SAL_QA7306AA	212783	Bareilly	BPL-2	ST909	Human	Human
SAL_QA7544AA	323893	Bareilly	BPL-2	ST909	Human	Human
SAL_QA7571AA	218465	Bareilly	BPL-2	ST909	Human	Human
SAL_QA7633AA	206685	Bareilly	BPL-2	ST909	Human	Human
SAL_QA7656AA	506413	Bareilly	BPL-2	ST909	Human	Human
SAL_QA7817AA	432178	Bareilly	BPL-2	ST909	Human	Human
SAL_QA8261AA	261939	Bareilly	BPL-2	ST909	Human	Human
SAL_QA8304AA	214726	Bareilly	BPL-2	ST909	Human	Human
SAL_QA8353AA	440136	Bareilly	BPL-2	ST909	Human	Human
SAL_QA8643AA	107753	Bareilly	BPL-2	ST909	Human	Human
SAL_QA8708AA	211652	Bareilly	BPL-2	ST909	Human	Human
SAL_QA8721AA	358441	Bareilly	BPL-2	ST909	Human	Human
SAL_QA8778AA	503441	Bareilly	BPL-2	ST909	Human	Human
SAL_QA8803AA	257394	Bareilly	BPL-2	ST909	Human	Human
SAL_QA8844AA	152370	Bareilly	BPL-2	ST909	Human	Human
SAL_QA8854AA	270101	Bareilly	BPL-2	ST909	Human	Human
SAL_QA9316AA	193284	Bareilly	BPL-2	ST909	Human	Human
SAL_QA9443AA	381265	Bareilly	BPL-2	ST909	Human	Human
SAL_QA9464AA	197107	Bareilly	BPL-2	ST909	Human	Human
SAL_QA9795AA	466042	Bareilly	BPL-2	ST909	Human	Human
SAL_QA9848AA	448160	Bareilly	BPL-2	ST909	Human	Human
SAL_RA0216AA	389720	Bareilly	BPL-2	ST909	Human	Human
SAL_RA0231AA	361787	Bareilly	BPL-2	ST909	Human	Human
SAL_RA0261AA	255589	Bareilly	BPL-2	ST909	Human	Human
SAL_RA0288AA	560695	Bareilly	BPL-2	ST909	Human	Human
SAL_RA0296AA	287589	Bareilly	BPL-2	ST909	Human	Human
SAL_RA0298AA	307490	Bareilly	BPL-2	ST909	Human	Human
SAL_RA0350AA	261485	Bareilly	BPL-2	ST909	Human	Human
SAL_RA0403AA	296818	Bareilly	BPL-2	ST909	Human	Human
SAL_RA0538AA	282597	Bareilly	BPL-2	ST909	Human	Human
SAL_RA0674AA	451045	Bareilly	BPL-2	ST909	Human	Human
SAL_RA0792AA	203392	Bareilly	BPL-2	ST909	Human	Human
SAL_RA0870AA	382664	Bareilly	BPL-2	ST909	Human	Human
SAL_RA0913AA	267815	Bareilly	BPL-2	ST909	Human	Human
SAL_RA1115AA	191871	Bareilly	BPL-2	ST909	Human	Human
SAL_RA1341AA	279385	Bareilly	BPL-2	ST909	Human	Human
SAL_RA1359AA	553772	Bareilly	BPL-2	ST909	Human	Human
SAL_RA3235AA	211116	Bareilly	BPL-2	ST909	Human	Human
SAL_RA3295AA	249386	Bareilly	BPL-2	ST909	Human	Human
SAL_RA3330AA	320971	Bareilly	BPL-2	ST909	Human	Human
SAL_RA3348AA	157277	Bareilly	BPL-2	ST909	Human	Human
SAL_RA3563AA	338382	Bareilly	BPL-2	ST909	Human	Human
SAL_RA3712AA	557297	Bareilly	BPL-2	ST909	Human	Human
SAL_RA3713AA	215076	Bareilly	BPL-2	ST909	Human	Human
SAL_RA3754AA	524788	Bareilly	BPL-2	ST909	Human	Human
SAL_RA3912AA	550677	Bareilly	BPL-2	ST909	Human	Human
SAL_RA3933AA	451985	Bareilly	BPL-2	ST909	Human	Human
SAL_RA3962AA	320989	Bareilly	BPL-2	ST909	Human	Human
SAL_RA4063AA	304479	Bareilly	BPL-2	ST909	Human	Human
SAL_RA4073AA	286732	Bareilly	BPL-2	ST909	Human	Human
SAL_RA4425AA	136763	Bareilly	BPL-2	ST909	Food	ND
SAL_RA4486AA	256108	Bareilly	BPL-2	ST909	Food	ND
SAL_RA5424AA	191964	Bareilly	BPL-2	ST909	Human	Human
SAL_RA5732AA	418209	Bareilly	BPL-2	ST909	Food	ND
SAL_RA6504AA	227953	Bareilly	BPL-2	ST909	Human	Human
SAL_RA7056AA	256109	Bareilly	BPL-2	ST909	Food	ND
SAL_RA7133AA	316675	Bareilly	BPL-2	ST909	Food	ND
SAL_RA7262AA	399376	Bareilly	BPL-2	ST909	Human	Human
SAL_RA7271AA	509960	Bareilly	BPL-2	ST909	Human	Human
SAL_RA7297AA	335544	Bareilly	BPL-2	ST909	Human	Human
SAL_RA7299AA	327913	Bareilly	BPL-2	ST909	Human	Human
SAL_RA7347AA	568267	Bareilly	BPL-2	ST909	Human	Human
SAL_RA7380AA	488724	Bareilly	BPL-2	ST909	Human	Human
SAL_RA7535AA	FDA00013301	Bareilly	BPL-2	ST909	Food	Composite Food
SAL_RA7895AA	400323	Bareilly	BPL-2	ST909	Human	Human
SAL_RA7958AA	186567	Bareilly	BPL-2	ST909	Human	Human
SAL_RA8056AA	529208	Bareilly	BPL-2	ST909	Human	Human
SAL_RA8104AA	328567	Bareilly	BPL-2	ST909	Human	Human
SAL_RA8203AA	308549	Bareilly	BPL-2	ST909	Human	Human
SAL_RA8229AA	527502	Bareilly	BPL-2	ST909	Human	Human
SAL_SA4370AA	FDA00007804	Bareilly	BPL-2	ST909	Environment	Fish
SAL_SA4373AA	FDA00007808	Bareilly	BPL-2	ST909	Environment	Fish
SAL_SA4380AA	FDA00007807	Bareilly	BPL-2	ST909	Environment	Fish
SAL_SA4382AA	FDA00007803	Bareilly	BPL-2	ST909	Environment	Fish
SAL_SA5848AA	601612	Bareilly	BPL-2	ST909	Human	Human
SAL_SA5855AA	593585	Bareilly	BPL-2	ST909	Human	Human
SAL_SA6197AA	591833	Bareilly	BPL-2	ST909	Human	Human
SAL_SA6319AA	571976	Bareilly	BPL-2	ST909	Human	Human
SAL_SA6323AA	592657	Bareilly	BPL-2	ST909	Human	Human
SAL_SA6369AA	603398	Bareilly	BPL-2	ST909	Human	Human
SAL_SA6376AA	207527	Bareilly	BPL-2	ST909	Human	Human
SAL_SA6576AA	261908	Bareilly	BPL-2	ST909	Human	Human
SAL_SA6725AA	601652	Bareilly	BPL-2	ST909	Human	Human
SAL_SA6762AA	542008	Bareilly	BPL-2	ST909	Human	Human
SAL_SA7102AA	312093	Bareilly	BPL-2	ST909	Human	Human
SAL_SA7422AA	203616	Bareilly	BPL-2	ST909	Human	Human
SAL_SA7556AA	256141	Bareilly	BPL-2	ST909	Human	Human
SAL_SA7607AA	105322	Bareilly	BPL-2	ST909	Human	Human
SAL_SA7770AA	590529	Bareilly	BPL-2	ST909	Human	Human
SAL_SA7889AA	560637	Bareilly	BPL-2	ST909	Human	Human
SAL_SA7936AA	277866	Bareilly	BPL-2	ST909	Human	Human
SAL_SA7978AA	516882	Bareilly	BPL-2	ST909	Human	Human
SAL_SA7991AA	267812	Bareilly	BPL-2	ST909	Human	Human
SAL_SA8577AA	279370	Bareilly	BPL-2	ST909	Human	Human
SAL_SA8600AA	294700	Bareilly	BPL-2	ST909	Human	Human
SAL_SA8615AA	598923	Bareilly	BPL-2	ST909	Human	Human
SAL_SA8636AA	271091	Bareilly	BPL-2	ST909	Human	Human
SAL_SA8681AA	287718	Bareilly	BPL-2	ST909	Human	Human
SAL_SA8932AA	601677	Bareilly	BPL-2	ST909	Human	Human
SAL_SA9453AA	529854	Bareilly	BPL-2	ST909	Human	Human
SAL_TA0316AA	612608	Bareilly	BPL-2	ST909	Human	Human
SAL_TA0363AA	611061	Bareilly	BPL-2	ST909	Human	Human
SAL_TA0620AA	FDA00013535	Bareilly	BPL-2	ST909	Food	Plant
SAL_TA0805AA	617904	Bareilly	BPL-2	ST909	Human	Human
SAL_TA0899AA	616205	Bareilly	BPL-2	ST909	Human	Human
SAL_TA0928AA	617824	Bareilly	BPL-2	ST909	Human	Human
SAL_TA0937AA	615640	Bareilly	BPL-2	ST909	Human	Human
SAL_TA2978AA	617010	Bareilly	BPL-2	ST909	Human	Human
SAL_TA5947AA	611387	Bareilly	BPL-2	ST909	Human	Human
SAL_TA5982AA	610780	Bareilly	BPL-2	ST909	Human	Human
SAL_TA5994AA	611465	Bareilly	BPL-2	ST909	Human	Human
SAL_TA6503AA	632350	Bareilly	BPL-2	ST909	Human	Human
SAL_TA7362AA	620433	Bareilly	BPL-2	ST909	Human	Human
SAL_TA9545AA	639805	Bareilly	BPL-2	ST909	Human	Human
SAL_TA9767AA	642267	Bareilly	BPL-2	ST909	Human	Human
SAL_UA2736AA	648606	Bareilly	BPL-2	ST909	Human	Human
SAL_UA2813AA	649013	Bareilly	BPL-2	ST909	Human	Human
SAL_UA2816AA	649872	Bareilly	BPL-2	ST909	Human	Human
SAL_UA2831AA	649899	Bareilly	BPL-2	ST909	Human	Human
SAL_UA2877AA	647901	Bareilly	BPL-2	ST909	Human	Human
SAL_UA2909AA	603264	Bareilly	BPL-2	ST909	Human	Human
SAL_UA3720AA	598149	Bareilly	BPL-2	ST909	Human	Human
SAL_UA4922AA	CFSAN089065	Bareilly	BPL-2	ST909	Poultry	Air
SAL_UA4926AA	CFSAN089066	Bareilly	BPL-2	ST909	Poultry	Air
SAL_UA5958AA	588924	Bareilly	BPL-2	ST909	Human	Human
SAL_UA6381AA	657140	Bareilly	BPL-2	ST909	Human	Human
SAL_UA6451AA	573634	Bareilly	BPL-2	ST909	Human	Human
SAL_AA3317AA	RM_358	Muenchen	MhPL-1	ST112	Environment	Water
SAL_AA3319AA	RM_121	Muenchen	MhPL-1	ST112	Environment	Water
SAL_AA3322AA	RM_157	Muenchen	MhPL-1	ST112	Environment	Water
SAL_AA3332AA	RM_302	Muenchen	MhPL-1	ST112	Environment	Water
SAL_AA3347AA	RM_288	Muenchen	MhPL-1	ST112	Environment	Water
SAL_AA3348AA	RM_297	Muenchen	MhPL-1	ST112	Environment	Water
SAL_AA3349AA	RM_322	Muenchen	MhPL-1	ST112	Environment	Water
SAL_AA3356AA	RM_51	Muenchen	MhPL-1	ST112	Environment	Water
SAL_AA3358AA	RM_75	Muenchen	MhPL-1	ST112	Environment	Water
SAL_AA3364AA	RM_222	Muenchen	MhPL-1	ST112	Environment	Water
SAL_AA3373AA	RM_395	Muenchen	MhPL-1	ST112	Environment	Water
SAL_AA3374AA	RM_384	Muenchen	MhPL-1	ST112	Environment	Water
SAL_AA3375AA	RM_390	Muenchen	MhPL-1	ST112	Environment	Water
SAL_AA3376AA	RM_261	Muenchen	MhPL-1	ST112	Environment	Water
SAL_BA1213AA	FDA00002100	Muenchen	MhPL-1	ST112	Environment	Fish
SAL_BA1374AA	FLUFL-1772	Muenchen	MhPL-1	ST112	Environment	Water
SAL_BA1384AA	FLUFL-1775	Muenchen	MhPL-1	ST112	Environment	Water
SAL_BA1385AA	FLUFL-1774	Muenchen	MhPL-1	ST112	Environment	Water
SAL_BA1396AA	FLUFL-1771	Muenchen	MhPL-1	ST112	Environment	Water
SAL_BA1634AA	CFSAN029946	Muenchen	MhPL-1	ST112	Environment	Soil/Dust
SAL_BA1716AA	CFSAN029959	Muenchen	MhPL-1	ST112	Environment	Water
SAL_BA1831AA	FLUFL-1756	Muenchen	MhPL-1	ST112	Environment	Water
SAL_BA1845AA	FLUFL-1759	Muenchen	MhPL-1	ST112	Environment	Water
SAL_BA1850AA	FLUFL-1765	Muenchen	MhPL-1	ST112	Environment	Water
SAL_BA1854AA	FLUFL-1755	Muenchen	MhPL-1	ST112	Environment	Water
SAL_BA1898AA	TX-ACF1500184	Muenchen	MhPL-1	ST112	Poultry	Bovine
SAL_BA2026AA	FL_MJ415	Muenchen	MhPL-1	ST112	Animal	Amphibian
SAL_BA2038AA	FL_MJ409	Muenchen	MhPL-1	ST112	Animal	Amphibian
SAL_BA2060AA	FL_FLDACS-55515	Muenchen	MhPL-1	ST112	Environment	Plant
SAL_BA2185AA	CFSAN034144	Muenchen	MhPL-1	ST112	Food	Avian
SAL_BA2367AA	FLFUL-1643	Muenchen	MhPL-1	ST112	Environment	Water
SAL_BA2388AA	FLUFL-1644	Muenchen	MhPL-1	ST112	Environment	Water
SAL_BA2510AA	CFSAN029976	Muenchen	MhPL-1	ST112	Environment	Water
SAL_BA2534AA	CFSAN029960	Muenchen	MhPL-1	ST112	Environment	Water
SAL_BA2748AA	CFSAN030614	Muenchen	MhPL-1	ST112	Environment	Soil/Dust
SAL_BA2769AA	CFSAN030611	Muenchen	MhPL-1	ST112	Environment	Soil/Dust
SAL_BA2807AA	CFSAN030613	Muenchen	MhPL-1	ST112	Environment	Soil/Dust
SAL_BA2809AA	CFSAN030612	Muenchen	MhPL-1	ST112	Environment	Soil/Dust
SAL_BA2863AA	CFSAN030630	Muenchen	MhPL-1	ST112	Environment	Water
SAL_BA2870AA	CFSAN030610	Muenchen	MhPL-1	ST112	Environment	Soil/Dust
SAL_BA2913AA	CFSAN030628	Muenchen	MhPL-1	ST112	Environment	Water
SAL_BA2932AA	CFSAN030670	Muenchen	MhPL-1	ST112	Environment	Water
SAL_BA3118AA	FSIS1501008	Muenchen	MhPL-1	ST112	Poultry	Avian
SAL_BA3464AA	CFSAN029994	Muenchen	MhPL-1	ST112	Environment	Water
SAL_BA3481AA	CFSAN030001	Muenchen	MhPL-1	ST112	Environment	Soil/Dust
SAL_BA3490AA	CFSAN029995	Muenchen	MhPL-1	ST112	Environment	Water
SAL_BA3493AA	CFSAN029934	Muenchen	MhPL-1	ST112	Environment	Water
SAL_BA3519AA	FLFUL-1635	Muenchen	MhPL-1	ST112	Environment	Water
SAL_BA3521AA	CFSAN029998	Muenchen	MhPL-1	ST112	Environment	Soil/Dust
SAL_BA3538AA	FLFUL-1631	Muenchen	MhPL-1	ST112	Environment	Water
SAL_BA3558AA	CFSAN030000	Muenchen	MhPL-1	ST112	Environment	Soil/Dust
SAL_BA3574AA	CFSAN029986	Muenchen	MhPL-1	ST112	Environment	Soil/Dust
SAL_BA3579AA	CFSAN029999	Muenchen	MhPL-1	ST112	Environment	Soil/Dust
SAL_BA3580AA	CFSAN029992	Muenchen	MhPL-1	ST112	Environment	Water
SAL_BA3582AA	FLFUL-1632	Muenchen	MhPL-1	ST112	Environment	Water
SAL_BA3590AA	WAPHL_SAL-A00056	Muenchen	MhPL-1	ST112	Environment	Water
SAL_BA3592AA	WAPHL_SAL-A00055	Muenchen	MhPL-1	ST112	Environment	Soil/Dust
SAL_BA3624AA	CFSAN029997	Muenchen	MhPL-1	ST112	Environment	Water
SAL_BA3630AA	FLFUL-1636	Muenchen	MhPL-1	ST112	Environment	Water
SAL_BA3657AA	CFSAN024534	Muenchen	MhPL-1	ST112	Environment	Water
SAL_BA3674AA	CFSAN029996	Muenchen	MhPL-1	ST112	Environment	Water
SAL_BA3760AA	FLUFL-1584	Muenchen	MhPL-1	ST112	Environment	Water
SAL_BA3762AA	FLUFL-1583	Muenchen	MhPL-1	ST112	Environment	Water
SAL_BA3793AA	FLUFL-1585	Muenchen	MhPL-1	ST112	Environment	Water
SAL_BA3801AA	FLUFL-1580	Muenchen	MhPL-1	ST112	Environment	Water
SAL_BA3816AA	FLUFL-1581	Muenchen	MhPL-1	ST112	Environment	Water
SAL_BA4196AA	CFSAN029964	Muenchen	MhPL-1	ST112	Environment	Soil/Dust
SAL_BA4266AA	FLUFL-1569	Muenchen	MhPL-1	ST112	Environment	Water
SAL_BA4318AA	FLUFL-1575	Muenchen	MhPL-1	ST112	Environment	Water
SAL_BA4320AA	FLUFL-1567	Muenchen	MhPL-1	ST112	Environment	Water
SAL_BA4334AA	FLUFL-1570	Muenchen	MhPL-1	ST112	Environment	Water
SAL_BA4348AA	FLUFL-1577	Muenchen	MhPL-1	ST112	Environment	Water
SAL_BA4459AA	CFSAN032505	Muenchen	MhPL-1	ST112	Environment	Plant
SAL_BA4463AA	CFSAN030326	Muenchen	MhPL-1	ST112	Environment	Plant
SAL_BA4522AA	CFSAN030603	Muenchen	MhPL-1	ST112	Environment	Water
SAL_BA4526AA	CFSAN029911	Muenchen	MhPL-1	ST112	Environment	Water
SAL_BA4541AA	CFSAN030007	Muenchen	MhPL-1	ST112	Environment	Soil/Dust
SAL_BA4568AA	CFSAN030006	Muenchen	MhPL-1	ST112	Environment	Soil/Dust
SAL_BA4582AA	CFSAN030604	Muenchen	MhPL-1	ST112	Environment	Water
SAL_BA4681AA	CFSAN006233	Muenchen	MhPL-1	ST112	Environment	Water
SAL_BA5016AA	CFSAN024487	Muenchen	MhPL-1	ST112	Environment	Water
SAL_BA5032AA	CFSAN024523	Muenchen	MhPL-1	ST112	Environment	Water
SAL_BA5048AA	CFSAN024521	Muenchen	MhPL-1	ST112	Environment	Water
SAL_BA5050AA	CFSAN024522	Muenchen	MhPL-1	ST112	Environment	Water
SAL_BA5052AA	CFSAN024519	Muenchen	MhPL-1	ST112	Environment	Water
SAL_BA5054AA	CFSAN024520	Muenchen	MhPL-1	ST112	Environment	Water
SAL_BA5056AA	CFSAN024518	Muenchen	MhPL-1	ST112	Environment	Water
SAL_BA5058AA	CFSAN024517	Muenchen	MhPL-1	ST112	Environment	Water
SAL_BA5102AA	CFSAN005654	Muenchen	MhPL-1	ST112	Environment	Plant
SAL_BA5121AA	IEH_NGS_SAL_00175	Muenchen	MhPL-1	ST112	Environment	Plant
SAL_BA5125AA	IEH_NGS_SAL_00173	Muenchen	MhPL-1	ST112	Environment	Water
SAL_BA5508AA	CFSAN029931	Muenchen	MhPL-1	ST112	Environment	Water
SAL_BA5510AA	CFSAN029919	Muenchen	MhPL-1	ST112	Environment	Water
SAL_BA5517AA	CFSAN029921	Muenchen	MhPL-1	ST112	Environment	Water
SAL_BA5520AA	CFSAN029914	Muenchen	MhPL-1	ST112	Environment	Soil/Dust
SAL_BA5526AA	CFSAN029933	Muenchen	MhPL-1	ST112	Environment	Water
SAL_BA5623AA	FSF0127	Muenchen	MhPL-1	ST112	Environment	Plant
SAL_BA5685AA	CFSAN029906	Muenchen	MhPL-1	ST112	Environment	Soil/Dust
SAL_BA5693AA	CFSAN029894	Muenchen	MhPL-1	ST112	Environment	Water
SAL_BA5706AA	CFSAN029908	Muenchen	MhPL-1	ST112	Environment	Soil/Dust
SAL_BA5708AA	CFSAN029902	Muenchen	MhPL-1	ST112	Environment	Soil/Dust
SAL_BA5710AA	CFSAN029901	Muenchen	MhPL-1	ST112	Environment	Soil/Dust
SAL_BA5714AA	CFSAN029898	Muenchen	MhPL-1	ST112	Environment	Soil/Dust
SAL_BA5716AA	CFSAN029897	Muenchen	MhPL-1	ST112	Environment	Soil/Dust
SAL_BA5718AA	CFSAN029896	Muenchen	MhPL-1	ST112	Environment	Soil/Dust
SAL_BA5720AA	CFSAN029909	Muenchen	MhPL-1	ST112	Environment	Soil/Dust
SAL_BA5722AA	CFSAN029907	Muenchen	MhPL-1	ST112	Environment	Soil/Dust
SAL_BA5726AA	CFSAN029900	Muenchen	MhPL-1	ST112	Environment	Soil/Dust
SAL_BA6710AA	CFSAN029893	Muenchen	MhPL-1	ST112	Environment	Water
SAL_BA6857AA	CFSAN029845	Muenchen	MhPL-1	ST112	Environment	Soil/Dust
SAL_BA6868AA	CFSAN029842	Muenchen	MhPL-1	ST112	Environment	Water
SAL_BA6928AA	FLUFL-1463	Muenchen	MhPL-1	ST112	Environment	Water
SAL_BA6932AA	CFSAN029871	Muenchen	MhPL-1	ST112	Environment	Water
SAL_BA6936AA	CFSAN029833	Muenchen	MhPL-1	ST112	Environment	Water
SAL_BA7208AA	CFSAN029830	Muenchen	MhPL-1	ST112	Environment	Water
SAL_BA7216AA	CFSAN029877	Muenchen	MhPL-1	ST112	Environment	Water
SAL_BA7225AA	FDA00002822	Muenchen	MhPL-1	ST112	Environment	Plant
SAL_BA7234AA	FLUFL-1462	Muenchen	MhPL-1	ST112	Environment	Water
SAL_BA7252AA	CFSAN029840	Muenchen	MhPL-1	ST112	Environment	Water
SAL_BA7270AA	CFSAN029869	Muenchen	MhPL-1	ST112	Environment	Water
SAL_BA7341AA	CFSAN029841	Muenchen	MhPL-1	ST112	Environment	Water
SAL_BA7369AA	CFSAN029837	Muenchen	MhPL-1	ST112	Environment	Water
SAL_BA7430AA	CFSAN029844	Muenchen	MhPL-1	ST112	Environment	Water
SAL_BA8348AA	97860	Muenchen	MhPL-1	ST112	Human	Human
SAL_BA8486AA	FL_EPI-042	Muenchen	MhPL-1	ST112	Environment	Water
SAL_BA8488AA	FL_EPI-041	Muenchen	MhPL-1	ST112	Environment	Water
SAL_BA8500AA	FL_EPI-034	Muenchen	MhPL-1	ST112	Environment	Water
SAL_BA8510AA	FL_UFL-670	Muenchen	MhPL-1	ST112	Environment	Soil/Dust
SAL_BA8512AA	FL_UFL-702	Muenchen	MhPL-1	ST112	Environment	Water
SAL_BA8604AA	CFSAN005639	Muenchen	MhPL-1	ST112	Poultry	Avian
SAL_BA8622AA	IEH_NGS_SAL_00230	Muenchen	MhPL-1	ST112	Poultry	Bovine
SAL_BA8780AA	NY_BAC0700003135	Muenchen	MhPL-1	ST112	Environment	Water
SAL_BA8885AA	96924	Muenchen	MhPL-1	ST112	Human	Human
SAL_BA9261AA	CFSAN002871	Muenchen	MhPL-1	ST112	Environment	Soil/Dust
SAL_CA0910AA	27013	Muenchen	MhPL-1	ST112	Human	Human
SAL_CA2148AA	31954	Muenchen	MhPL-1	ST112	Human	Human
SAL_CA2597AA	9436	Muenchen	MhPL-1	ST112	Human	Human
SAL_CA4875AA	FLUFL-1460	Muenchen	MhPL-1	ST112	Environment	Water
SAL_CA5785AA	71567	Muenchen	MhPL-1	ST112	Human	Human
SAL_CA6853AA	CFSAN029870	Muenchen	MhPL-1	ST112	Environment	Water
SAL_CA6854AA	CFSAN029858	Muenchen	MhPL-1	ST112	Environment	Soil/Dust
SAL_CA6857AA	CFSAN029836	Muenchen	MhPL-1	ST112	Environment	Water
SAL_CA7050AA	FLUFL-1117	Muenchen	MhPL-1	ST112	Environment	Soil/Dust
SAL_CA7077AA	FLUFL-1099	Muenchen	MhPL-1	ST112	Environment	Soil/Dust
SAL_CA7099AA	FLUFL-1105	Muenchen	MhPL-1	ST112	Environment	Soil/Dust
SAL_CA7102AA	FLUFL-1110	Muenchen	MhPL-1	ST112	Environment	Soil/Dust
SAL_CA7112AA	FLUFL-1096	Muenchen	MhPL-1	ST112	Environment	Soil/Dust
SAL_CA7138AA	FLUFL-1114	Muenchen	MhPL-1	ST112	Environment	Soil/Dust
SAL_CA7171AA	FLUFL-1116	Muenchen	MhPL-1	ST112	Environment	Soil/Dust
SAL_CA7234AA	FDA00002772	Muenchen	MhPL-1	ST112	Environment	Plant
SAL_CA7264AA	FDA00002821	Muenchen	MhPL-1	ST112	Environment	Plant
SAL_CA7274AA	FDA00002820	Muenchen	MhPL-1	ST112	Environment	Plant
SAL_CA7828AA	FDA00002870	Muenchen	MhPL-1	ST112	Environment	Plant
SAL_CA7839AA	FDA00002871	Muenchen	MhPL-1	ST112	Environment	Plant
SAL_CA7895AA	FDA00001309	Muenchen	MhPL-1	ST112	Food	Plant
SAL_CA8069AA	FDA00001279	Muenchen	MhPL-1	ST112	Food	Plant
SAL_CA8167AA	IEH-NGS-SAL-01911	Muenchen	MhPL-1	ST112	Environment	Water
SAL_CA8648AA	FDA00002067	Muenchen	MhPL-1	ST112	Environment	Water
SAL_CA8651AA	FDA00002068	Muenchen	MhPL-1	ST112	Environment	Water
SAL_CA8659AA	FDA00002035	Muenchen	MhPL-1	ST112	Environment	Water
SAL_CA8949AA	FLUFL-1034	Muenchen	MhPL-1	ST112	Environment	Water
SAL_CA8972AA	FLUFL-1023	Muenchen	MhPL-1	ST112	Environment	Water
SAL_CA8989AA	FLUFL-1068	Muenchen	MhPL-1	ST112	Environment	Water
SAL_CA9002AA	FLUFL-1055	Muenchen	MhPL-1	ST112	Environment	Water
SAL_CA9068AA	FLUFL-917	Muenchen	MhPL-1	ST112	Environment	Water
SAL_CA9428AA	FLUFL-1072	Muenchen	MhPL-1	ST112	Environment	Water
SAL_CA9659AA	FDA00003745	Muenchen	MhPL-1	ST112	Environment	Fish
SAL_CA9677AA	FDA00008612	Muenchen	MhPL-1	ST112	Environment	Soil/Dust
SAL_CA9687AA	FDA00003744	Muenchen	MhPL-1	ST112	Animal	Fish
SAL_CA9828AA	FLUFL-345	Muenchen	MhPL-1	ST112	Environment	Soil/Dust
SAL_DA0028AA	FDA00003573	Muenchen	MhPL-1	ST112	Environment	Plant
SAL_DA0095AA	FLUFL-687	Muenchen	MhPL-1	ST112	Environment	Soil/Dust
SAL_DA0102AA	FLUFL-686	Muenchen	MhPL-1	ST112	Environment	Water
SAL_DA0103AA	FLUFL-644	Muenchen	MhPL-1	ST112	Environment	Water
SAL_DA0141AA	FLUFL-688	Muenchen	MhPL-1	ST112	Environment	Water
SAL_DA0179AA	FLUFL-607	Muenchen	MhPL-1	ST112	Environment	Water
SAL_DA0180AA	FLUFL-592	Muenchen	MhPL-1	ST112	Environment	Water
SAL_DA0286AA	FLUFL-611	Muenchen	MhPL-1	ST112	Environment	Water
SAL_DA0324AA	CFSAN025233	Muenchen	MhPL-1	ST112	Environment	Soil/Dust
SAL_DA0350AA	CFSAN025232	Muenchen	MhPL-1	ST112	Environment	Soil/Dust
SAL_DA1452AA	FLUFL-517	Muenchen	MhPL-1	ST112	Environment	Water
SAL_DA1453AA	FLUFL-515	Muenchen	MhPL-1	ST112	Environment	Water
SAL_DA1456AA	FLUFL-509	Muenchen	MhPL-1	ST112	Environment	Soil/Dust
SAL_DA1562AA	CFSAN025231	Muenchen	MhPL-1	ST112	Environment	Soil/Dust
SAL_DA1563AA	CFSAN025228	Muenchen	MhPL-1	ST112	Environment	Soil/Dust
SAL_DA1565AA	CFSAN025229	Muenchen	MhPL-1	ST112	Environment	Soil/Dust
SAL_DA1572AA	CFSAN025223	Muenchen	MhPL-1	ST112	Environment	Water
SAL_DA1573AA	CFSAN025220	Muenchen	MhPL-1	ST112	Environment	Water
SAL_DA1580AA	IEH-NGS-SAL-01505	Muenchen	MhPL-1	ST112	Environment	Soil/Dust
SAL_DA1581AA	IEH-NGS-SAL-01499	Muenchen	MhPL-1	ST112	Environment	Water
SAL_DA1583AA	IEH-NGS-SAL-01500	Muenchen	MhPL-1	ST112	Environment	Soil/Dust
SAL_DA1588AA	CFSAN025221	Muenchen	MhPL-1	ST112	Environment	Soil/Dust
SAL_DA1591AA	CFSAN025226	Muenchen	MhPL-1	ST112	Environment	Soil/Dust
SAL_DA1600AA	IEH-NGS-SAL-01494	Muenchen	MhPL-1	ST112	Environment	Plant
SAL_DA1608AA	CFSAN025227	Muenchen	MhPL-1	ST112	Environment	Soil/Dust
SAL_DA1611AA	CFSAN025222	Muenchen	MhPL-1	ST112	Environment	Soil/Dust
SAL_DA1699AA	FLUFL-543	Muenchen	MhPL-1	ST112	Environment	Soil/Dust
SAL_DA1711AA	FLUFL-552	Muenchen	MhPL-1	ST112	Environment	Water
SAL_DA1712AA	FLUFL-544	Muenchen	MhPL-1	ST112	Environment	Water
SAL_DA1720AA	POR1-0037	Muenchen	MhPL-1	ST112	Animal	Swine
SAL_DA1731AA	FLUFL-540	Muenchen	MhPL-1	ST112	Environment	Water
SAL_DA1738AA	FLUFL-545	Muenchen	MhPL-1	ST112	Environment	Soil/Dust
SAL_DA1742AA	FLUFL-555	Muenchen	MhPL-1	ST112	Environment	Soil/Dust
SAL_DA1850AA	FLUFL-471	Muenchen	MhPL-1	ST112	Environment	Water
SAL_DA1864AA	FLUFL-481	Muenchen	MhPL-1	ST112	Environment	Water
SAL_DA2016AA	FLUFL-438	Muenchen	MhPL-1	ST112	Environment	Water
SAL_DA2170AA	IEH-NGS-SAL-01487	Muenchen	MhPL-1	ST112	Environment	Water
SAL_DA2309AA	FCC0226	Muenchen	MhPL-1	ST112	Environment	Plant
SAL_DA2312AA	FLUFL-379	Muenchen	MhPL-1	ST112	Environment	Water
SAL_DA2328AA	FDA00008432	Muenchen	MhPL-1	ST112	Environment	Plant
SAL_DA2519AA	FDA00003938	Muenchen	MhPL-1	ST112	Environment	Plant
SAL_DA2563AA	FLUFL-1410	Muenchen	MhPL-1	ST112	Environment	Water
SAL_DA2777AA	FDN0139	Muenchen	MhPL-1	ST112	Environment	Plant
SAL_DA2808AA	FLUFL-1378	Muenchen	MhPL-1	ST112	Environment	Water
SAL_DA2809AA	FLUFL-1373	Muenchen	MhPL-1	ST112	Environment	Water
SAL_DA2837AA	FLUFL-1374	Muenchen	MhPL-1	ST112	Environment	Water
SAL_DA2911AA	FLUFL-1135	Muenchen	MhPL-1	ST112	Environment	Water
SAL_DA3139AA	FLUFL-1366	Muenchen	MhPL-1	ST112	Environment	Water
SAL_DA3153AA	IEH-NGS-SAL-01315	Muenchen	MhPL-1	ST112	Environment	Water
SAL_DA3435AA	CFSAN023447	Muenchen	MhPL-1	ST112	Environment	Water
SAL_DA3466AA	CFSAN023450	Muenchen	MhPL-1	ST112	Environment	Water
SAL_DA3912AA	FCC0197	Muenchen	MhPL-1	ST112	Environment	Plant
SAL_DA3983AA	CFSAN023170	Muenchen	MhPL-1	ST112	Animal	ND
SAL_DA4258AA	FDN0202	Muenchen	MhPL-1	ST112	Environment	Plant
SAL_DA5051AA	FDN0182	Muenchen	MhPL-1	ST112	Food	Composite Food
SAL_DA5140AA	FLUFL-MJ771	Muenchen	MhPL-1	ST112	Environment	Water
SAL_DA5281AA	FSF0130	Muenchen	MhPL-1	ST112	Environment	Plant
SAL_DA5471AA	FLUFL-938	Muenchen	MhPL-1	ST112	Environment	Water
SAL_DA5493AA	FLUFL-942	Muenchen	MhPL-1	ST112	Environment	Water
SAL_DA5495AA	FLUFL-941	Muenchen	MhPL-1	ST112	Environment	Water
SAL_DA5521AA	FLUFL-940	Muenchen	MhPL-1	ST112	Environment	Water
SAL_DA5523AA	FLUFL-948	Muenchen	MhPL-1	ST112	Environment	Water
SAL_DA5524AA	FLUFL-939	Muenchen	MhPL-1	ST112	Environment	Water
SAL_DA5697AA	FLUFL-376	Muenchen	MhPL-1	ST112	Environment	Water
SAL_DA5700AA	FLUFL-929	Muenchen	MhPL-1	ST112	Environment	Water
SAL_DA5703AA	FLUFL-542	Muenchen	MhPL-1	ST112	Environment	Soil/Dust
SAL_DA5705AA	FLUFL-166	Muenchen	MhPL-1	ST112	Environment	Water
SAL_DA5708AA	FLUFL-586	Muenchen	MhPL-1	ST112	Environment	Water
SAL_DA6213AA	FLDOH-29	Muenchen	MhPL-1	ST112	Human	Human
SAL_DA6264AA	FSE0124	Muenchen	MhPL-1	ST112	Environment	Plant
SAL_DA6423AA	FAR0188	Muenchen	MhPL-1	ST112	Environment	Soil/Dust
SAL_DA6905AA	FCC0125	Muenchen	MhPL-1	ST112	Food	Plant
SAL_DA7201AA	IEH-NGS-SAL00394	Muenchen	MhPL-1	ST112	Animal	Reptile
SAL_DA7211AA	CFSAN012656	Muenchen	MhPL-1	ST112	Poultry	Equine
SAL_DA7277AA	FLUFL-1141	Muenchen	MhPL-1	ST112	Environment	Water
SAL_DA7278AA	FLUFL-1095	Muenchen	MhPL-1	ST112	Environment	Soil/Dust
SAL_DA7296AA	FLUFL-1108	Muenchen	MhPL-1	ST112	Environment	Soil/Dust
SAL_DA7474AA	FLUFL-202	Muenchen	MhPL-1	ST112	Environment	Water
SAL_DA7489AA	FLUFL-213	Muenchen	MhPL-1	ST112	Environment	Water
SAL_DA7512AA	FLUFL-898	Muenchen	MhPL-1	ST112	Environment	Water
SAL_DA7789AA	FSW0134	Muenchen	MhPL-1	ST112	Environment	Soil/Dust
SAL_DA7868AA	FAR0114	Muenchen	MhPL-1	ST112	Food	Plant
SAL_DA8454AA	FL-MDD-401	Muenchen	MhPL-1	ST112	Environment	Water
SAL_DA8455AA	FL-MDD-399	Muenchen	MhPL-1	ST112	Environment	Water
SAL_DA8601AA	FL-MDD-377	Muenchen	MhPL-1	ST112	Environment	Water
SAL_DA8622AA	FDN0047	Muenchen	MhPL-1	ST112	Environment	Soil/Dust
SAL_DA8634AA	FL-MDD-373	Muenchen	MhPL-1	ST112	Environment	Water
SAL_DA8802AA	UFL-911	Muenchen	MhPL-1	ST112	Environment	Water
SAL_DA8824AA	FMA0059	Muenchen	MhPL-1	ST112	Environment	Plant
SAL_DA8859AA	UFL-685	Muenchen	MhPL-1	ST112	Environment	Water
SAL_DA8868AA	UFL-520	Muenchen	MhPL-1	ST112	Environment	Soil/Dust
SAL_DA8879AA	UFL-606	Muenchen	MhPL-1	ST112	Environment	Water
SAL_DA9102AA	UFL-479	Muenchen	MhPL-1	ST112	Environment	Water
SAL_DA9378AA	UFL-210	Muenchen	MhPL-1	ST112	Environment	Water
SAL_DA9385AA	UFL-147	Muenchen	MhPL-1	ST112	Environment	Water
SAL_DA9392AA	FL_EPI-051	Muenchen	MhPL-1	ST112	Environment	Soil/Dust
SAL_DA9930AA	FNW19F34	Muenchen	MhPL-1	ST112	Environment	Plant
SAL_DA9934AA	FAR0045	Muenchen	MhPL-1	ST112	Food	Dairy
SAL_EA0058AA	FL-MJ685	Muenchen	MhPL-1	ST112	Animal	Reptile
SAL_EA0059AA	FL-MJ680	Muenchen	MhPL-1	ST112	Environment	Water
SAL_EA0074AA	FL-MJ681	Muenchen	MhPL-1	ST112	Animal	Reptile
SAL_EA0184AA	FDN0019	Muenchen	MhPL-1	ST112	Environment	Plant
SAL_EA0201AA	FL-UFL-195	Muenchen	MhPL-1	ST112	Environment	Water
SAL_EA0308AA	FSW0083	Muenchen	MhPL-1	ST112	Environment	Plant
SAL_EA0478AA	FL-MJ575	Muenchen	MhPL-1	ST112	Animal	Reptile
SAL_EA0497AA	FCC0046	Muenchen	MhPL-1	ST112	Environment	Plant
SAL_EA0662AA	FL_MJ471	Muenchen	MhPL-1	ST112	Animal	Reptile
SAL_EA0795AA	FL_UFL-646	Muenchen	MhPL-1	ST112	Environment	Water
SAL_EA0801AA	FL_UFL-5	Muenchen	MhPL-1	ST112	Environment	Soil/Dust
SAL_EA0807AA	FL_UFL-177	Muenchen	MhPL-1	ST112	Environment	Water
SAL_EA0809AA	FL_UFL-209	Muenchen	MhPL-1	ST112	Environment	Water
SAL_EA0810AA	FL_UFL-143	Muenchen	MhPL-1	ST112	Environment	Water
SAL_EA1337AA	FL_MJ477	Muenchen	MhPL-1	ST112	Animal	Reptile
SAL_EA1339AA	FL_MJ475	Muenchen	MhPL-1	ST112	Animal	Reptile
SAL_EA1340AA	FL_MJ474	Muenchen	MhPL-1	ST112	Animal	Reptile
SAL_EA1342AA	FL_MJ472	Muenchen	MhPL-1	ST112	Animal	Reptile
SAL_EA1368AA	FL_MJ467	Muenchen	MhPL-1	ST112	Animal	Amphibian
SAL_EA1377AA	FL_UFL-SR24	Muenchen	MhPL-1	ST112	Environment	Water
SAL_EA1382AA	FL_UFL-SR19	Muenchen	MhPL-1	ST112	Environment	Water
SAL_EA1385AA	FL_UFL-SR16	Muenchen	MhPL-1	ST112	Environment	Water
SAL_EA2576AA	CVM-N15770	Muenchen	MhPL-1	ST112	Poultry	Avian
SAL_EA2931AA	FDA00004197	Muenchen	MhPL-1	ST112	Environment	Plant
SAL_EA3039AA	FSIS1502803	Muenchen	MhPL-1	ST112	Poultry	Swine
SAL_EA3080AA	CFSAN032721	Muenchen	MhPL-1	ST112	Environment	Plant
SAL_EA3118AA	FLUFL-1920	Muenchen	MhPL-1	ST112	Environment	Water
SAL_EA4236AA	FDA00009601	Muenchen	MhPL-1	ST112	Animal	Shellfish
SAL_EA4605AA	CFSAN033228	Muenchen	MhPL-1	ST112	Environment	Water
SAL_EA4609AA	IEH-NGS-SAL-03035	Muenchen	MhPL-1	ST112	Environment	Soil/Dust
SAL_EA4611AA	CFSAN033222	Muenchen	MhPL-1	ST112	Environment	Water
SAL_EA4618AA	IEH-NGS-SAL-03026	Muenchen	MhPL-1	ST112	Environment	Soil/Dust
SAL_EA4619AA	CFSAN033214	Muenchen	MhPL-1	ST112	Environment	Soil/Dust
SAL_EA4654AA	IEH-NGS-SAL-03085	Muenchen	MhPL-1	ST112	Environment	Soil/Dust
SAL_EA4838AA	FDA00000520	Muenchen	MhPL-1	ST112	Food	Dairy
SAL_EA4880AA	CFSAN034762	Muenchen	MhPL-1	ST112	Environment	Plant
SAL_EA4966AA	ADRDL-14-20526	Muenchen	MhPL-1	ST112	Poultry	Bovine
SAL_EA5277AA	FLUFL-1752	Muenchen	MhPL-1	ST112	Environment	Water
SAL_EA5346AA	FSIS1503806	Muenchen	MhPL-1	ST112	Poultry	Bovine
SAL_EA5412AA	POR1-0079	Muenchen	MhPL-1	ST112	Animal	Swine
SAL_EA5542AA	MOD1-Jwm-021-1	Muenchen	MhPL-1	ST112	Animal	Marsupial
SAL_EA5574AA	VA-WGS-00575	Muenchen	MhPL-1	ST112	Poultry	Avian
SAL_EA5577AA	POR1-0064	Muenchen	MhPL-1	ST112	Poultry	Swine
SAL_EA5673AA	CFSAN034402	Muenchen	MhPL-1	ST112	Environment	Water
SAL_EA5675AA	CFSAN034399	Muenchen	MhPL-1	ST112	Environment	Soil/Dust
SAL_EA5681AA	CFSAN034403	Muenchen	MhPL-1	ST112	Environment	Water
SAL_EA5687AA	CFSAN034404	Muenchen	MhPL-1	ST112	Environment	Water
SAL_EA5798AA	CFSAN034409	Muenchen	MhPL-1	ST112	Environment	Water
SAL_EA5799AA	CFSAN034400	Muenchen	MhPL-1	ST112	Environment	Water
SAL_EA6798AA	CFSAN034486	Muenchen	MhPL-1	ST112	Environment	Water
SAL_EA6799AA	CFSAN034496	Muenchen	MhPL-1	ST112	Environment	Water
SAL_EA6802AA	CFSAN034487	Muenchen	MhPL-1	ST112	Environment	Water
SAL_EA6814AA	CFSAN034479	Muenchen	MhPL-1	ST112	Environment	Water
SAL_EA6818AA	CFSAN034466	Muenchen	MhPL-1	ST112	Environment	Water
SAL_EA6895AA	7402	Muenchen	MhPL-1	ST112	Human	Human
SAL_EA7915AA	81989	Muenchen	MhPL-1	ST112	Human	Human
SAL_EA8051AA	29251	Muenchen	MhPL-1	ST112	Human	Human
SAL_EA8145AA	CFSAN034519	Muenchen	MhPL-1	ST112	Environment	Soil/Dust
SAL_EA8153AA	CFSAN034520	Muenchen	MhPL-1	ST112	Environment	Soil/Dust
SAL_EA8588AA	POR1-0095	Muenchen	MhPL-1	ST112	Poultry	Swine
SAL_EA8684AA	FDA00002712	Muenchen	MhPL-1	ST112	Environment	Soil/Dust
SAL_EA8686AA	FDA00002710	Muenchen	MhPL-1	ST112	Animal	ND
SAL_FA0586AA	CFSAN045542	Muenchen	MhPL-1	ST112	Environment	Plant
SAL_FA0587AA	CFSAN045541	Muenchen	MhPL-1	ST112	Environment	Plant
SAL_FA1431AA	FDA00004033	Muenchen	MhPL-1	ST112	Environment	Plant
SAL_FA1595AA	IEH-NGS-SAL-03580	Muenchen	MhPL-1	ST112	Environment	Water
SAL_FA2282AA	FDA00000042	Muenchen	MhPL-1	ST112	Environment	Plant
SAL_FA2283AA	FDA00000041	Muenchen	MhPL-1	ST112	Environment	Plant
SAL_FA2944AA	CVM N57076F	Muenchen	MhPL-1	ST112	Poultry	Swine
SAL_FA4633AA	206727	Muenchen	MhPL-1	ST112	Human	Human
SAL_FA4635AA	110962	Muenchen	MhPL-1	ST112	Human	Human
SAL_FA5851AA	FDA00001248	Muenchen	MhPL-1	ST112	Environment	Plant
SAL_FA6022AA	PNUSAS002056	Muenchen	MhPL-1	ST112	Human	Human
SAL_FA7441AA	CFSAN032635	Muenchen	MhPL-1	ST112	Environment	Water
SAL_FA7496AA	CFSAN032629	Muenchen	MhPL-1	ST112	Environment	Water
SAL_FA7502AA	CFSAN032632	Muenchen	MhPL-1	ST112	Environment	Water
SAL_FA7803AA	CFSAN032656	Muenchen	MhPL-1	ST112	Environment	Plant
SAL_FA8190AA	FDA00003296	Muenchen	MhPL-1	ST112	Environment	Plant
SAL_GA1711AA	BCW_2738	Muenchen	MhPL-1	ST112	Poultry	Avian
SAL_GA1712AA	BCW_2737	Muenchen	MhPL-1	ST112	Poultry	Avian
SAL_GA3116AA	NCTR-RN187	Muenchen	MhPL-1	ST112	Environment	Water
SAL_GA3117AA	BCW_3419	Muenchen	MhPL-1	ST112	Environment	Water
SAL_GA3259AA	BCW_2052	Muenchen	MhPL-1	ST112	Poultry	Avian
SAL_GA3318AA	IP 15/88	Muenchen	MhPL-1	ST112	Human	Human
SAL_GA4581AA	RM_183	Muenchen	MhPL-1	ST112	Environment	Water
SAL_GA4583AA	RM_217	Muenchen	MhPL-1	ST112	Environment	Water
SAL_GA4584AA	RM_338	Muenchen	MhPL-1	ST112	Environment	Water
SAL_GA4585AA	RM_345	Muenchen	MhPL-1	ST112	Environment	Water
SAL_GA4650AA	RM_477	Muenchen	MhPL-1	ST112	Environment	Water
SAL_GA4660AA	RM_451	Muenchen	MhPL-1	ST112	Environment	Water
SAL_GA4661AA	RM_407	Muenchen	MhPL-1	ST112	Environment	Water
SAL_GA4663AA	RM_66	Muenchen	MhPL-1	ST112	Environment	Water
SAL_GA4677AA	RM_351	Muenchen	MhPL-1	ST112	Environment	Water
SAL_GA5010AA	RM_457	Muenchen	MhPL-1	ST112	Environment	Water
SAL_GA5245AA	RM_101	Muenchen	MhPL-1	ST112	Environment	Water
SAL_GA5537AA	CFSAN039230	Muenchen	MhPL-1	ST112	Environment	Water
SAL_GA5808AA	RM_20	Muenchen	MhPL-1	ST112	Environment	Water
SAL_GA5809AA	RM_250	Muenchen	MhPL-1	ST112	Environment	Water
SAL_GA6989AA	CFSAN045055	Muenchen	MhPL-1	ST112	Laboratory	Laboratory
SAL_GA7030AA	CFSAN045014	Muenchen	MhPL-1	ST112	Environment	Soil/Dust
SAL_GA7034AA	CFSAN045010	Muenchen	MhPL-1	ST112	Environment	Soil/Dust
SAL_GA7042AA	CFSAN045002	Muenchen	MhPL-1	ST112	Environment	Soil/Dust
SAL_GA7047AA	CFSAN044997	Muenchen	MhPL-1	ST112	Environment	Plant
SAL_GA7049AA	CFSAN044995	Muenchen	MhPL-1	ST112	Environment	Plant
SAL_GA7051AA	CFSAN044993	Muenchen	MhPL-1	ST112	Environment	Plant
SAL_GA7081AA	CFSAN044962	Muenchen	MhPL-1	ST112	Environment	Water
SAL_GA7086AA	CFSAN044957	Muenchen	MhPL-1	ST112	Environment	Water
SAL_GA7093AA	CFSAN044950	Muenchen	MhPL-1	ST112	Environment	Water
SAL_GA7103AA	CFSAN044940	Muenchen	MhPL-1	ST112	Environment	Water
SAL_GA7124AA	CFSAN044919	Muenchen	MhPL-1	ST112	Environment	Water
SAL_GA7125AA	CFSAN044915	Muenchen	MhPL-1	ST112	Environment	Water
SAL_GA7137AA	CFSAN044902	Muenchen	MhPL-1	ST112	Environment	Water
SAL_GA7138AA	CFSAN044901	Muenchen	MhPL-1	ST112	Environment	Water
SAL_GA7139AA	CFSAN044900	Muenchen	MhPL-1	ST112	Environment	Water
SAL_GA8268AA	CFSAN039541	Muenchen	MhPL-1	ST112	Environment	Water
SAL_GA8456AA	OH-10-00028	Muenchen	MhPL-1	ST112	Environment	Plant
SAL_GA8457AA	OH-10-00029	Muenchen	MhPL-1	ST112	Environment	Plant
SAL_GA8458AA	OH-10-00030	Muenchen	MhPL-1	ST112	Environment	Plant
SAL_GA8760AA	FDA00001436	Muenchen	MhPL-1	ST112	Environment	Plant
SAL_GA8839AA	FLUFL-1579	Muenchen	MhPL-1	ST112	Environment	Water
SAL_GA8840AA	FLUFL-1578	Muenchen	MhPL-1	ST112	Environment	Water
SAL_GA8843AA	FLUFL-781	Muenchen	MhPL-1	ST112	Environment	Water
SAL_GA9079AA	OH-12-00020	Muenchen	MhPL-1	ST112	Environment	Plant
SAL_GA9556AA	CVM N56241	Muenchen	MhPL-1	ST112	Poultry	Avian
SAL_GA9713AA	CFSAN055409	Muenchen	MhPL-1	ST112	Environment	Plant
SAL_HA0476AA	PNUSAS004277	Muenchen	MhPL-1	ST112	Human	Human
SAL_HA0710AA	FDA00002972	Muenchen	MhPL-1	ST112	Food	Plant
SAL_HA0711AA	FDA00002973	Muenchen	MhPL-1	ST112	Food	Plant
SAL_HA0712AA	FDA00002974	Muenchen	MhPL-1	ST112	Food	Plant
SAL_HA0940AA	PNUSAS003802	Muenchen	MhPL-1	ST112	Laboratory	Laboratory
SAL_HA2466AA	CFSAN035843	Muenchen	MhPL-1	ST112	Environment	Water
SAL_HA2470AA	CFSAN035842	Muenchen	MhPL-1	ST112	Environment	Water
SAL_HA2487AA	CFSAN035811	Muenchen	MhPL-1	ST112	Environment	Water
SAL_HA2494AA	CFSAN035809	Muenchen	MhPL-1	ST112	Environment	Water
SAL_HA2495AA	CFSAN035808	Muenchen	MhPL-1	ST112	Environment	Water
SAL_HA2496AA	CFSAN035807	Muenchen	MhPL-1	ST112	Environment	Water
SAL_HA2506AA	CFSAN035806	Muenchen	MhPL-1	ST112	Environment	Water
SAL_HA3534AA	IFSH00045	Muenchen	MhPL-1	ST112	Environment	Plant
SAL_HA3541AA	IFSH00046	Muenchen	MhPL-1	ST112	Environment	Plant
SAL_HA4574AA	CFSAN035899	Muenchen	MhPL-1	ST112	Environment	Water
SAL_HA4704AA	FSIS1608647	Muenchen	MhPL-1	ST112	Poultry	Avian
SAL_HA4988AA	13-1026	Muenchen	MhPL-1	ST112	Human	Human
SAL_HA5177AA	12-0651	Muenchen	MhPL-1	ST112	Human	Human
SAL_HA5228AA	12-0033	Muenchen	MhPL-1	ST112	Human	Human
SAL_HA5398AA	13-4272	Muenchen	MhPL-1	ST112	Human	Human
SAL_HA5433AA	13-5252	Muenchen	MhPL-1	ST112	Human	Human
SAL_HA5443AA	13-4947	Muenchen	MhPL-1	ST112	Human	Human
SAL_HA5962AA	CFSAN056573	Muenchen	MhPL-1	ST112	Environment	Plant
SAL_HA6037AA	CFSAN056638	Muenchen	MhPL-1	ST112	Environment	Plant
SAL_HA6624AA	FDA00010862	Muenchen	MhPL-1	ST112	Environment	Soil/Dust
SAL_HA6625AA	FDA00010860	Muenchen	MhPL-1	ST112	Environment	Soil/Dust
SAL_HA7210AA	FDA00011084	Muenchen	MhPL-1	ST112	Environment	Plant
SAL_HA7212AA	FDA00011083	Muenchen	MhPL-1	ST112	Environment	Plant
SAL_HA7618AA	CFSAN056828	Muenchen	MhPL-1	ST112	Environment	Plant
SAL_HA7719AA	FDA00010691	Muenchen	MhPL-1	ST112	Environment	Plant
SAL_HA8209AA	CFSAN035930	Muenchen	MhPL-1	ST112	Environment	Water
SAL_HA8211AA	CFSAN035929	Muenchen	MhPL-1	ST112	Environment	Water
SAL_HA9151AA	FSIS1609382	Muenchen	MhPL-1	ST112	Poultry	Swine
SAL_IA1724AA	319717	Muenchen	MhPL-1	ST112	Human	Human
SAL_IA2206AA	FSIS1609711	Muenchen	MhPL-1	ST112	Poultry	Bovine
SAL_IA2474AA	CFSAN029846	Muenchen	MhPL-1	ST112	Environment	Soil/Dust
SAL_IA5199AA	CVM N48215F	Muenchen	MhPL-1	ST112	Poultry	Swine
SAL_IA5204AA	CVM N44358F	Muenchen	MhPL-1	ST112	Poultry	Swine
SAL_IA5573AA	FSIS1710245	Muenchen	MhPL-1	ST112	Poultry	Swine
SAL_IA6000AA	CFSAN059755	Muenchen	MhPL-1	ST112	Environment	Plant
SAL_IA7038AA	CFSAN051043	Muenchen	MhPL-1	ST112	Environment	Water
SAL_IA7170AA	ADRDL-944	Muenchen	MhPL-1	ST112	Animal	ND
SAL_IA7683AA	FSIS1710586	Muenchen	MhPL-1	ST112	Poultry	Swine
SAL_IA7770AA	OH-16-2497	Muenchen	MhPL-1	ST112	Poultry	Avian
SAL_IA8201AA	CFSAN051035	Muenchen	MhPL-1	ST112	Environment	Water
SAL_IA8202AA	CFSAN051038	Muenchen	MhPL-1	ST112	Environment	Water
SAL_IA8204AA	CFSAN051040	Muenchen	MhPL-1	ST112	Environment	Water
SAL_IA8207AA	CFSAN051037	Muenchen	MhPL-1	ST112	Environment	Water
SAL_IA8209AA	CFSAN051036	Muenchen	MhPL-1	ST112	Environment	Water
SAL_IA8212AA	CFSAN051039	Muenchen	MhPL-1	ST112	Environment	Water
SAL_IA8896AA	FDA00003539	Muenchen	MhPL-1	ST112	Food	Dairy
SAL_IA9703AA	CFSAN008816	Muenchen	MhPL-1	ST112	Environment	Water
SAL_IA9707AA	CFSAN008814	Muenchen	MhPL-1	ST112	Environment	Water
SAL_IA9709AA	CFSAN008811	Muenchen	MhPL-1	ST112	Environment	Water
SAL_IA9929AA	CFSAN008798	Muenchen	MhPL-1	ST112	Environment	Water
SAL_IA9934AA	CFSAN008795	Muenchen	MhPL-1	ST112	Environment	Water
SAL_IA9937AA	CFSAN008791	Muenchen	MhPL-1	ST112	Environment	Water
SAL_IA9954AA	CFSAN008776	Muenchen	MhPL-1	ST112	Environment	Water
SAL_JA0176AA	PNUSAS010397	Muenchen	MhPL-1	ST112	Human	Human
SAL_JA0415AA	PNUSAS010677	Muenchen	MhPL-1	ST112	Human	Human
SAL_JA1201AA	PNUSAS011069	Muenchen	MhPL-1	ST112	Human	Human
SAL_JA1206AA	PNUSAS011067	Muenchen	MhPL-1	ST112	Human	Human
SAL_JA1207AA	PNUSAS011068	Muenchen	MhPL-1	ST112	Human	Human
SAL_JA1208AA	PNUSAS011066	Muenchen	MhPL-1	ST112	Human	Human
SAL_JA1465AA	ADRDL-984	Muenchen	MhPL-1	ST112	Animal	ND
SAL_JA1814AA	PNUSAS011234	Muenchen	MhPL-1	ST112	Human	Human
SAL_JA2019AA	PNUSAS011606	Muenchen	MhPL-1	ST112	Human	Human
SAL_JA3107AA	HIY0063	Muenchen	MhPL-1	ST112	Environment	Water
SAL_JA3108AA	HIY0067	Muenchen	MhPL-1	ST112	Environment	Water
SAL_JA3631AA	FDA00003203	Muenchen	MhPL-1	ST112	Environment	Plant
SAL_JA4657AA	CVM 43783	Muenchen	MhPL-1	ST112	Human	Human
SAL_JA4672AA	CVM 43768	Muenchen	MhPL-1	ST112	Human	Human
SAL_JA4680AA	CVM 43760	Muenchen	MhPL-1	ST112	Human	Human
SAL_JA6584AA	367481	Muenchen	MhPL-1	ST112	Human	Human
SAL_JA7724AA	PNUSAS014244	Muenchen	MhPL-1	ST112	Human	Human
SAL_JA7959AA	356076	Muenchen	MhPL-1	ST112	Human	Human
SAL_JA8282AA	360434	Muenchen	MhPL-1	ST112	Human	Human
SAL_JA8962AA	HIY0069	Muenchen	MhPL-1	ST112	Environment	Water
SAL_JA9105AA	PNUSAS015108	Muenchen	MhPL-1	ST112	Human	Human
SAL_JA9169AA	PNUSAS014750	Muenchen	MhPL-1	ST112	Human	Human
SAL_JA9806AA	FSIS1701599	Muenchen	MhPL-1	ST112	Poultry	Swine
SAL_KA0792AA	PNUSAS015605	Muenchen	MhPL-1	ST112	Human	Human
SAL_KA2616AA	PNUSAS017216	Muenchen	MhPL-1	ST112	Human	Human
SAL_KA3531AA	SARA67	Muenchen	MhPL-1	ST112	Human	Human
SAL_KA3963AA	RM_103	Muenchen	MhPL-1	ST112	Environment	Water
SAL_KA4525AA	RM_332	Muenchen	MhPL-1	ST112	Environment	Water
SAL_KA4526AA	RM_460	Muenchen	MhPL-1	ST112	Environment	Water
SAL_KA4528AA	RM_472	Muenchen	MhPL-1	ST112	Environment	Water
SAL_KA4984AA	CDPHFDLB-F07M00401-1	Muenchen	MhPL-1	ST112	Animal	ND
SAL_KA4988AA	CDPHFDLB-F07M00397-1	Muenchen	MhPL-1	ST112	Animal	ND
SAL_KA4990AA	CDPHFDLB-F07M00389-1	Muenchen	MhPL-1	ST112	Animal	ND
SAL_KA5060AA	CDPHFDLB-F07M00385-1	Muenchen	MhPL-1	ST112	Animal	ND
SAL_KA6011AA	PNUSAS018785	Muenchen	MhPL-1	ST112	Laboratory	Laboratory
SAL_KA6207AA	CFSAN064289	Muenchen	MhPL-1	ST112	Environment	Soil/Dust
SAL_KA6210AA	CFSAN064288	Muenchen	MhPL-1	ST112	Environment	Soil/Dust
SAL_KA6581AA	PNUSAS017856	Muenchen	MhPL-1	ST112	Human	Human
SAL_KA9108AA	PNUSAS018350	Muenchen	MhPL-1	ST112	Human	Human
SAL_LA0510AA	PNUSAS019565	Muenchen	MhPL-1	ST112	Human	Human
SAL_LA0761AA	FDA00002704	Muenchen	MhPL-1	ST112	Environment	Plant
SAL_LA1397AA	CFSAN067871	Muenchen	MhPL-1	ST112	Environment	Plant
SAL_LA1400AA	CFSAN067883	Muenchen	MhPL-1	ST112	Environment	Plant
SAL_LA4029AA	RM_241	Muenchen	MhPL-1	ST112	Environment	Water
SAL_LA4034AA	RM_237	Muenchen	MhPL-1	ST112	Environment	Water
SAL_LA4037AA	RM_111	Muenchen	MhPL-1	ST112	Environment	Water
SAL_LA4043AA	RM_147	Muenchen	MhPL-1	ST112	Environment	Water
SAL_LA4052AA	RM_276	Muenchen	MhPL-1	ST112	Environment	Water
SAL_LA4055AA	RM_246	Muenchen	MhPL-1	ST112	Environment	Water
SAL_LA4062AA	RM_265	Muenchen	MhPL-1	ST112	Environment	Water
SAL_LA4929AA	PNUSAS023092	Muenchen	MhPL-1	ST112	Human	Human
SAL_LA4937AA	PNUSAS023097	Muenchen	MhPL-1	ST112	Human	Human
SAL_LA4955AA	PNUSAS023082	Muenchen	MhPL-1	ST112	Human	Human
SAL_LA4959AA	PNUSAS023080	Muenchen	MhPL-1	ST112	Human	Human
SAL_LA6187AA	CFSAN069255	Muenchen	MhPL-1	ST112	Environment	Soil/Dust
SAL_LA6297AA	CFSAN069057	Muenchen	MhPL-1	ST112	Environment	Plant
SAL_LA6718AA	CFSAN068314	Muenchen	MhPL-1	ST112	Environment	Soil/Dust
SAL_LA9210AA	PNUSAS021529	Muenchen	MhPL-1	ST112	Human	Human
SAL_LA9213AA	PNUSAS021267	Muenchen	MhPL-1	ST112	Human	Human
SAL_LA9565AA	FDA00000881	Muenchen	MhPL-1	ST112	Poultry	Bovine
SAL_MA0342AA	FSIS11704811	Muenchen	MhPL-1	ST112	Poultry	Bovine
SAL_MA0433AA	PNUSAS023959	Muenchen	MhPL-1	ST112	Human	Human
SAL_MA1251AA	HIY0115	Muenchen	MhPL-1	ST112	Environment	Water
SAL_MA1298AA	CFSAN070286	Muenchen	MhPL-1	ST112	Environment	Plant
SAL_MA1300AA	CFSAN070287	Muenchen	MhPL-1	ST112	Environment	Plant
SAL_MA1301AA	CFSAN070285	Muenchen	MhPL-1	ST112	Environment	Plant
SAL_MA1572AA	PNUSAS025648	Muenchen	MhPL-1	ST112	Human	Human
SAL_MA2581AA	FSIS21720447	Muenchen	MhPL-1	ST112	Poultry	Avian
SAL_MA3084AA	34932	Muenchen	MhPL-1	ST112	Animal	ND
SAL_MA3413AA	PNUSAS026386	Muenchen	MhPL-1	ST112	Human	Human
SAL_MA4704AA	PNUSAS027261	Muenchen	MhPL-1	ST112	Human	Human
SAL_MA4760AA	FSIS21720504	Muenchen	MhPL-1	ST112	Poultry	Swine
SAL_MA5627AA	PNUSAS026884	Muenchen	MhPL-1	ST112	Human	Human
SAL_MA5675AA	ERS2000984	Muenchen	MhPL-1	ST112	Human	Human
SAL_MA5789AA	CFSAN071189	Muenchen	MhPL-1	ST112	Environment	Plant
SAL_MA5792AA	CFSAN071188	Muenchen	MhPL-1	ST112	Environment	Plant
SAL_MA5795AA	CFSAN071193	Muenchen	MhPL-1	ST112	Environment	Plant
SAL_MA6024AA	RM11060	Muenchen	MhPL-1	ST112	Environment	Water
SAL_MA6440AA	FSIS11704871	Muenchen	MhPL-1	ST112	Poultry	Swine
SAL_MA6445AA	FSIS11704867	Muenchen	MhPL-1	ST112	Poultry	Swine
SAL_MA6845AA	ADRDL-1265	Muenchen	MhPL-1	ST112	Animal	Canine
SAL_MA7509AA	ADRDL-1252	Muenchen	MhPL-1	ST112	Animal	Feline
SAL_MA7934AA	PNUSAS028302	Muenchen	MhPL-1	ST112	Human	Human
SAL_MA8977AA	PNUSAS028981	Muenchen	MhPL-1	ST112	Human	Human
SAL_NA1249AA	FDA00000557	Muenchen	MhPL-1	ST112	Environment	Plant
SAL_NA1645AA	SAL-17-VL-LA-KS-0007	Muenchen	MhPL-1	ST112	Poultry	Bovine
SAL_NA1763AA	PNUSAS026887	Muenchen	MhPL-1	ST112	Human	Human
SAL_NA2082AA	PNUSAS027062	Muenchen	MhPL-1	ST112	Human	Human
SAL_NA2207AA	1283_10	Muenchen	MhPL-1	ST112	Animal	Reptile
SAL_NA3806AA	FSIS11706611	Muenchen	MhPL-1	ST112	Poultry	Swine
SAL_NA3930AA	DFPST0076	Muenchen	MhPL-1	ST112	Environment	Plant
SAL_NA3933AA	DFPST0074	Muenchen	MhPL-1	ST112	Environment	Plant
SAL_NA5363AA	PNUSAS030960	Muenchen	MhPL-1	ST112	Human	Human
SAL_NA8519AA	PNUSAS030144	Muenchen	MhPL-1	ST112	Human	Human
SAL_NA8680AA	FDA00004162	Muenchen	MhPL-1	ST112	Environment	Plant
SAL_OA0844AA	CFSAN075612	Muenchen	MhPL-1	ST112	Poultry	Avian
SAL_OA0993AA	CFSAN075476	Muenchen	MhPL-1	ST112	Environment	Plant
SAL_OA1559AA	CFSAN073555	Muenchen	MhPL-1	ST112	Environment	Water
SAL_OA2418AA	MOD1-Lipp-690	Muenchen	MhPL-1	ST112	Environment	Water
SAL_OA2421AA	MOD1-Lipp-688	Muenchen	MhPL-1	ST112	Environment	Water
SAL_OA2481AA	MOD1-Chser-110	Muenchen	MhPL-1	ST112	Animal	Air
SAL_OA3798AA	CFSAN076751	Muenchen	MhPL-1	ST112	Environment	Plant
SAL_OA6729AA	CFSAN078045	Muenchen	MhPL-1	ST112	Environment	Plant
SAL_OA8120AA	CFSAN058612	Muenchen	MhPL-1	ST112	Environment	Soil/Dust
SAL_OA8122AA	CFSAN058543	Muenchen	MhPL-1	ST112	Environment	Soil/Dust
SAL_OA8123AA	CFSAN058611	Muenchen	MhPL-1	ST112	Environment	Soil/Dust
SAL_OA8216AA	CFSAN058616	Muenchen	MhPL-1	ST112	Environment	Soil/Dust
SAL_OA8225AA	CFSAN058498	Muenchen	MhPL-1	ST112	Environment	Soil/Dust
SAL_OA8226AA	CFSAN058532	Muenchen	MhPL-1	ST112	Environment	Soil/Dust
SAL_OA8230AA	CFSAN058620	Muenchen	MhPL-1	ST112	Environment	Soil/Dust
SAL_OA8232AA	CFSAN058621	Muenchen	MhPL-1	ST112	Environment	Soil/Dust
SAL_OA8237AA	CFSAN058496	Muenchen	MhPL-1	ST112	Environment	Soil/Dust
SAL_OA8243AA	CFSAN058538	Muenchen	MhPL-1	ST112	Environment	Soil/Dust
SAL_OA8247AA	CFSAN058533	Muenchen	MhPL-1	ST112	Environment	Soil/Dust
SAL_OA8250AA	CFSAN058530	Muenchen	MhPL-1	ST112	Environment	Soil/Dust
SAL_OA8251AA	CFSAN058534	Muenchen	MhPL-1	ST112	Environment	Soil/Dust
SAL_OA8258AA	CFSAN058531	Muenchen	MhPL-1	ST112	Environment	Soil/Dust
SAL_OA8259AA	CFSAN058495	Muenchen	MhPL-1	ST112	Environment	Soil/Dust
SAL_OA8260AA	CFSAN058605	Muenchen	MhPL-1	ST112	Environment	Soil/Dust
SAL_PA0794AA	RM4158	Muenchen	MhPL-1	ST112	Environment	Plant
SAL_PA0795AA	RM10604	Muenchen	MhPL-1	ST112	Environment	Water
SAL_PA0796AA	RM11770	Muenchen	MhPL-1	ST112	Environment	Water
SAL_PA0979AA	17799	Muenchen	MhPL-1	ST112	Environment	Water
SAL_PA0980AA	18019	Muenchen	MhPL-1	ST112	Environment	Water
SAL_PA0981AA	18018	Muenchen	MhPL-1	ST112	Environment	Water
SAL_PA0982AA	14109	Muenchen	MhPL-1	ST112	Animal	Other Mammal
SAL_PA0983AA	18016	Muenchen	MhPL-1	ST112	Environment	Water
SAL_PA0984AA	18015	Muenchen	MhPL-1	ST112	Environment	Water
SAL_PA1581AA	CFSAN078001	Muenchen	MhPL-1	ST112	Environment	Air
SAL_PA3584AA	CFSAN074821	Muenchen	MhPL-1	ST112	Environment	Air
SAL_PA4925AA	524384	Muenchen	MhPL-1	ST112	Human	Human
SAL_PA4999AA	CFSAN080431	Muenchen	MhPL-1	ST112	Poultry	Swine
SAL_PA5600AA	506857	Muenchen	MhPL-1	ST112	Human	Human
SAL_PA6397AA	209667	Muenchen	MhPL-1	ST112	Human	Human
SAL_PA6452AA	FSIS21821624	Muenchen	MhPL-1	ST112	Poultry	Air
SAL_PA7657AA	FSIS11809913	Muenchen	MhPL-1	ST112	Poultry	Air
SAL_PA7695AA	NC_SMu162	Muenchen	MhPL-1	ST112	Poultry	Avian
SAL_PA7709AA	FDA00013089	Muenchen	MhPL-1	ST112	Environment	Plant
SAL_PA8073AA	FDA00013090	Muenchen	MhPL-1	ST112	Environment	Plant
SAL_PA9517AA	190579	Muenchen	MhPL-1	ST112	Human	Human
SAL_QA1328AA	374593	Muenchen	MhPL-1	ST112	Human	Human
SAL_QA2851AA	420616	Muenchen	MhPL-1	ST112	Human	Human
SAL_QA3034AA	ADRDL-1943	Muenchen	MhPL-1	ST112	Poultry	Swine
SAL_QA3180AA	ADRDL-1935	Muenchen	MhPL-1	ST112	Poultry	Bovine
SAL_QA3451AA	341381	Muenchen	MhPL-1	ST112	Human	Human
SAL_QA5195AA	279519	Muenchen	MhPL-1	ST112	Human	Human
SAL_QA5976AA	283167	Muenchen	MhPL-1	ST112	Human	Human
SAL_QA7678AA	421686	Muenchen	MhPL-1	ST112	Human	Human
SAL_QA7770AA	229071	Muenchen	MhPL-1	ST112	Human	Human
SAL_QA7872AA	417383	Muenchen	MhPL-1	ST112	Human	Human
SAL_QA7910AA	283125	Muenchen	MhPL-1	ST112	Human	Human
SAL_QA8539AA	FSIS11810838	Muenchen	MhPL-1	ST112	Poultry	Swine
SAL_QA9849AA	190652	Muenchen	MhPL-1	ST112	Human	Human
SAL_RA0543AA	429146	Muenchen	MhPL-1	ST112	Human	Human
SAL_RA1112AA	222561	Muenchen	MhPL-1	ST112	Human	Human
SAL_RA3537AA	FSIS11811389	Muenchen	MhPL-1	ST112	Poultry	Swine
SAL_RA4200AA	TTU_208	Muenchen	MhPL-1	ST112	Poultry	Ovine
SAL_RA5741AA	CFSAN082944	Muenchen	MhPL-1	ST112	Environment	Plant
SAL_RA7626AA	FSIS11811644	Muenchen	MhPL-1	ST112	Poultry	Swine
SAL_RA8377AA	HIY0171	Muenchen	MhPL-1	ST112	Environment	Water
SAL_RA8378AA	HIY0172	Muenchen	MhPL-1	ST112	Environment	Water
SAL_RA8541AA	DG1-VA-WGS-18066	Muenchen	MhPL-1	ST112	Environment	Water
SAL_RA9880AA	CFSAN084238	Muenchen	MhPL-1	ST112	Environment	Plant
SAL_SA1109AA	FSIS31800864	Muenchen	MhPL-1	ST112	Poultry	Bovine
SAL_SA2444AA	FDA00013398	Muenchen	MhPL-1	ST112	Environment	Soil/Dust
SAL_SA3859AA	SAL-18-VL-SD-OK-0002	Muenchen	MhPL-1	ST112	Poultry	Bovine
SAL_SA4825AA	255541	Muenchen	MhPL-1	ST112	Human	Human
SAL_SA6123AA	445932	Muenchen	MhPL-1	ST112	Human	Human
SAL_SA7522AA	259406	Muenchen	MhPL-1	ST112	Human	Human
SAL_SA7831AA	FDA00013469	Muenchen	MhPL-1	ST112	Feed	Animal Feed
SAL_SA9681AA	FDA00000939	Muenchen	MhPL-1	ST112	Environment	Plant
SAL_TA1956AA	AV12	Muenchen	MhPL-1	ST112	Poultry	Bovine
SAL_TA2579AA	94	Muenchen	MhPL-1	ST112	Environment	Water
SAL_TA2866AA	VA-WGS-18066	Muenchen	MhPL-1	ST112	Environment	Soil/Dust
SAL_TA3589AA	FSIS11815051	Muenchen	MhPL-1	ST112	Poultry	Air
SAL_TA5987AA	610789	Muenchen	MhPL-1	ST112	Human	Human
SAL_TA7005AA	CFSAN087652	Muenchen	MhPL-1	ST112	Environment	Plant
SAL_TA7279AA	CFSAN087785	Muenchen	MhPL-1	ST112	Environment	Plant
SAL_TA7366AA	FDA00013632	Muenchen	MhPL-1	ST112	Food	Plant
SAL_TA7414AA	FDA00013631	Muenchen	MhPL-1	ST112	Food	Plant
SAL_TA7455AA	FDA00013633	Muenchen	MhPL-1	ST112	Food	Plant
SAL_TA7465AA	SENASICA_Sa_U12	Muenchen	MhPL-1	ST112	Food	Plant
SAL_TA7862AA	Salmonella from clinical samples of swine - serotype Muenchen_Isolate_22	Muenchen	MhPL-1	ST112	Poultry	Swine
SAL_TA9640AA	FDA00002104	Muenchen	MhPL-1	ST112	Food	Dairy
SAL_UA1671AA	CFSAN087784	Muenchen	MhPL-1	ST112	Environment	Plant
SAL_UA2643AA	647893	Muenchen	MhPL-1	ST112	Human	Human
SAL_UA2844AA	650984	Muenchen	MhPL-1	ST112	Human	Human
SAL_UA5747AA	VA-WGS-18066	Muenchen	MhPL-1	ST112	Environment	Soil/Dust
SAL_UA5940AA	FSIS11816505	Muenchen	MhPL-1	ST112	Poultry	Bovine
SAL_BA2036AA	FL_MJ410	Muenchen	MhPL-1	ST1606	Animal	Amphibian
SAL_BA8508AA	FL_UFL-669	Muenchen	MhPL-1	ST1606	Environment	Water
SAL_CA9046AA	FLUFL-972	Muenchen	MhPL-1	ST1606	Environment	Water
SAL_CA9065AA	FLUFL-958	Muenchen	MhPL-1	ST1606	Environment	Water
SAL_CA9870AA	FLUFL-751	Muenchen	MhPL-1	ST1606	Environment	Water
SAL_DA3165AA	FLUFL-1145	Muenchen	MhPL-1	ST1606	Environment	Water
SAL_DA5533AA	FLUFL-MJ691	Muenchen	MhPL-1	ST1606	Environment	Water
SAL_DA7303AA	FLUFL-1147	Muenchen	MhPL-1	ST1606	Environment	Water
SAL_DA7480AA	FLUFL-668	Muenchen	MhPL-1	ST1606	Environment	Water
SAL_DA7492AA	FLUFL-661	Muenchen	MhPL-1	ST1606	Environment	Water
SAL_DA7493AA	FLUFL-963	Muenchen	MhPL-1	ST1606	Environment	Water
SAL_DA8793AA	UFL-960	Muenchen	MhPL-1	ST1606	Environment	Water
SAL_DA8894AA	UFL-634	Muenchen	MhPL-1	ST1606	Environment	Water
SAL_EA0375AA	FL-MJ581	Muenchen	MhPL-1	ST1606	Animal	Reptile
SAL_EA0458AA	FL-UFLWL3	Muenchen	MhPL-1	ST1606	Animal	Reptile
SAL_EA0798AA	FL_UFL-662	Muenchen	MhPL-1	ST1606	Environment	Water
SAL_GA4582AA	RM_270	Muenchen	MhPL-1	ST1606	Environment	Water
SAL_GA4598AA	RM_9	Muenchen	MhPL-1	ST1606	Environment	Water
SAL_GA5248AA	RM_257	Muenchen	MhPL-1	ST1606	Environment	Water
SAL_GA6998AA	CFSAN045046	Muenchen	MhPL-1	ST1606	Environment	Soil/Dust
SAL_GA7015AA	CFSAN045029	Muenchen	MhPL-1	ST1606	Environment	Soil/Dust
SAL_GA7052AA	CFSAN044992	Muenchen	MhPL-1	ST1606	Environment	Plant
SAL_GA7053AA	CFSAN044991	Muenchen	MhPL-1	ST1606	Environment	Plant
SAL_GA7054AA	CFSAN044990	Muenchen	MhPL-1	ST1606	Environment	Plant
SAL_IA7036AA	CFSAN051042	Muenchen	MhPL-1	ST1606	Environment	Water
SAL_IA7037AA	CFSAN051041	Muenchen	MhPL-1	ST1606	Environment	Water
SAL_IA8205AA	CFSAN051034	Muenchen	MhPL-1	ST1606	Environment	Water
SAL_IA8210AA	CFSAN051033	Muenchen	MhPL-1	ST1606	Environment	Water
SAL_KA4527AA	RM_485	Muenchen	MhPL-1	ST1606	Environment	Water
SAL_RA4304AA	196427	Muenchen	MhPL-1	ST1606	Human	Human
SAL_BA1050AA	CFSAN031427	Muenchen	MhPL-1	ST82	Poultry	Swine
SAL_BA1051AA	CFSAN031426	Muenchen	MhPL-1	ST82	Poultry	Swine
SAL_BA1052AA	CFSAN031425	Muenchen	MhPL-1	ST82	Poultry	Swine
SAL_BA1057AA	CFSAN031428	Muenchen	MhPL-1	ST82	Poultry	Swine
SAL_BA1060AA	CFSAN031424	Muenchen	MhPL-1	ST82	Poultry	Swine
SAL_BA9308AA	RKS4129	Muenchen	MhPL-1	ST82	Poultry	Bovine
SAL_BA9331AA	80577	Muenchen	MhPL-1	ST82	Human	Human
SAL_BA9401AA	53098	Muenchen	MhPL-1	ST82	Human	Human
SAL_CA0050AA	98246	Muenchen	MhPL-1	ST82	Human	Human
SAL_CA2400AA	83695	Muenchen	MhPL-1	ST82	Human	Human
SAL_CA3643AA	94084	Muenchen	MhPL-1	ST82	Human	Human
SAL_CA3852AA	63605	Muenchen	MhPL-1	ST82	Human	Human
SAL_CA6353AA	62565	Muenchen	MhPL-1	ST82	Human	Human
SAL_CA7675AA	FSF0188	Muenchen	MhPL-1	ST82	Food	Plant
SAL_DA1194AA	H133100404	Muenchen	MhPL-1	ST82	Human	Human
SAL_DA2192AA	IEH-NGS-SAL-01469	Muenchen	MhPL-1	ST82	Environment	Plant
SAL_DA8094AA	FAR0104	Muenchen	MhPL-1	ST82	Food	Plant
SAL_EA2452AA	CFSAN031432	Muenchen	MhPL-1	ST82	Poultry	Swine
SAL_EA3979AA	CFSAN031457	Muenchen	MhPL-1	ST82	Poultry	Swine
SAL_EA3980AA	CFSAN031459	Muenchen	MhPL-1	ST82	Poultry	Swine
SAL_EA3981AA	CFSAN031464	Muenchen	MhPL-1	ST82	Poultry	Swine
SAL_EA3988AA	CFSAN031458	Muenchen	MhPL-1	ST82	Poultry	Swine
SAL_EA3989AA	CFSAN031455	Muenchen	MhPL-1	ST82	Poultry	Swine
SAL_EA7178AA	95262	Muenchen	MhPL-1	ST82	Human	Human
SAL_FA4329AA	129532	Muenchen	MhPL-1	ST82	Food	ND
SAL_FA4425AA	135148	Muenchen	MhPL-1	ST82	Human	Human
SAL_FA7277AA	MS150313	Muenchen	MhPL-1	ST82	Human	Human
SAL_FA7844AA	FDA00010216	Muenchen	MhPL-1	ST82	Food	Plant
SAL_GA1688AA	BCW_2819	Muenchen	MhPL-1	ST82	Food	ND
SAL_GA3581AA	BCW_2736	Muenchen	MhPL-1	ST82	Human	Human
SAL_GA3786AA	ATCC 8388	Muenchen	MhPL-1	ST82	Laboratory	Laboratory
SAL_GA3799AA	CDC B2026	Muenchen	MhPL-1	ST82	Human	Human
SAL_GA3800AA	NVSL 519	Muenchen	MhPL-1	ST82	Poultry	Bovine
SAL_HA5143AA	12-1876	Muenchen	MhPL-1	ST82	Human	Human
SAL_IA4982AA	S/20170017	Muenchen	MhPL-1	ST82	Human	Human
SAL_JA7915AA	335081	Muenchen	MhPL-1	ST82	Human	Human
SAL_JA9656AA	FDA00001015	Muenchen	MhPL-1	ST82	Environment	Plant
SAL_LA2563AA	JE_S09-001869	Muenchen	MhPL-1	ST82	Food	Plant
SAL_MA6765AA	348026	Muenchen	MhPL-1	ST82	Environment	Water
SAL_PA7526AA	294971	Muenchen	MhPL-1	ST82	Human	Human
SAL_PA7766AA	208941	Muenchen	MhPL-1	ST82	Human	Human
SAL_PA7806AA	373276	Muenchen	MhPL-1	ST82	Human	Human
SAL_PA7971AA	185443	Muenchen	MhPL-1	ST82	Human	Human
SAL_PA8634AA	404904	Muenchen	MhPL-1	ST82	Human	Human
SAL_PA9696AA	157353	Muenchen	MhPL-1	ST82	Human	Human
SAL_PA9704AA	224144	Muenchen	MhPL-1	ST82	Human	Human
SAL_QA0317AA	130498	Muenchen	MhPL-1	ST82	Human	Human
SAL_QA0394AA	172402	Muenchen	MhPL-1	ST82	Human	Human
SAL_QA2132AA	129489	Muenchen	MhPL-1	ST82	Human	Human
SAL_QA2202AA	280699	Muenchen	MhPL-1	ST82	Human	Human
SAL_QA2426AA	434324	Muenchen	MhPL-1	ST82	Human	Human
SAL_QA2837AA	130411	Muenchen	MhPL-1	ST82	Human	Human
SAL_QA3351AA	368291	Muenchen	MhPL-1	ST82	Human	Human
SAL_QA4012AA	516298	Muenchen	MhPL-1	ST82	Human	Human
SAL_QA4894AA	509931	Muenchen	MhPL-1	ST82	Human	Human
SAL_QA6224AA	306636	Muenchen	MhPL-1	ST82	Human	Human
SAL_QA6383AA	CFSAN082344	Muenchen	MhPL-1	ST82	Environment	Soil/Dust
SAL_QA7240AA	412034	Muenchen	MhPL-1	ST82	Human	Human
SAL_QA7313AA	246187	Muenchen	MhPL-1	ST82	Human	Human
SAL_QA8230AA	310295	Muenchen	MhPL-1	ST82	Human	Human
SAL_QA8650AA	411534	Muenchen	MhPL-1	ST82	Human	Human
SAL_QA9280AA	166276	Muenchen	MhPL-1	ST82	Human	Human
SAL_QA9922AA	448176	Muenchen	MhPL-1	ST82	Human	Human
SAL_RA0306AA	235027	Muenchen	MhPL-1	ST82	Human	Human
SAL_RA0615AA	155737	Muenchen	MhPL-1	ST82	Human	Human
SAL_RA0751AA	451014	Muenchen	MhPL-1	ST82	Human	Human
SAL_RA0838AA	457927	Muenchen	MhPL-1	ST82	Human	Human
SAL_RA4024AA	161828	Muenchen	MhPL-1	ST82	Human	Human
SAL_RA5419AA	136565	Muenchen	MhPL-1	ST82	Food	ND
SAL_RA5615AA	129533	Muenchen	MhPL-1	ST82	Food	ND
SAL_RA6591AA	373888	Muenchen	MhPL-1	ST82	Human	Human
SAL_RA7088AA	170309	Muenchen	MhPL-1	ST82	Human	Human
SAL_RA7701AA	404331	Muenchen	MhPL-1	ST82	Human	Human
SAL_SA6655AA	343430	Muenchen	MhPL-1	ST82	Human	Human
SAL_SA9393AA	607780	Muenchen	MhPL-1	ST82	Human	Human
SAL_SA9451AA	609997	Muenchen	MhPL-1	ST82	Human	Human
SAL_TA0384AA	397670	Muenchen	MhPL-1	ST82	Human	Human
SAL_TA5173AA	621477	Muenchen	MhPL-1	ST82	Human	Human
SAL_TA6639AA	621768	Muenchen	MhPL-1	ST82	Human	Human
SAL_TA8466AA	638085	Muenchen	MhPL-1	ST82	Human	Human
SAL_TA8730AA	LSS-62	Muenchen	MhPL-1	ST82	Animal	Reptile
SAL_TA9213AA	LSS-5	Muenchen	MhPL-1	ST82	Animal	Reptile
SAL_UA1689AA	648581	Muenchen	MhPL-1	ST82	Animal	Avian
SAL_UA2718AA	648585	Muenchen	MhPL-1	ST82	Animal	Avian
SAL_UA2746AA	629325	Muenchen	MhPL-1	ST82	Human	Human
SAL_EA8333AA	CFSAN031691	Muenchen	MhPL-1	ST84	Poultry	Swine
SAL_EA8338AA	CFSAN031690	Muenchen	MhPL-1	ST84	Poultry	Swine
SAL_EA8347AA	CFSAN031689	Muenchen	MhPL-1	ST84	Poultry	Swine
SAL_EA8531AA	CFSAN031675	Muenchen	MhPL-1	ST84	Poultry	Swine
SAL_EA8538AA	CFSAN031674	Muenchen	MhPL-1	ST84	Poultry	Swine
SAL_GA3784AA	IP 25/88	Muenchen	MhPL-1	ST84	Human	Human
SAL_DA4277AA	MOD1-Sal_916	Muenchen	MhPL-2	ST2795	Poultry	Avian
SAL_EA3864AA	CVM N43482	Muenchen	MhPL-2	ST2795	Poultry	Avian
SAL_BA1210AA	CFSAN035063	Muenchen	MhPL-2	ST83	Human	Human
SAL_BA1467AA	FSIS1503208	Muenchen	MhPL-2	ST83	Poultry	Avian
SAL_BA1917AA	TX-ACF1402276	Muenchen	MhPL-2	ST83	Poultry	Bovine
SAL_BA4354AA	FDA00004681	Muenchen	MhPL-2	ST83	Environment	Soil/Dust
SAL_BA4704AA	CFSAN005662	Muenchen	MhPL-2	ST83	Poultry	Bovine
SAL_BA6599AA	SA19971529	Muenchen	MhPL-2	ST83	Poultry	Avian
SAL_BA7309AA	CFSAN006196	Muenchen	MhPL-2	ST83	Food	Dairy
SAL_BA7432AA	65115	Muenchen	MhPL-2	ST83	Human	Human
SAL_BA8620AA	CFSAN005691	Muenchen	MhPL-2	ST83	Poultry	Bovine
SAL_BA8654AA	90171	Muenchen	MhPL-2	ST83	Human	Human
SAL_BA9328AA	14873	Muenchen	MhPL-2	ST83	Human	Human
SAL_CA0871AA	IEH_NGS_SAL_00021	Muenchen	MhPL-2	ST83	Poultry	Bovine
SAL_CA2028AA	65356	Muenchen	MhPL-2	ST83	Human	Human
SAL_CA3063AA	9435	Muenchen	MhPL-2	ST83	Human	Human
SAL_CA4364AA	23467	Muenchen	MhPL-2	ST83	Human	Human
SAL_CA4492AA	80566	Muenchen	MhPL-2	ST83	Human	Human
SAL_CA4777AA	13842	Muenchen	MhPL-2	ST83	Human	Human
SAL_CA5021AA	71542	Muenchen	MhPL-2	ST83	Human	Human
SAL_CA5024AA	71593	Muenchen	MhPL-2	ST83	Human	Human
SAL_CA5412AA	78955	Muenchen	MhPL-2	ST83	Human	Human
SAL_CA6483AA	48273	Muenchen	MhPL-2	ST83	Human	Human
SAL_CA6607AA	46083	Muenchen	MhPL-2	ST83	Human	Human
SAL_CA6951AA	CFSAN006172	Muenchen	MhPL-2	ST83	Environment	Plant
SAL_CA7029AA	IEH-NGS-SAL-02342	Muenchen	MhPL-2	ST83	Poultry	Avian
SAL_CA7645AA	FDA00004737	Muenchen	MhPL-2	ST83	Feed	Bovine
SAL_CA7816AA	FL-NRM249	Muenchen	MhPL-2	ST83	Poultry	Bovine
SAL_CA8224AA	FL-NRM229	Muenchen	MhPL-2	ST83	Poultry	Avian
SAL_CA8444AA	CFSAN027986	Muenchen	MhPL-2	ST83	Poultry	Bovine
SAL_CA8459AA	CFSAN027987	Muenchen	MhPL-2	ST83	Poultry	Bovine
SAL_CA8473AA	IEH-NGS-SAL-01867	Muenchen	MhPL-2	ST83	Poultry	Bovine
SAL_CA8474AA	IEH-NGS-SAL-01866	Muenchen	MhPL-2	ST83	Poultry	Bovine
SAL_CA8740AA	IEH-NGS-SAL-01722	Muenchen	MhPL-2	ST83	Poultry	Bovine
SAL_CA8742AA	IEH-NGS-SAL-01723	Muenchen	MhPL-2	ST83	Poultry	Bovine
SAL_CA9095AA	FDA00008639	Muenchen	MhPL-2	ST83	Food	Plant
SAL_CA9156AA	CFSAN027171	Muenchen	MhPL-2	ST83	Poultry	Bovine
SAL_CA9157AA	CFSAN027168	Muenchen	MhPL-2	ST83	Poultry	Bovine
SAL_CA9159AA	CFSAN027165	Muenchen	MhPL-2	ST83	Poultry	Bovine
SAL_CA9160AA	CFSAN027164	Muenchen	MhPL-2	ST83	Poultry	Bovine
SAL_CA9162AA	CFSAN027163	Muenchen	MhPL-2	ST83	Poultry	Bovine
SAL_CA9169AA	IEH-NGS-SAL-01696	Muenchen	MhPL-2	ST83	Poultry	Bovine
SAL_CA9170AA	IEH-NGS-SAL-01695	Muenchen	MhPL-2	ST83	Poultry	Bovine
SAL_CA9237AA	IEH-NGS-SAL-01676	Muenchen	MhPL-2	ST83	Poultry	Bovine
SAL_CA9665AA	FDA00008614	Muenchen	MhPL-2	ST83	Environment	Soil/Dust
SAL_CA9689AA	FDA00008617	Muenchen	MhPL-2	ST83	Environment	Soil/Dust
SAL_DA0779AA	H122700635	Muenchen	MhPL-2	ST83	Human	Human
SAL_DA0787AA	H124200187	Muenchen	MhPL-2	ST83	Human	Human
SAL_DA1269AA	H122840609	Muenchen	MhPL-2	ST83	Human	Human
SAL_DA1932AA	AZ-TG74460	Muenchen	MhPL-2	ST83	Poultry	Swine
SAL_DA2645AA	WAPHL_SAL-A00568	Muenchen	MhPL-2	ST83	Poultry	Avian
SAL_DA5714AA	FCC0162	Muenchen	MhPL-2	ST83	Environment	Soil/Dust
SAL_DA5768AA	FCC0163	Muenchen	MhPL-2	ST83	Environment	Soil/Dust
SAL_DA6556AA	WAPHL-SAL-A00406	Muenchen	MhPL-2	ST83	Poultry	Bovine
SAL_DA9370AA	WAPHL-SAL-A00220	Muenchen	MhPL-2	ST83	Poultry	Avian
SAL_DA9492AA	NY_IDR1100028596	Muenchen	MhPL-2	ST83	Poultry	Avian
SAL_DA9700AA	MDH-2013-00156	Muenchen	MhPL-2	ST83	Poultry	Avian
SAL_DA9703AA	FL_EPI-026	Muenchen	MhPL-2	ST83	Environment	Water
SAL_DA9707AA	FL_EPI-011	Muenchen	MhPL-2	ST83	Environment	Water
SAL_DA9732AA	MDH-2013-00162	Muenchen	MhPL-2	ST83	Poultry	Avian
SAL_DA9878AA	MDH-2013-00107	Muenchen	MhPL-2	ST83	Poultry	Avian
SAL_EA1411AA	AZ_TG68080	Muenchen	MhPL-2	ST83	Poultry	Avian
SAL_EA1429AA	FSIS1500995	Muenchen	MhPL-2	ST83	Poultry	Bovine
SAL_EA1434AA	FSIS1500765	Muenchen	MhPL-2	ST83	Poultry	Bovine
SAL_EA1477AA	FSIS1500643	Muenchen	MhPL-2	ST83	Poultry	Swine
SAL_EA1899AA	CVM N55380	Muenchen	MhPL-2	ST83	Poultry	Avian
SAL_EA1905AA	CVM N55374	Muenchen	MhPL-2	ST83	Poultry	Avian
SAL_EA1907AA	CVM N55372	Muenchen	MhPL-2	ST83	Poultry	Avian
SAL_EA2036AA	CVM N53067	Muenchen	MhPL-2	ST83	Poultry	Avian
SAL_EA2064AA	CVM N53039	Muenchen	MhPL-2	ST83	Poultry	Avian
SAL_EA2233AA	FSIS1503960	Muenchen	MhPL-2	ST83	Poultry	Avian
SAL_EA2953AA	CVM-N15842	Muenchen	MhPL-2	ST83	Poultry	Avian
SAL_EA3109AA	VA-WGS-00546	Muenchen	MhPL-2	ST83	Poultry	Avian
SAL_EA3542AA	CVM N51983	Muenchen	MhPL-2	ST83	Poultry	Avian
SAL_EA3552AA	CVM N51308	Muenchen	MhPL-2	ST83	Poultry	Avian
SAL_EA3576AA	CVM N51284	Muenchen	MhPL-2	ST83	Poultry	Avian
SAL_EA3618AA	CVM N51242	Muenchen	MhPL-2	ST83	Poultry	Avian
SAL_EA3630AA	CVM N50441	Muenchen	MhPL-2	ST83	Poultry	Avian
SAL_EA3661AA	CVM N48703	Muenchen	MhPL-2	ST83	Poultry	Avian
SAL_EA3668AA	CVM N48696	Muenchen	MhPL-2	ST83	Poultry	Avian
SAL_EA3717AA	CVM N46855	Muenchen	MhPL-2	ST83	Poultry	Avian
SAL_EA3739AA	CVM N46833	Muenchen	MhPL-2	ST83	Poultry	Avian
SAL_EA3775AA	CVM N45942	Muenchen	MhPL-2	ST83	Poultry	Swine
SAL_EA3790AA	CVM N45927	Muenchen	MhPL-2	ST83	Poultry	Avian
SAL_EA3811AA	CVM N45395	Muenchen	MhPL-2	ST83	Poultry	Avian
SAL_EA3857AA	CVM N43826	Muenchen	MhPL-2	ST83	Poultry	Avian
SAL_EA3886AA	CVM N43460	Muenchen	MhPL-2	ST83	Poultry	Swine
SAL_EA3952AA	FSIS1504691	Muenchen	MhPL-2	ST83	Poultry	Avian
SAL_EA3958AA	FSIS1504694	Muenchen	MhPL-2	ST83	Poultry	Swine
SAL_EA4696AA	IEH-NGS-SAL-03137	Muenchen	MhPL-2	ST83	Poultry	Avian
SAL_EA4697AA	IEH-NGS-SAL-03136	Muenchen	MhPL-2	ST83	Poultry	Avian
SAL_EA4867AA	CFSAN034775	Muenchen	MhPL-2	ST83	Environment	Plant
SAL_EA5743AA	FSIS1503024	Muenchen	MhPL-2	ST83	Poultry	Bovine
SAL_EA5903AA	FSIS1504466	Muenchen	MhPL-2	ST83	Poultry	Swine
SAL_EA6220AA	FSIS1504873	Muenchen	MhPL-2	ST83	Poultry	Swine
SAL_EA6224AA	FSIS1504870	Muenchen	MhPL-2	ST83	Poultry	Swine
SAL_EA6581AA	FSIS1505016	Muenchen	MhPL-2	ST83	Poultry	Swine
SAL_EA6961AA	43967	Muenchen	MhPL-2	ST83	Human	Human
SAL_EA7042AA	14114	Muenchen	MhPL-2	ST83	Human	Human
SAL_EA8383AA	FSIS1504594	Muenchen	MhPL-2	ST83	Poultry	Bovine
SAL_EA9492AA	CFSAN045582	Muenchen	MhPL-2	ST83	Poultry	Avian
SAL_EA9503AA	CFSAN045571	Muenchen	MhPL-2	ST83	Animal	ND
SAL_EA9506AA	IEH-NGS-SAL-03405	Muenchen	MhPL-2	ST83	Animal	ND
SAL_EA9512AA	IEH-NGS-SAL-03399	Muenchen	MhPL-2	ST83	Poultry	Avian
SAL_EA9513AA	IEH-NGS-SAL-03398	Muenchen	MhPL-2	ST83	Poultry	Avian
SAL_EA9515AA	CFSAN045559	Muenchen	MhPL-2	ST83	Poultry	Avian
SAL_EA9805AA	CVM-N23766	Muenchen	MhPL-2	ST83	Poultry	Avian
SAL_EA9889AA	FSIS1605562	Muenchen	MhPL-2	ST83	Poultry	Avian
SAL_FA0407AA	FSIS1605579	Muenchen	MhPL-2	ST83	Poultry	Swine
SAL_FA0491AA	FSIS1505214	Muenchen	MhPL-2	ST83	Poultry	Bovine
SAL_FA0554AA	CFSAN045602	Muenchen	MhPL-2	ST83	Poultry	Avian
SAL_FA0556AA	CFSAN045598	Muenchen	MhPL-2	ST83	Poultry	Avian
SAL_FA0565AA	CFSAN045587	Muenchen	MhPL-2	ST83	Poultry	Avian
SAL_FA0570AA	CFSAN045558	Muenchen	MhPL-2	ST83	Poultry	Avian
SAL_FA0572AA	CFSAN045556	Muenchen	MhPL-2	ST83	Poultry	Avian
SAL_FA0582AA	IEH-NGS-SAL-03383	Muenchen	MhPL-2	ST83	Environment	Soil/Dust
SAL_FA0584AA	IEH-NGS-SAL-03381	Muenchen	MhPL-2	ST83	Environment	Soil/Dust
SAL_FA0585AA	IEH-NGS-SAL-03380	Muenchen	MhPL-2	ST83	Environment	Soil/Dust
SAL_FA0590AA	CFSAN045538	Muenchen	MhPL-2	ST83	Environment	Soil/Dust
SAL_FA0732AA	IEH-NGS-SAL-03529	Muenchen	MhPL-2	ST83	Poultry	Avian
SAL_FA0733AA	IEH-NGS-SAL-03528	Muenchen	MhPL-2	ST83	Poultry	Avian
SAL_FA0735AA	CFSAN045689	Muenchen	MhPL-2	ST83	Poultry	Avian
SAL_FA0736AA	IEH-NGS-SAL-03525	Muenchen	MhPL-2	ST83	Poultry	Avian
SAL_FA0737AA	IEH-NGS-SAL-03524	Muenchen	MhPL-2	ST83	Poultry	Avian
SAL_FA0740AA	IEH-NGS-SAL-03521	Muenchen	MhPL-2	ST83	Environment	Plant
SAL_FA0748AA	CFSAN045676	Muenchen	MhPL-2	ST83	Environment	Plant
SAL_FA0753AA	CFSAN045671	Muenchen	MhPL-2	ST83	Environment	Plant
SAL_FA0886AA	IEH-NGS-SAL-03441	Muenchen	MhPL-2	ST83	Poultry	Avian
SAL_FA0900AA	FSIS1605575	Muenchen	MhPL-2	ST83	Poultry	Swine
SAL_FA1140AA	FSIS1605753	Muenchen	MhPL-2	ST83	Poultry	Swine
SAL_FA1176AA	CFSAN045738	Muenchen	MhPL-2	ST83	Environment	Water
SAL_FA1183AA	CFSAN045731	Muenchen	MhPL-2	ST83	Poultry	Swine
SAL_FA1187AA	CFSAN045727	Muenchen	MhPL-2	ST83	Feed	Animal Feed
SAL_FA1221AA	IEH-NGS-SAL-03530	Muenchen	MhPL-2	ST83	Poultry	Avian
SAL_FA1363AA	FDA00009933	Muenchen	MhPL-2	ST83	Food	Dairy
SAL_FA1364AA	FDA00009932	Muenchen	MhPL-2	ST83	Food	Dairy
SAL_FA1554AA	IEH-NGS-SAL-03621	Muenchen	MhPL-2	ST83	Poultry	Avian
SAL_FA1556AA	IEH-NGS-SAL-03619	Muenchen	MhPL-2	ST83	Poultry	Avian
SAL_FA1557AA	IEH-NGS-SAL-03618	Muenchen	MhPL-2	ST83	Poultry	Avian
SAL_FA1561AA	IEH-NGS-SAL-03614	Muenchen	MhPL-2	ST83	Poultry	Avian
SAL_FA1562AA	CFSAN046125	Muenchen	MhPL-2	ST83	Poultry	Avian
SAL_FA1563AA	IEH-NGS-SAL-03612	Muenchen	MhPL-2	ST83	Poultry	Avian
SAL_FA1564AA	IEH-NGS-SAL-03611	Muenchen	MhPL-2	ST83	Poultry	Avian
SAL_FA1567AA	CFSAN046120	Muenchen	MhPL-2	ST83	Poultry	Avian
SAL_FA1700AA	CFSAN046174	Muenchen	MhPL-2	ST83	Poultry	Bovine
SAL_FA1704AA	IEH-NGS-SAL-03658	Muenchen	MhPL-2	ST83	Poultry	Bovine
SAL_FA1706AA	CFSAN046168	Muenchen	MhPL-2	ST83	Poultry	Bovine
SAL_FA1707AA	CFSAN046167	Muenchen	MhPL-2	ST83	Poultry	Bovine
SAL_FA1724AA	CFSAN046144	Muenchen	MhPL-2	ST83	Poultry	Avian
SAL_FA1725AA	CFSAN046147	Muenchen	MhPL-2	ST83	Poultry	Avian
SAL_FA1726AA	CFSAN046148	Muenchen	MhPL-2	ST83	Poultry	Avian
SAL_FA1727AA	CFSAN046145	Muenchen	MhPL-2	ST83	Poultry	Avian
SAL_FA1730AA	CFSAN046141	Muenchen	MhPL-2	ST83	Poultry	Avian
SAL_FA1732AA	CFSAN046140	Muenchen	MhPL-2	ST83	Poultry	Avian
SAL_FA1881AA	FSIS1605827	Muenchen	MhPL-2	ST83	Poultry	Swine
SAL_FA1883AA	FSIS1605824	Muenchen	MhPL-2	ST83	Poultry	Bovine
SAL_FA2166AA	FSIS1605970	Muenchen	MhPL-2	ST83	Poultry	Avian
SAL_FA2192AA	FSIS1605905	Muenchen	MhPL-2	ST83	Poultry	Swine
SAL_FA2285AA	CFSAN047059	Muenchen	MhPL-2	ST83	Poultry	Avian
SAL_FA2341AA	CFSAN047105	Muenchen	MhPL-2	ST83	Poultry	Avian
SAL_FA2346AA	CFSAN047100	Muenchen	MhPL-2	ST83	Poultry	Avian
SAL_FA2349AA	CFSAN047097	Muenchen	MhPL-2	ST83	Poultry	Avian
SAL_FA2350AA	CFSAN047096	Muenchen	MhPL-2	ST83	Poultry	Avian
SAL_FA2351AA	CFSAN047095	Muenchen	MhPL-2	ST83	Poultry	Avian
SAL_FA2352AA	CFSAN047094	Muenchen	MhPL-2	ST83	Poultry	Avian
SAL_FA2353AA	CFSAN047093	Muenchen	MhPL-2	ST83	Poultry	Avian
SAL_FA2354AA	IEH-NGS-SAL-03833	Muenchen	MhPL-2	ST83	Poultry	Avian
SAL_FA2356AA	IEH-NGS-SAL-03831	Muenchen	MhPL-2	ST83	Poultry	Avian
SAL_FA2358AA	IEH-NGS-SAL-03829	Muenchen	MhPL-2	ST83	Poultry	Avian
SAL_FA2359AA	IEH-NGS-SAL-03828	Muenchen	MhPL-2	ST83	Poultry	Avian
SAL_FA2362AA	IEH-NGS-SAL-03825	Muenchen	MhPL-2	ST83	Poultry	Avian
SAL_FA2363AA	CFSAN047083	Muenchen	MhPL-2	ST83	Poultry	Avian
SAL_FA2364AA	CFSAN047082	Muenchen	MhPL-2	ST83	Poultry	Avian
SAL_FA2382AA	CFSAN047062	Muenchen	MhPL-2	ST83	Poultry	Avian
SAL_FA2477AA	CFSAN047058	Muenchen	MhPL-2	ST83	Poultry	Avian
SAL_FA2478AA	CFSAN047057	Muenchen	MhPL-2	ST83	Poultry	Avian
SAL_FA2479AA	CFSAN047056	Muenchen	MhPL-2	ST83	Poultry	Avian
SAL_FA2485AA	IEH-NGS-SAL-03791	Muenchen	MhPL-2	ST83	Poultry	Avian
SAL_FA2494AA	IEH-NGS-SAL-03782	Muenchen	MhPL-2	ST83	Poultry	Avian
SAL_FA2495AA	IEH-NGS-SAL-03781	Muenchen	MhPL-2	ST83	Poultry	Avian
SAL_FA2496AA	CFSAN047039	Muenchen	MhPL-2	ST83	Poultry	Avian
SAL_FA2497AA	CFSAN047028	Muenchen	MhPL-2	ST83	Poultry	Avian
SAL_FA2498AA	IEH-NGS-SAL-03768	Muenchen	MhPL-2	ST83	Poultry	Avian
SAL_FA2499AA	CFSAN047026	Muenchen	MhPL-2	ST83	Poultry	Avian
SAL_FA2502AA	IEH-NGS-SAL-03764	Muenchen	MhPL-2	ST83	Poultry	Avian
SAL_FA2523AA	IEH-NGS-SAL-03778	Muenchen	MhPL-2	ST83	Poultry	Avian
SAL_FA2525AA	CFSAN047035	Muenchen	MhPL-2	ST83	Poultry	Avian
SAL_FA2528AA	CFSAN047032	Muenchen	MhPL-2	ST83	Poultry	Avian
SAL_FA2603AA	CFSAN047738	Muenchen	MhPL-2	ST83	Poultry	Avian
SAL_FA2607AA	IEH-NGS-SAL-03879	Muenchen	MhPL-2	ST83	Poultry	Avian
SAL_FA2612AA	IEH-NGS-SAL-03874	Muenchen	MhPL-2	ST83	Poultry	Avian
SAL_FA2621AA	CFSAN047117	Muenchen	MhPL-2	ST83	Poultry	Avian
SAL_FA2626AA	CFSAN047112	Muenchen	MhPL-2	ST83	Poultry	Avian
SAL_FA2627AA	CFSAN047111	Muenchen	MhPL-2	ST83	Poultry	Avian
SAL_FA2743AA	CVM N57728F	Muenchen	MhPL-2	ST83	Poultry	Bovine
SAL_FA3003AA	CVM N58027	Muenchen	MhPL-2	ST83	Poultry	Avian
SAL_FA3013AA	CVM N58016	Muenchen	MhPL-2	ST83	Poultry	Avian
SAL_FA3014AA	CVM N58015	Muenchen	MhPL-2	ST83	Poultry	Avian
SAL_FA3038AA	CVM N57990	Muenchen	MhPL-2	ST83	Poultry	Avian
SAL_FA3046AA	CVM N57982	Muenchen	MhPL-2	ST83	Poultry	Avian
SAL_FA3051AA	CVM N57969	Muenchen	MhPL-2	ST83	Poultry	Avian
SAL_FA3056AA	CVM N56992	Muenchen	MhPL-2	ST83	Poultry	Avian
SAL_FA3083AA	CVM N56237	Muenchen	MhPL-2	ST83	Poultry	Avian
SAL_FA3085AA	CVM N56233	Muenchen	MhPL-2	ST83	Poultry	Avian
SAL_FA3314AA	CFSAN047595	Muenchen	MhPL-2	ST83	Poultry	Avian
SAL_FA4767AA	FSIS1606081	Muenchen	MhPL-2	ST83	Poultry	Bovine
SAL_FA4962AA	CFSAN047622	Muenchen	MhPL-2	ST83	Poultry	Avian
SAL_FA4963AA	CFSAN047621	Muenchen	MhPL-2	ST83	Poultry	Avian
SAL_FA4964AA	CFSAN047620	Muenchen	MhPL-2	ST83	Poultry	Avian
SAL_FA4965AA	CFSAN047619	Muenchen	MhPL-2	ST83	Poultry	Avian
SAL_FA4966AA	CFSAN047618	Muenchen	MhPL-2	ST83	Poultry	Avian
SAL_FA4969AA	CFSAN047612	Muenchen	MhPL-2	ST83	Poultry	Avian
SAL_FA4971AA	CFSAN047610	Muenchen	MhPL-2	ST83	Poultry	Avian
SAL_FA4972AA	IEH-NGS-SAL-03952	Muenchen	MhPL-2	ST83	Poultry	Avian
SAL_FA4975AA	CFSAN047604	Muenchen	MhPL-2	ST83	Poultry	Avian
SAL_FA5156AA	FDA00004845	Muenchen	MhPL-2	ST83	Animal	ND
SAL_FA5219AA	CFSAN047696	Muenchen	MhPL-2	ST83	Poultry	Avian
SAL_FA5232AA	CFSAN047683	Muenchen	MhPL-2	ST83	Poultry	Avian
SAL_FA5233AA	IEH-NGS-SAL-04025	Muenchen	MhPL-2	ST83	Poultry	Avian
SAL_FA5244AA	CFSAN047671	Muenchen	MhPL-2	ST83	Poultry	Avian
SAL_FA5245AA	CFSAN047670	Muenchen	MhPL-2	ST83	Poultry	Avian
SAL_FA5246AA	IEH-NGS-SAL-04012	Muenchen	MhPL-2	ST83	Poultry	Avian
SAL_FA5261AA	CFSAN047615	Muenchen	MhPL-2	ST83	Poultry	Avian
SAL_FA5268AA	CFSAN047656	Muenchen	MhPL-2	ST83	Poultry	Avian
SAL_FA5270AA	IEH-NGS-SAL-03997	Muenchen	MhPL-2	ST83	Poultry	Avian
SAL_FA5272AA	CFSAN047652	Muenchen	MhPL-2	ST83	Poultry	Avian
SAL_FA5274AA	CFSAN047650	Muenchen	MhPL-2	ST83	Poultry	Avian
SAL_FA5278AA	CFSAN047646	Muenchen	MhPL-2	ST83	Poultry	Avian
SAL_FA5280AA	CFSAN047644	Muenchen	MhPL-2	ST83	Poultry	Avian
SAL_FA5281AA	CFSAN047643	Muenchen	MhPL-2	ST83	Poultry	Avian
SAL_FA5282AA	CFSAN047642	Muenchen	MhPL-2	ST83	Poultry	Avian
SAL_FA5283AA	CFSAN047641	Muenchen	MhPL-2	ST83	Poultry	Avian
SAL_FA5284AA	CFSAN047640	Muenchen	MhPL-2	ST83	Poultry	Avian
SAL_FA5285AA	CFSAN047639	Muenchen	MhPL-2	ST83	Poultry	Avian
SAL_FA5290AA	CFSAN047634	Muenchen	MhPL-2	ST83	Poultry	Avian
SAL_FA5291AA	CFSAN047633	Muenchen	MhPL-2	ST83	Poultry	Avian
SAL_FA5294AA	IEH-NGS-SAL-03973	Muenchen	MhPL-2	ST83	Poultry	Avian
SAL_FA5295AA	IEH-NGS-SAL-03972	Muenchen	MhPL-2	ST83	Poultry	Avian
SAL_FA5296AA	CFSAN047628	Muenchen	MhPL-2	ST83	Poultry	Avian
SAL_FA5300AA	CFSAN047624	Muenchen	MhPL-2	ST83	Poultry	Avian
SAL_FA5454AA	CFSAN032076	Muenchen	MhPL-2	ST83	Poultry	Swine
SAL_FA5467AA	CFSAN032077	Muenchen	MhPL-2	ST83	Poultry	Swine
SAL_FA5583AA	CVM-N19858	Muenchen	MhPL-2	ST83	Poultry	Avian
SAL_FA6164AA	FSIS1503978	Muenchen	MhPL-2	ST83	Poultry	Bovine
SAL_FA6335AA	FSIS1606504	Muenchen	MhPL-2	ST83	Poultry	Bovine
SAL_FA8243AA	FSIS1606918	Muenchen	MhPL-2	ST83	Poultry	Bovine
SAL_FA8269AA	CFSAN045648	Muenchen	MhPL-2	ST83	Poultry	Avian
SAL_FA8272AA	CFSAN045651	Muenchen	MhPL-2	ST83	Poultry	Avian
SAL_FA8372AA	CFSAN045635	Muenchen	MhPL-2	ST83	Poultry	Avian
SAL_FA8376AA	CFSAN045640	Muenchen	MhPL-2	ST83	Poultry	Avian
SAL_FA8377AA	CFSAN045641	Muenchen	MhPL-2	ST83	Poultry	Avian
SAL_FA8378AA	CFSAN045642	Muenchen	MhPL-2	ST83	Poultry	Avian
SAL_FA8379AA	CFSAN045643	Muenchen	MhPL-2	ST83	Poultry	Avian
SAL_FA8450AA	FSIS1606790	Muenchen	MhPL-2	ST83	Poultry	Bovine
SAL_FA8451AA	FSIS1606787	Muenchen	MhPL-2	ST83	Poultry	Swine
SAL_FA8468AA	FSIS1606885	Muenchen	MhPL-2	ST83	Poultry	Bovine
SAL_FA8552AA	CVM N37908	Muenchen	MhPL-2	ST83	Poultry	Avian
SAL_FA8618AA	CVM N32060	Muenchen	MhPL-2	ST83	Poultry	Avian
SAL_FA8738AA	CVM N30666	Muenchen	MhPL-2	ST83	Poultry	Avian
SAL_FA8901AA	CVM N42480	Muenchen	MhPL-2	ST83	Poultry	Avian
SAL_FA8902AA	CVM N42479	Muenchen	MhPL-2	ST83	Poultry	Avian
SAL_FA8903AA	CVM N42478	Muenchen	MhPL-2	ST83	Poultry	Avian
SAL_FA9166AA	CVM N38885	Muenchen	MhPL-2	ST83	Poultry	Avian
SAL_FA9254AA	CFSAN047022	Muenchen	MhPL-2	ST83	Poultry	Avian
SAL_FA9255AA	CFSAN047021	Muenchen	MhPL-2	ST83	Poultry	Avian
SAL_FA9256AA	CFSAN047020	Muenchen	MhPL-2	ST83	Poultry	Avian
SAL_FA9257AA	CFSAN047019	Muenchen	MhPL-2	ST83	Poultry	Avian
SAL_FA9262AA	CFSAN047014	Muenchen	MhPL-2	ST83	Poultry	Avian
SAL_FA9263AA	CFSAN047013	Muenchen	MhPL-2	ST83	Poultry	Avian
SAL_FA9267AA	CFSAN047009	Muenchen	MhPL-2	ST83	Poultry	Avian
SAL_FA9268AA	CFSAN047008	Muenchen	MhPL-2	ST83	Poultry	Avian
SAL_FA9678AA	CFSAN042062	Muenchen	MhPL-2	ST83	Poultry	Avian
SAL_FA9679AA	CFSAN042061	Muenchen	MhPL-2	ST83	Poultry	Avian
SAL_FA9680AA	CFSAN042060	Muenchen	MhPL-2	ST83	Poultry	Avian
SAL_FA9683AA	CFSAN042057	Muenchen	MhPL-2	ST83	Poultry	Avian
SAL_FA9684AA	CFSAN042056	Muenchen	MhPL-2	ST83	Poultry	Avian
SAL_FA9690AA	CFSAN042050	Muenchen	MhPL-2	ST83	Poultry	Avian
SAL_FA9758AA	FSIS1502183	Muenchen	MhPL-2	ST83	Poultry	Bovine
SAL_GA1654AA	BCW_3992	Muenchen	MhPL-2	ST83	Human	Human
SAL_GA1714AA	BCW_2717	Muenchen	MhPL-2	ST83	Poultry	Avian
SAL_GA2869AA	CRJJGF_00042	Muenchen	MhPL-2	ST83	Poultry	Avian
SAL_GA3455AA	BCW_3981	Muenchen	MhPL-2	ST83	Human	Human
SAL_GA3703AA	BCW_2170	Muenchen	MhPL-2	ST83	Poultry	Avian
SAL_GA3785AA	IP 11/88	Muenchen	MhPL-2	ST83	Human	Human
SAL_GA4721AA	FSIS1606966	Muenchen	MhPL-2	ST83	Poultry	Bovine
SAL_GA5579AA	CVM N62526	Muenchen	MhPL-2	ST83	Poultry	Avian
SAL_GA5593AA	CVM N62512	Muenchen	MhPL-2	ST83	Poultry	Avian
SAL_GA5594AA	CVM N62511	Muenchen	MhPL-2	ST83	Poultry	Avian
SAL_GA5630AA	CVM N62468	Muenchen	MhPL-2	ST83	Poultry	Avian
SAL_GA5635AA	CVM N62462	Muenchen	MhPL-2	ST83	Poultry	Avian
SAL_GA5647AA	CVM N62450	Muenchen	MhPL-2	ST83	Poultry	Avian
SAL_GA5653AA	CVM N62444	Muenchen	MhPL-2	ST83	Poultry	Avian
SAL_GA5674AA	CVM N58674	Muenchen	MhPL-2	ST83	Poultry	Avian
SAL_GA5704AA	CVM N58644	Muenchen	MhPL-2	ST83	Poultry	Avian
SAL_GA5707AA	CVM N58641	Muenchen	MhPL-2	ST83	Poultry	Avian
SAL_GA5719AA	CVM N58629	Muenchen	MhPL-2	ST83	Poultry	Avian
SAL_GA5733AA	CVM N56558	Muenchen	MhPL-2	ST83	Poultry	Avian
SAL_GA5767AA	CVM N55844	Muenchen	MhPL-2	ST83	Poultry	Avian
SAL_GA5932AA	FSIS1607154	Muenchen	MhPL-2	ST83	Poultry	Swine
SAL_GA9298AA	FSIS1607539	Muenchen	MhPL-2	ST83	Poultry	Avian
SAL_GA9359AA	ADRDL_R171	Muenchen	MhPL-2	ST83	Poultry	Swine
SAL_GA9360AA	ADRDL_R172	Muenchen	MhPL-2	ST83	Poultry	Swine
SAL_GA9486AA	CVM N62955	Muenchen	MhPL-2	ST83	Poultry	Avian
SAL_GA9529AA	CVM N58691	Muenchen	MhPL-2	ST83	Poultry	Avian
SAL_GA9548AA	CVM N57974	Muenchen	MhPL-2	ST83	Poultry	Avian
SAL_GA9619AA	FSIS1607720	Muenchen	MhPL-2	ST83	Poultry	Swine
SAL_HA0126AA	FSIS1607782	Muenchen	MhPL-2	ST83	Poultry	Swine
SAL_HA1413AA	PNUSAS004821	Muenchen	MhPL-2	ST83	Poultry	Avian
SAL_HA3961AA	FSIS1608374	Muenchen	MhPL-2	ST83	Poultry	Bovine
SAL_HA4136AA	CFSAN048304	Muenchen	MhPL-2	ST83	Poultry	Avian
SAL_HA4137AA	CFSAN048305	Muenchen	MhPL-2	ST83	Poultry	Avian
SAL_HA4187AA	CFSAN048320	Muenchen	MhPL-2	ST83	Poultry	Avian
SAL_HA4272AA	FSIS1608154	Muenchen	MhPL-2	ST83	Poultry	Bovine
SAL_HA4321AA	CFSAN048480	Muenchen	MhPL-2	ST83	Poultry	Avian
SAL_HA4323AA	CFSAN048474	Muenchen	MhPL-2	ST83	Poultry	Avian
SAL_HA4325AA	CFSAN048483	Muenchen	MhPL-2	ST83	Poultry	Avian
SAL_HA4330AA	CFSAN048487	Muenchen	MhPL-2	ST83	Poultry	Avian
SAL_HA4331AA	CFSAN048488	Muenchen	MhPL-2	ST83	Poultry	Avian
SAL_HA4332AA	CFSAN048489	Muenchen	MhPL-2	ST83	Poultry	Avian
SAL_HA4594AA	09-1997	Muenchen	MhPL-2	ST83	Human	Human
SAL_HA4644AA	FSIS1608628	Muenchen	MhPL-2	ST83	Poultry	Bovine
SAL_HA4659AA	FSIS1608426	Muenchen	MhPL-2	ST83	Poultry	Avian
SAL_HA4781AA	10-0097	Muenchen	MhPL-2	ST83	Human	Human
SAL_HA4782AA	09-6932	Muenchen	MhPL-2	ST83	Human	Human
SAL_HA4788AA	09-4416	Muenchen	MhPL-2	ST83	Human	Human
SAL_HA5179AA	11-2581	Muenchen	MhPL-2	ST83	Human	Human
SAL_HA5188AA	12-2064	Muenchen	MhPL-2	ST83	Human	Human
SAL_HA5224AA	12-0345	Muenchen	MhPL-2	ST83	Human	Human
SAL_HA5365AA	CFSAN048493	Muenchen	MhPL-2	ST83	Poultry	Avian
SAL_HA5366AA	CFSAN048491	Muenchen	MhPL-2	ST83	Poultry	Avian
SAL_HA5369AA	CFSAN048501	Muenchen	MhPL-2	ST83	Poultry	Avian
SAL_HA5381AA	CFSAN048498	Muenchen	MhPL-2	ST83	Poultry	Avian
SAL_HA5385AA	CFSAN048500	Muenchen	MhPL-2	ST83	Poultry	Avian
SAL_HA5426AA	13-5143	Muenchen	MhPL-2	ST83	Human	Human
SAL_HA5470AA	CFSAN048492	Muenchen	MhPL-2	ST83	Poultry	Avian
SAL_HA5720AA	PNUSAS004822	Muenchen	MhPL-2	ST83	Poultry	Avian
SAL_HA6104AA	FSIS1608808	Muenchen	MhPL-2	ST83	Poultry	Swine
SAL_HA6115AA	FSIS1608689	Muenchen	MhPL-2	ST83	Poultry	Bovine
SAL_HA6589AA	FSIS1608415	Muenchen	MhPL-2	ST83	Poultry	Avian
SAL_HA7596AA	CFSAN057937	Muenchen	MhPL-2	ST83	Poultry	Bovine
SAL_HA8224AA	FSIS1609501	Muenchen	MhPL-2	ST83	Poultry	Avian
SAL_HA8669AA	FSIS1609327	Muenchen	MhPL-2	ST83	Poultry	Avian
SAL_HA8914AA	CFSAN003887	Muenchen	MhPL-2	ST83	Environment	Plant
SAL_HA9676AA	CFSAN058844	Muenchen	MhPL-2	ST83	Poultry	Avian
SAL_HA9683AA	CFSAN058843	Muenchen	MhPL-2	ST83	Poultry	Avian
SAL_HA9735AA	CFSAN058832	Muenchen	MhPL-2	ST83	Poultry	Avian
SAL_IA2314AA	CFSAN059166	Muenchen	MhPL-2	ST83	Poultry	Avian
SAL_IA2323AA	FSIS1709843	Muenchen	MhPL-2	ST83	Poultry	Bovine
SAL_IA2370AA	FSIS1609395	Muenchen	MhPL-2	ST83	Poultry	Avian
SAL_IA2492AA	CFSAN059158	Muenchen	MhPL-2	ST83	Poultry	Avian
SAL_IA2493AA	CFSAN059155	Muenchen	MhPL-2	ST83	Poultry	Avian
SAL_IA2494AA	CFSAN059159	Muenchen	MhPL-2	ST83	Poultry	Avian
SAL_IA2495AA	CFSAN059156	Muenchen	MhPL-2	ST83	Poultry	Avian
SAL_IA2496AA	CFSAN059157	Muenchen	MhPL-2	ST83	Poultry	Avian
SAL_IA2621AA	CFSAN059237	Muenchen	MhPL-2	ST83	Poultry	Avian
SAL_IA2666AA	CFSAN059225	Muenchen	MhPL-2	ST83	Poultry	Avian
SAL_IA2697AA	CFSAN059207	Muenchen	MhPL-2	ST83	Poultry	Avian
SAL_IA2704AA	CFSAN059201	Muenchen	MhPL-2	ST83	Poultry	Avian
SAL_IA2725AA	CFSAN059188	Muenchen	MhPL-2	ST83	Poultry	Avian
SAL_IA3708AA	FSIS1710129	Muenchen	MhPL-2	ST83	Poultry	Swine
SAL_IA4887AA	FSIS1709930	Muenchen	MhPL-2	ST83	Poultry	Avian
SAL_IA4931AA	CFSAN059299	Muenchen	MhPL-2	ST83	Animal	ND
SAL_IA4956AA	CFSAN059283	Muenchen	MhPL-2	ST83	Poultry	Avian
SAL_IA4962AA	CFSAN059282	Muenchen	MhPL-2	ST83	Environment	Soil/Dust
SAL_IA5478AA	FSIS1709971	Muenchen	MhPL-2	ST83	Poultry	Bovine
SAL_IA5504AA	CFSAN059807	Muenchen	MhPL-2	ST83	Environment	Soil/Dust
SAL_IA5509AA	CFSAN059808	Muenchen	MhPL-2	ST83	Environment	Soil/Dust
SAL_IA6012AA	CFSAN059759	Muenchen	MhPL-2	ST83	Poultry	Bovine
SAL_IA6019AA	CFSAN059760	Muenchen	MhPL-2	ST83	Poultry	Bovine
SAL_IA6034AA	CFSAN059779	Muenchen	MhPL-2	ST83	Poultry	Avian
SAL_IA6380AA	CFSAN058768	Muenchen	MhPL-2	ST83	Poultry	Avian
SAL_IA6529AA	PNUSAS008741	Muenchen	MhPL-2	ST83	Human	Human
SAL_IA6557AA	CFSAN058766	Muenchen	MhPL-2	ST83	Poultry	Avian
SAL_IA6569AA	CFSAN058784	Muenchen	MhPL-2	ST83	Poultry	Avian
SAL_IA6576AA	CFSAN058776	Muenchen	MhPL-2	ST83	Poultry	Avian
SAL_IA6577AA	CFSAN058787	Muenchen	MhPL-2	ST83	Poultry	Avian
SAL_IA6579AA	CFSAN058780	Muenchen	MhPL-2	ST83	Poultry	Avian
SAL_IA6582AA	CFSAN058774	Muenchen	MhPL-2	ST83	Poultry	Avian
SAL_IA7098AA	CFSAN059825	Muenchen	MhPL-2	ST83	Poultry	Avian
SAL_IA7102AA	CFSAN059827	Muenchen	MhPL-2	ST83	Poultry	Avian
SAL_IA7103AA	CFSAN059826	Muenchen	MhPL-2	ST83	Poultry	Avian
SAL_IA7104AA	CFSAN059828	Muenchen	MhPL-2	ST83	Poultry	Avian
SAL_IA7106AA	CFSAN059834	Muenchen	MhPL-2	ST83	Environment	Soil/Dust
SAL_IA9042AA	CFSAN003887	Muenchen	MhPL-2	ST83	Environment	Plant
SAL_JA1677AA	CFSAN046146	Muenchen	MhPL-2	ST83	Poultry	Avian
SAL_JA1679AA	CFSAN047606	Muenchen	MhPL-2	ST83	Poultry	Avian
SAL_JA1681AA	CFSAN047601	Muenchen	MhPL-2	ST83	Poultry	Avian
SAL_JA1886AA	FSIS1710746	Muenchen	MhPL-2	ST83	Poultry	Swine
SAL_JA2198AA	FSIS1700027	Muenchen	MhPL-2	ST83	Poultry	Avian
SAL_JA2803AA	FSIS1711020	Muenchen	MhPL-2	ST83	Poultry	Avian
SAL_JA3388AA	FSIS1700472	Muenchen	MhPL-2	ST83	Poultry	Bovine
SAL_JA4170AA	FSIS1700953	Muenchen	MhPL-2	ST83	Poultry	Avian
SAL_JA4188AA	FSIS1700453	Muenchen	MhPL-2	ST83	Poultry	Bovine
SAL_JA4202AA	FSIS1700947	Muenchen	MhPL-2	ST83	Poultry	Swine
SAL_JA4468AA	OH-16-16034-2	Muenchen	MhPL-2	ST83	Poultry	Avian
SAL_JA4469AA	OH-16-16034-1	Muenchen	MhPL-2	ST83	Poultry	Avian
SAL_JA8604AA	FSIS1701382	Muenchen	MhPL-2	ST83	Poultry	Bovine
SAL_JA8873AA	FSIS1702149	Muenchen	MhPL-2	ST83	Poultry	Bovine
SAL_JA9194AA	CFSAN064748	Muenchen	MhPL-2	ST83	Poultry	Bovine
SAL_JA9554AA	CFSAN063774	Muenchen	MhPL-2	ST83	Poultry	Bovine
SAL_JA9570AA	CFSAN063772	Muenchen	MhPL-2	ST83	Environment	Soil/Dust
SAL_JA9642AA	CFSAN047616	Muenchen	MhPL-2	ST83	Poultry	Avian
SAL_JA9784AA	FSIS1701375	Muenchen	MhPL-2	ST83	Poultry	Swine
SAL_KA0168AA	OH-16-21422-2	Muenchen	MhPL-2	ST83	Poultry	Avian
SAL_KA0231AA	PNUSAS015689	Muenchen	MhPL-2	ST83	Poultry	Avian
SAL_KA1003AA	FSIS1702249	Muenchen	MhPL-2	ST83	Poultry	Swine
SAL_KA1025AA	FSIS1702027	Muenchen	MhPL-2	ST83	Poultry	Avian
SAL_KA2107AA	IA-2014047415	Muenchen	MhPL-2	ST83	Poultry	Bovine
SAL_KA2374AA	FSIS1702597	Muenchen	MhPL-2	ST83	Poultry	Avian
SAL_KA3074AA	FSIS1702341	Muenchen	MhPL-2	ST83	Poultry	Bovine
SAL_KA3130AA	FDA00002897	Muenchen	MhPL-2	ST83	Environment	Soil/Dust
SAL_KA4606AA	FSIS1702849	Muenchen	MhPL-2	ST83	Poultry	Bovine
SAL_KA4614AA	FSIS1702850	Muenchen	MhPL-2	ST83	Poultry	Bovine
SAL_KA5468AA	PNUSAS018870	Muenchen	MhPL-2	ST83	Human	Human
SAL_KA6197AA	FSIS1703007	Muenchen	MhPL-2	ST83	Poultry	Avian
SAL_KA6271AA	FSIS1703144	Muenchen	MhPL-2	ST83	Poultry	Bovine
SAL_KA6647AA	FSIS1703293	Muenchen	MhPL-2	ST83	Poultry	Bovine
SAL_KA7108AA	FSIS1703313	Muenchen	MhPL-2	ST83	Poultry	Avian
SAL_KA7150AA	FSIS1703190	Muenchen	MhPL-2	ST83	Poultry	Bovine
SAL_KA7258AA	ADRDL-762	Muenchen	MhPL-2	ST83	Poultry	Avian
SAL_KA9527AA	CFSAN067285	Muenchen	MhPL-2	ST83	Poultry	Avian
SAL_KA9920AA	FSIS1703691	Muenchen	MhPL-2	ST83	Poultry	Bovine
SAL_KA9923AA	FSIS1703634	Muenchen	MhPL-2	ST83	Poultry	Bovine
SAL_LA0023AA	FSIS1703560	Muenchen	MhPL-2	ST83	Poultry	Swine
SAL_LA0394AA	FSIS11703934	Muenchen	MhPL-2	ST83	Poultry	Bovine
SAL_LA0406AA	FSIS11703937	Muenchen	MhPL-2	ST83	Poultry	Avian
SAL_LA0607AA	FSIS11703977	Muenchen	MhPL-2	ST83	Poultry	Bovine
SAL_LA0637AA	FSIS11703928	Muenchen	MhPL-2	ST83	Poultry	Bovine
SAL_LA0776AA	CFSAN067850	Muenchen	MhPL-2	ST83	Poultry	Avian
SAL_LA0782AA	CFSAN067834	Muenchen	MhPL-2	ST83	Poultry	Avian
SAL_LA0785AA	CFSAN067833	Muenchen	MhPL-2	ST83	Poultry	Avian
SAL_LA1158AA	FSIS21720081	Muenchen	MhPL-2	ST83	Poultry	Bovine
SAL_LA1324AA	CFSAN067891	Muenchen	MhPL-2	ST83	Poultry	Avian
SAL_LA1363AA	CFSAN067894	Muenchen	MhPL-2	ST83	Poultry	Avian
SAL_LA1814AA	FSIS11704060	Muenchen	MhPL-2	ST83	Poultry	Bovine
SAL_LA1821AA	FSIS11704049	Muenchen	MhPL-2	ST83	Poultry	Bovine
SAL_LA3617AA	FSIS21720120	Muenchen	MhPL-2	ST83	Poultry	Avian
SAL_LA3697AA	FSIS21720132	Muenchen	MhPL-2	ST83	Poultry	Bovine
SAL_LA6044AA	FSIS11704413	Muenchen	MhPL-2	ST83	Poultry	Bovine
SAL_LA6092AA	CFSAN069214	Muenchen	MhPL-2	ST83	Poultry	Avian
SAL_LA6141AA	CFSAN069192	Muenchen	MhPL-2	ST83	Poultry	Avian
SAL_LA6180AA	CFSAN069161	Muenchen	MhPL-2	ST83	Poultry	Avian
SAL_LA6183AA	CFSAN069194	Muenchen	MhPL-2	ST83	Poultry	Avian
SAL_LA8190AA	FSIS21720260	Muenchen	MhPL-2	ST83	Poultry	Avian
SAL_LA9015AA	FSIS11704642	Muenchen	MhPL-2	ST83	Poultry	Bovine
SAL_LA9350AA	FSIS21720291	Muenchen	MhPL-2	ST83	Poultry	Swine
SAL_LA9356AA	FSIS21720201	Muenchen	MhPL-2	ST83	Poultry	Swine
SAL_MA1520AA	CFSAN003883	Muenchen	MhPL-2	ST83	Environment	Plant
SAL_MA3012AA	CFSAN070486	Muenchen	MhPL-2	ST83	Poultry	Avian
SAL_MA3919AA	CFSAN070529	Muenchen	MhPL-2	ST83	Poultry	Avian
SAL_MA3923AA	CFSAN070528	Muenchen	MhPL-2	ST83	Poultry	Avian
SAL_MA3933AA	CFSAN070524	Muenchen	MhPL-2	ST83	Poultry	Avian
SAL_MA3936AA	CFSAN070514	Muenchen	MhPL-2	ST83	Poultry	Avian
SAL_MA3949AA	CFSAN070509	Muenchen	MhPL-2	ST83	Poultry	Avian
SAL_MA4742AA	PNUSAS027052	Muenchen	MhPL-2	ST83	Human	Human
SAL_MA4868AA	FSIS11704666	Muenchen	MhPL-2	ST83	Poultry	Bovine
SAL_MA5264AA	CFSAN070541	Muenchen	MhPL-2	ST83	Poultry	Avian
SAL_MA5276AA	CFSAN070574	Muenchen	MhPL-2	ST83	Poultry	Avian
SAL_MA5278AA	CFSAN070544	Muenchen	MhPL-2	ST83	Poultry	Avian
SAL_MA5280AA	CFSAN071175	Muenchen	MhPL-2	ST83	Poultry	Avian
SAL_MA5311AA	FSIS11705167	Muenchen	MhPL-2	ST83	Poultry	Avian
SAL_MA5735AA	CFSAN071219	Muenchen	MhPL-2	ST83	Poultry	Avian
SAL_MA5736AA	CFSAN071218	Muenchen	MhPL-2	ST83	Poultry	Avian
SAL_MA5740AA	CFSAN071201	Muenchen	MhPL-2	ST83	Poultry	Avian
SAL_MA5742AA	CFSAN071222	Muenchen	MhPL-2	ST83	Poultry	Avian
SAL_MA5762AA	CFSAN071204	Muenchen	MhPL-2	ST83	Poultry	Avian
SAL_MA5791AA	CFSAN071211	Muenchen	MhPL-2	ST83	Poultry	Avian
SAL_MA5794AA	CFSAN071190	Muenchen	MhPL-2	ST83	Poultry	Avian
SAL_MA6539AA	FSIS11705717	Muenchen	MhPL-2	ST83	Poultry	Bovine
SAL_MA6911AA	CFSAN071217	Muenchen	MhPL-2	ST83	Poultry	Avian
SAL_MA6912AA	CFSAN071209	Muenchen	MhPL-2	ST83	Poultry	Avian
SAL_MA6931AA	CFSAN071437	Muenchen	MhPL-2	ST83	Poultry	Avian
SAL_MA6942AA	CFSAN071436	Muenchen	MhPL-2	ST83	Poultry	Avian
SAL_MA6949AA	CFSAN071438	Muenchen	MhPL-2	ST83	Poultry	Avian
SAL_MA6956AA	CFSAN071445	Muenchen	MhPL-2	ST83	Poultry	Avian
SAL_MA6966AA	CFSAN071432	Muenchen	MhPL-2	ST83	Poultry	Avian
SAL_MA7201AA	CFSAN071799	Muenchen	MhPL-2	ST83	Poultry	Avian
SAL_MA7363AA	CFSAN071788	Muenchen	MhPL-2	ST83	Poultry	Avian
SAL_MA7375AA	FSIS21720628	Muenchen	MhPL-2	ST83	Poultry	Avian
SAL_MA7491AA	FSIS11705696	Muenchen	MhPL-2	ST83	Poultry	Swine
SAL_MA7493AA	FSIS11705574	Muenchen	MhPL-2	ST83	Poultry	Bovine
SAL_MA7498AA	FSIS11705463	Muenchen	MhPL-2	ST83	Poultry	Bovine
SAL_MA7663AA	CFSAN071210	Muenchen	MhPL-2	ST83	Poultry	Avian
SAL_MA7951AA	CFSAN071810	Muenchen	MhPL-2	ST83	Poultry	Avian
SAL_MA8278AA	FSIS21720652	Muenchen	MhPL-2	ST83	Poultry	Avian
SAL_MA8783AA	FSIS11705052	Muenchen	MhPL-2	ST83	Poultry	Swine
SAL_MA8785AA	FSIS11705055	Muenchen	MhPL-2	ST83	Poultry	Swine
SAL_MA8825AA	FSIS11705651	Muenchen	MhPL-2	ST83	Poultry	Swine
SAL_MA8874AA	FSIS11705974	Muenchen	MhPL-2	ST83	Poultry	Swine
SAL_MA8958AA	FSIS11705909	Muenchen	MhPL-2	ST83	Poultry	Bovine
SAL_MA9009AA	CFSAN071835	Muenchen	MhPL-2	ST83	Poultry	Avian
SAL_MA9013AA	CFSAN070545	Muenchen	MhPL-2	ST83	Poultry	Avian
SAL_MA9024AA	CFSAN070534	Muenchen	MhPL-2	ST83	Poultry	Avian
SAL_MA9072AA	CFSAN071834	Muenchen	MhPL-2	ST83	Poultry	Avian
SAL_MA9073AA	CFSAN071831	Muenchen	MhPL-2	ST83	Poultry	Avian
SAL_MA9074AA	CFSAN070536	Muenchen	MhPL-2	ST83	Poultry	Avian
SAL_MA9079AA	CFSAN071833	Muenchen	MhPL-2	ST83	Poultry	Avian
SAL_MA9084AA	CFSAN070537	Muenchen	MhPL-2	ST83	Poultry	Avian
SAL_MA9085AA	CFSAN070543	Muenchen	MhPL-2	ST83	Poultry	Avian
SAL_MA9086AA	CFSAN071830	Muenchen	MhPL-2	ST83	Poultry	Avian
SAL_MA9090AA	CFSAN071839	Muenchen	MhPL-2	ST83	Poultry	Avian
SAL_MA9091AA	CFSAN071837	Muenchen	MhPL-2	ST83	Poultry	Avian
SAL_MA9092AA	CFSAN071836	Muenchen	MhPL-2	ST83	Poultry	Avian
SAL_MA9100AA	CFSAN070504	Muenchen	MhPL-2	ST83	Poultry	Avian
SAL_MA9101AA	CFSAN070538	Muenchen	MhPL-2	ST83	Poultry	Avian
SAL_MA9605AA	CVM N16S186	Muenchen	MhPL-2	ST83	Poultry	Avian
SAL_MA9648AA	CVM N16S083	Muenchen	MhPL-2	ST83	Poultry	Avian
SAL_MA9714AA	CVM N16S317	Muenchen	MhPL-2	ST83	Poultry	Avian
SAL_MA9753AA	CVM N16S358	Muenchen	MhPL-2	ST83	Poultry	Avian
SAL_MA9776AA	CVM N16S248	Muenchen	MhPL-2	ST83	Poultry	Avian
[truncated: 4,143 more rows]

## Sheet: Source niche distribution
Source Niche	Montevideo				Bareilly		Saintpaul		Muenchen
	MvPL-1	MvPL-2	MvPL-3	MvPL-4	BPL-1	BPL-2	SPL-1	SPL-2	MhPL-1	MhPL-2
Animal	11	12	10	4	5	16	4	42	38	5
Poultry	107	693	4	89	0	4	3	739	69	759
Human	115	43	34	81	6	539	33	660	142	65
host-source total	233	748	48	174	11	559	40	1441	249	829
Environment	54	94	175	146	34	68	234	150	482	32
Food	27	20	8	53	0	55	0	45	25	6
Feed	18	40	0	8	0	1	0	12	1	13
environment-source total	99	154	183	207	34	124	234	207	508	51
Laboratory	1	1	2	0	0	0	0	1	4	0
all total	333	903	233	381	45	683	274	1649	761	880
