# Supplementary material for: Whole-Genome-Based Survey for Polyphyletic Serovars of Salmonella enterica subsp. enterica Provides New Insights into Public Health Surveillance
Source: Int J Mol Sci. 2020 Jul 23;21(15):5226. doi: 10.3390/ijms21155226 (PMC7432358; doi:10.3390/ijms21155226)
Supplement: Supplementary file 1 [file ijms-21-05226-s001.zip › Supplementary Files/Supplementary Table S6.xlsx]

## Sheet: Sheet1
O-antigen			H1-antigen			H2-antigen
Serogroup C1	Serogroup B	Serogroup C2	Serogroup C1	Serogroup B	Serogroup C2	Serogroup C1	Serogroup B	Serogroup C2
wdaB	gnd	wbaZ	fliY	fliY	fliS	hin	hin	hin
wdaC	ddhD	abe	fliZ	fliS	fliD	fljA	fljA	fljA
wzx	wbaP	wbaP	fliS	fliD	fliA	fljB	fljB	fljB
wdaD	abe	wbaR	fliD	fliA	fliC
wzy	wzx	rmlD	fliA	fliC
manB	manB	rmlA	fliC	fliB
galF	ddhC	wbaW
manC	rmlA	manB
gnd	wbaV	manC
	wbaU	ddhA
	rmlC	gnd
	rmlB	ddhB
	galF	galF
	manC
	ddhA
	ddhB
	rmlD
	wbaN
