# Supplementary material for: Whole-Genome-Based Survey for Polyphyletic Serovars of Salmonella enterica subsp. enterica Provides New Insights into Public Health Surveillance
Source: Int J Mol Sci. 2020 Jul 23;21(15):5226. doi: 10.3390/ijms21155226 (PMC7432358; doi:10.3390/ijms21155226)
Supplement: Supplementary file 1 [file ijms-21-05226-s001.zip › Supplementary Files/Supplementary Table S7.xlsx]

## Sheet: non enterica subspecies
assembly_accession	bioproject	biosample	wgs_master	refseq_category	taxid	species_taxid	organism_name	infraspecific_name	isolate	version_status	assembly_level	release_type	genome_rep	seq_rel_date	asm_name	submitter	gbrs_paired_asm	paired_asm_comp	ftp_path	excluded_from_refseq
GCA_000018625.1	PRJNA13030	SAMN02604141		na	41514	28901	Salmonella enterica subsp. arizonae serovar 62:z4,z23:-	strain=RSK2980		latest	Complete Genome	Major	Full	2007-11-21	ASM1862v1	The Salmonella enterica serovar Arizonae Genome Sequencing Project	GCF_000018625.1	identical	ftp://ftp.ncbi.nlm.nih.gov/genomes/all/GCA/000/018/625/GCA_000018625.1_ASM1862v1
GCA_000376525.1	PRJNA176876	SAMN02415237	ANHR00000000.1	na	1240348	28901	Salmonella enterica subsp. houtenae serovar 16:z4,z32:-- str. RKS3027	strain=RKS3027		latest	Contig	Major	Full	2013-04-22	W41	Harbin Medical University	GCF_000376525.1	identical	ftp://ftp.ncbi.nlm.nih.gov/genomes/all/GCA/000/376/525/GCA_000376525.1_W41
GCA_000486145.1	PRJNA161827	SAMN00990755	AOXE00000000.1	na	1173951	28901	Salmonella enterica subsp. salamae serovar 58:l,z13,z28:z6 str. 00-0163	strain=00-0163		latest	Contig	Major	Full	2013-10-28	ASM48614v1	FDA	GCF_000486145.1	identical	ftp://ftp.ncbi.nlm.nih.gov/genomes/all/GCA/000/486/145/GCA_000486145.1_ASM48614v1
GCA_000486225.1	PRJNA161825	SAMN00990754	AOXI00000000.1	na	1173950	28901	Salmonella enterica subsp. indica serovar 6,14,25:z10:1,(2),7 str. 1121	strain=1121		latest	Contig	Major	Full	2013-10-28	ASM48622v1	FDA	GCF_000486225.1	identical	ftp://ftp.ncbi.nlm.nih.gov/genomes/all/GCA/000/486/225/GCA_000486225.1_ASM48622v1
GCA_000756465.1	PRJNA215272	SAMN03072812		na	1386967	28901	Salmonella enterica subsp. arizonae serovar 62:z36:- str. RKS2983	strain=RKS2983		latest	Complete Genome	Major	Full	2014-09-22	ASM75646v1	Harbin Medical University	GCF_000756465.1	identical	ftp://ftp.ncbi.nlm.nih.gov/genomes/all/GCA/000/756/465/GCA_000756465.1_ASM75646v1
GCA_001448925.1	PRJNA177612	SAMN03470773	LHTK00000000.1	na	1245396	28901	Salmonella enterica subsp. arizonae serovar 62:z36:- str. 5335/86	strain=5335/86		latest	Contig	Major	Full	2015-11-27	ASM144892v1	Laboratory for Foodborne Zoonoses	GCF_001448925.1	identical	ftp://ftp.ncbi.nlm.nih.gov/genomes/all/GCA/001/448/925/GCA_001448925.1_ASM144892v1
GCA_001448945.1	PRJNA177614	SAMN03470774	LHTL00000000.1	na	1243608	28901	Salmonella enterica subsp. arizonae serovar 63:g,z51:- str. So 20/20	strain=So 20/20		latest	Contig	Major	Full	2015-11-27	ASM144894v1	Laboratory for Foodborne Zoonoses	GCF_001448945.1	identical	ftp://ftp.ncbi.nlm.nih.gov/genomes/all/GCA/001/448/945/GCA_001448945.1_ASM144894v1
GCA_001478385.1	PRJNA242614	SAMN02699295	JYXQ00000000.1	na	1192839	28901	Salmonella enterica subsp. arizonae serovar 18:z4,z23:-	strain=CVM N38891		latest	Contig	Major	Full	2015-12-22	Salmonella enterica CVM N38891-SQ v1.0	FDA	GCF_001478385.1	identical	ftp://ftp.ncbi.nlm.nih.gov/genomes/all/GCA/001/478/385/GCA_001478385.1_Salmonella_enterica_CVM_N38891-SQ_v1.0
GCA_001478655.1	PRJNA242614	SAMN02699200	JYTZ00000000.1	na	1192839	28901	Salmonella enterica subsp. arizonae serovar 18:z4,z23:-	strain=CVM N29355		latest	Contig	Major	Full	2015-12-22	Salmonella enterica CVM N29355-SQ v1.0	FDA	GCF_001478655.1	identical	ftp://ftp.ncbi.nlm.nih.gov/genomes/all/GCA/001/478/655/GCA_001478655.1_Salmonella_enterica_CVM_N29355-SQ_v1.0
GCA_001479245.1	PRJNA242614	SAMN02699243	JYVQ00000000.1	na	1192839	28901	Salmonella enterica subsp. arizonae serovar 18:z4,z23:-	strain=CVM N31597		latest	Contig	Major	Full	2015-12-22	Salmonella enterica CVM N31597-SQ v1.0	FDA	GCF_001479245.1	identical	ftp://ftp.ncbi.nlm.nih.gov/genomes/all/GCA/001/479/245/GCA_001479245.1_Salmonella_enterica_CVM_N31597-SQ_v1.0
GCA_001832225.1	PRJNA186035	SAMN04961975	MLYZ00000000.1	na	1911136	28901	Salmonella enterica subsp. diarizonae serovar 38:[k]:-	strain=CFSAN044908		latest	Contig	Major	Full	2016-10-24	ASM183222v1	Center for Food Safety and Applied Nutrition	GCF_001832225.1	identical	ftp://ftp.ncbi.nlm.nih.gov/genomes/all/GCA/001/832/225/GCA_001832225.1_ASM183222v1
GCA_001832245.1	PRJNA186035	SAMN04961987	MLXP00000000.1	na	1911136	28901	Salmonella enterica subsp. diarizonae serovar 38:[k]:-	strain=CFSAN044920		latest	Contig	Major	Full	2016-10-24	ASM183224v1	Center for Food Safety and Applied Nutrition	GCF_001832245.1	identical	ftp://ftp.ncbi.nlm.nih.gov/genomes/all/GCA/001/832/245/GCA_001832245.1_ASM183224v1
GCA_001832255.1	PRJNA186035	SAMN04961990	MLXQ00000000.1	na	1173779	28901	Salmonella enterica subsp. diarizonae serovar 60:r:e,n,x,z15	strain=CFSAN044923		latest	Contig	Major	Full	2016-10-24	ASM183225v1	Center for Food Safety and Applied Nutrition	GCF_001832255.1	identical	ftp://ftp.ncbi.nlm.nih.gov/genomes/all/GCA/001/832/255/GCA_001832255.1_ASM183225v1
GCA_001832285.1	PRJNA186035	SAMN04962019	MLXR00000000.1	na	1911136	28901	Salmonella enterica subsp. diarizonae serovar 38:[k]:-	strain=CFSAN044946		latest	Contig	Major	Full	2016-10-24	ASM183228v1	Center for Food Safety and Applied Nutrition	GCF_001832285.1	identical	ftp://ftp.ncbi.nlm.nih.gov/genomes/all/GCA/001/832/285/GCA_001832285.1_ASM183228v1
GCA_001832305.1	PRJNA186035	SAMN04962020	MLXS00000000.1	na	1911136	28901	Salmonella enterica subsp. diarizonae serovar 38:[k]:-	strain=CFSAN044947		latest	Contig	Major	Full	2016-10-24	ASM183230v1	Center for Food Safety and Applied Nutrition	GCF_001832305.1	identical	ftp://ftp.ncbi.nlm.nih.gov/genomes/all/GCA/001/832/305/GCA_001832305.1_ASM183230v1
GCA_001832335.1	PRJNA186035	SAMN04962047	MLXT00000000.1	na	1173779	28901	Salmonella enterica subsp. diarizonae serovar 60:r:e,n,x,z15	strain=CFSAN044974		latest	Contig	Major	Full	2016-10-24	ASM183233v1	Center for Food Safety and Applied Nutrition	GCF_001832335.1	identical	ftp://ftp.ncbi.nlm.nih.gov/genomes/all/GCA/001/832/335/GCA_001832335.1_ASM183233v1
GCA_001832385.1	PRJNA186035	SAMN04962055	MLXU00000000.1	na	1173779	28901	Salmonella enterica subsp. diarizonae serovar 60:r:e,n,x,z15	strain=CFSAN044982		latest	Contig	Major	Full	2016-10-24	ASM183238v1	Center for Food Safety and Applied Nutrition	GCF_001832385.1	identical	ftp://ftp.ncbi.nlm.nih.gov/genomes/all/GCA/001/832/385/GCA_001832385.1_ASM183238v1
GCA_001832405.1	PRJNA186035	SAMN04962089	MLXV00000000.1	na	1173779	28901	Salmonella enterica subsp. diarizonae serovar 60:r:e,n,x,z15	strain=CFSAN044987		latest	Contig	Major	Full	2016-10-24	ASM183240v1	Center for Food Safety and Applied Nutrition	GCF_001832405.1	identical	ftp://ftp.ncbi.nlm.nih.gov/genomes/all/GCA/001/832/405/GCA_001832405.1_ASM183240v1
GCA_001832425.1	PRJNA186035	SAMN04962108	MLXX00000000.1	na	1173779	28901	Salmonella enterica subsp. diarizonae serovar 60:r:e,n,x,z15	strain=CFSAN045006		latest	Contig	Major	Full	2016-10-24	ASM183242v1	Center for Food Safety and Applied Nutrition	GCF_001832425.1	identical	ftp://ftp.ncbi.nlm.nih.gov/genomes/all/GCA/001/832/425/GCA_001832425.1_ASM183242v1
GCA_001832445.1	PRJNA186035	SAMN04962114	MLXZ00000000.1	na	1911136	28901	Salmonella enterica subsp. diarizonae serovar 38:[k]:-	strain=CFSAN045012		latest	Contig	Major	Full	2016-10-24	ASM183244v1	Center for Food Safety and Applied Nutrition	GCF_001832445.1	identical	ftp://ftp.ncbi.nlm.nih.gov/genomes/all/GCA/001/832/445/GCA_001832445.1_ASM183244v1
GCA_001832465.1	PRJNA186035	SAMN04962115	MLYA00000000.1	na	1911136	28901	Salmonella enterica subsp. diarizonae serovar 38:[k]:-	strain=CFSAN045013		latest	Contig	Major	Full	2016-10-24	ASM183246v1	Center for Food Safety and Applied Nutrition	GCF_001832465.1	identical	ftp://ftp.ncbi.nlm.nih.gov/genomes/all/GCA/001/832/465/GCA_001832465.1_ASM183246v1
GCA_001832505.1	PRJNA186035	SAMN04962117	MLYB00000000.1	na	1173779	28901	Salmonella enterica subsp. diarizonae serovar 60:r:e,n,x,z15	strain=CFSAN045015		latest	Contig	Major	Full	2016-10-24	ASM183250v1	Center for Food Safety and Applied Nutrition	GCF_001832505.1	identical	ftp://ftp.ncbi.nlm.nih.gov/genomes/all/GCA/001/832/505/GCA_001832505.1_ASM183250v1
GCA_001832525.1	PRJNA186035	SAMN04962120	MLYC00000000.1	na	1911136	28901	Salmonella enterica subsp. diarizonae serovar 38:[k]:-	strain=CFSAN045018		latest	Contig	Major	Full	2016-10-24	ASM183252v1	Center for Food Safety and Applied Nutrition	GCF_001832525.1	identical	ftp://ftp.ncbi.nlm.nih.gov/genomes/all/GCA/001/832/525/GCA_001832525.1_ASM183252v1
GCA_001832565.1	PRJNA186035	SAMN04962152	MLYF00000000.1	na	1173779	28901	Salmonella enterica subsp. diarizonae serovar 60:r:e,n,x,z15	strain=CFSAN045030		latest	Contig	Major	Full	2016-10-24	ASM183256v1	Center for Food Safety and Applied Nutrition	GCF_001832565.1	identical	ftp://ftp.ncbi.nlm.nih.gov/genomes/all/GCA/001/832/565/GCA_001832565.1_ASM183256v1
GCA_001832585.1	PRJNA186035	SAMN04962157	MLYG00000000.1	na	1911136	28901	Salmonella enterica subsp. diarizonae serovar 38:[k]:-	strain=CFSAN045035		latest	Contig	Major	Full	2016-10-24	ASM183258v1	Center for Food Safety and Applied Nutrition	GCF_001832585.1	identical	ftp://ftp.ncbi.nlm.nih.gov/genomes/all/GCA/001/832/585/GCA_001832585.1_ASM183258v1
GCA_001832605.1	PRJNA186035	SAMN04962158	MLYH00000000.1	na	1911135	28901	Salmonella enterica subsp. diarizonae serovar 16:z10:e,n,x,z15	strain=CFSAN045036		latest	Contig	Major	Full	2016-10-24	ASM183260v1	Center for Food Safety and Applied Nutrition	GCF_001832605.1	identical	ftp://ftp.ncbi.nlm.nih.gov/genomes/all/GCA/001/832/605/GCA_001832605.1_ASM183260v1
GCA_001832645.1	PRJNA186035	SAMN04962160	MLYI00000000.1	na	1911135	28901	Salmonella enterica subsp. diarizonae serovar 16:z10:e,n,x,z15	strain=CFSAN045038		latest	Contig	Major	Full	2016-10-24	ASM183264v1	Center for Food Safety and Applied Nutrition	GCF_001832645.1	identical	ftp://ftp.ncbi.nlm.nih.gov/genomes/all/GCA/001/832/645/GCA_001832645.1_ASM183264v1
GCA_001832665.1	PRJNA186035	SAMN04962163	MLYJ00000000.1	na	1911136	28901	Salmonella enterica subsp. diarizonae serovar 38:[k]:-	strain=CFSAN045041		latest	Contig	Major	Full	2016-10-24	ASM183266v1	Center for Food Safety and Applied Nutrition	GCF_001832665.1	identical	ftp://ftp.ncbi.nlm.nih.gov/genomes/all/GCA/001/832/665/GCA_001832665.1_ASM183266v1
GCA_001832725.1	PRJNA186035	SAMN04961977	MLXO00000000.1	na	1911137	28901	Salmonella enterica subsp. diarizonae serovar 59:[k]:z35	strain=CFSAN044910		latest	Contig	Major	Full	2016-10-24	ASM183272v1	Center for Food Safety and Applied Nutrition	GCF_001832725.1	identical	ftp://ftp.ncbi.nlm.nih.gov/genomes/all/GCA/001/832/725/GCA_001832725.1_ASM183272v1
GCA_001832765.1	PRJNA186035	SAMN04962056	MLZD00000000.1	na	1173779	28901	Salmonella enterica subsp. diarizonae serovar 60:r:e,n,x,z15	strain=CFSAN044983		latest	Contig	Major	Full	2016-10-24	ASM183276v1	Center for Food Safety and Applied Nutrition	GCF_001832765.1	identical	ftp://ftp.ncbi.nlm.nih.gov/genomes/all/GCA/001/832/765/GCA_001832765.1_ASM183276v1
GCA_001832775.1	PRJNA186035	SAMN04962106	MLXW00000000.1	na	1173779	28901	Salmonella enterica subsp. diarizonae serovar 60:r:e,n,x,z15	strain=CFSAN045004		latest	Contig	Major	Full	2016-10-24	ASM183277v1	Center for Food Safety and Applied Nutrition	GCF_001832775.1	identical	ftp://ftp.ncbi.nlm.nih.gov/genomes/all/GCA/001/832/775/GCA_001832775.1_ASM183277v1
GCA_001832805.1	PRJNA186035	SAMN04962109	MLXY00000000.1	na	1911136	28901	Salmonella enterica subsp. diarizonae serovar 38:[k]:-	strain=CFSAN045007		latest	Contig	Major	Full	2016-10-24	ASM183280v1	Center for Food Safety and Applied Nutrition	GCF_001832805.1	identical	ftp://ftp.ncbi.nlm.nih.gov/genomes/all/GCA/001/832/805/GCA_001832805.1_ASM183280v1
GCA_001832825.1	PRJNA186035	SAMN04962122	MLYD00000000.1	na	1911136	28901	Salmonella enterica subsp. diarizonae serovar 38:[k]:-	strain=CFSAN045020		latest	Contig	Major	Full	2016-10-24	ASM183282v1	Center for Food Safety and Applied Nutrition	GCF_001832825.1	identical	ftp://ftp.ncbi.nlm.nih.gov/genomes/all/GCA/001/832/825/GCA_001832825.1_ASM183282v1
GCA_001832845.1	PRJNA186035	SAMN04962146	MLYE00000000.1	na	1911136	28901	Salmonella enterica subsp. diarizonae serovar 38:[k]:-	strain=CFSAN045024		latest	Contig	Major	Full	2016-10-24	ASM183284v1	Center for Food Safety and Applied Nutrition	GCF_001832845.1	identical	ftp://ftp.ncbi.nlm.nih.gov/genomes/all/GCA/001/832/845/GCA_001832845.1_ASM183284v1
GCA_001951365.1	PRJNA292661	SAMN02887259	AWRK00000000.1	na	1395111	28901	Salmonella enterica subsp. arizonae serovar 18:z4,z23:- str. CVM N18383	strain=N18383		latest	Contig	Major	Full	2017-01-13	ASM195136v1	FDA	GCF_001951365.1	identical	ftp://ftp.ncbi.nlm.nih.gov/genomes/all/GCA/001/951/365/GCA_001951365.1_ASM195136v1
GCA_001951375.1	PRJNA292661	SAMN02887260	AWRJ00000000.1	na	1395112	28901	Salmonella enterica subsp. arizonae serovar 18:z4,z23:- str. CVM N18503	strain=N18503		latest	Contig	Major	Full	2017-01-13	ASM195137v1	FDA	GCF_001951375.1	identical	ftp://ftp.ncbi.nlm.nih.gov/genomes/all/GCA/001/951/375/GCA_001951375.1_ASM195137v1
GCA_001951385.1	PRJNA292661	SAMN02887274	AWRN00000000.1	na	1395108	28901	Salmonella enterica subsp. arizonae serovar 18:z4,z23:- str. CVM N6509	strain=N6509		latest	Scaffold	Major	Full	2017-01-13	ASM195138v1	FDA	GCF_001951385.1	identical	ftp://ftp.ncbi.nlm.nih.gov/genomes/all/GCA/001/951/385/GCA_001951385.1_ASM195138v1
GCA_001951435.1	PRJNA292661	SAMN02887261	AWRI00000000.1	na	1395113	28901	Salmonella enterica subsp. arizonae serovar 18:z4,z23:- str. CVM N18554	strain=N18554		latest	Contig	Major	Full	2017-01-13	ASM195143v1	FDA	GCF_001951435.1	identical	ftp://ftp.ncbi.nlm.nih.gov/genomes/all/GCA/001/951/435/GCA_001951435.1_ASM195143v1
GCA_001951445.1	PRJNA292661	SAMN02887263	AWRG00000000.1	na	1395115	28901	Salmonella enterica subsp. arizonae serovar 18:z4,z23:- str. CVM N23850	strain=N23850		latest	Contig	Major	Full	2017-01-13	ASM195144v1	FDA	GCF_001951445.1	identical	ftp://ftp.ncbi.nlm.nih.gov/genomes/all/GCA/001/951/445/GCA_001951445.1_ASM195144v1
GCA_001951455.1	PRJNA292661	SAMN02887267	AWRC00000000.1	na	1395119	28901	Salmonella enterica subsp. arizonae serovar 18:z4,z23:- str. CVM N26626	strain=N26626		latest	Contig	Major	Full	2017-01-13	ASM195145v1	FDA	GCF_001951455.1	identical	ftp://ftp.ncbi.nlm.nih.gov/genomes/all/GCA/001/951/455/GCA_001951455.1_ASM195145v1
GCA_001951465.1	PRJNA292661	SAMN02887269	AWRP00000000.1	na	1395106	28901	Salmonella enterica subsp. arizonae serovar 18:z4,z23:- str. CVM N27	strain=N27		latest	Scaffold	Major	Full	2017-01-13	ASM195146v1	FDA	GCF_001951465.1	identical	ftp://ftp.ncbi.nlm.nih.gov/genomes/all/GCA/001/951/465/GCA_001951465.1_ASM195146v1
GCA_001951515.1	PRJNA292661	SAMN02887272	AWRO00000000.1	na	1395107	28901	Salmonella enterica subsp. arizonae serovar 18:z4,z23:- str. CVM N4410	strain=N4410		latest	Contig	Major	Full	2017-01-13	ASM195151v1	FDA	GCF_001951515.1	identical	ftp://ftp.ncbi.nlm.nih.gov/genomes/all/GCA/001/951/515/GCA_001951515.1_ASM195151v1
GCA_001951525.1	PRJNA292661	SAMN02887262	AWRH00000000.1	na	1395114	28901	Salmonella enterica subsp. arizonae serovar 18:z4,z23:- str. CVM N20028	strain=N20028		latest	Scaffold	Major	Full	2017-01-13	ASM195152v1	FDA	GCF_001951525.1	identical	ftp://ftp.ncbi.nlm.nih.gov/genomes/all/GCA/001/951/525/GCA_001951525.1_ASM195152v1
GCA_001951535.1	PRJNA292661	SAMN02887264	AWRF00000000.1	na	1395116	28901	Salmonella enterica subsp. arizonae serovar 18:z4,z23:- str. CVM N25373	strain=N25373		latest	Contig	Major	Full	2017-01-13	ASM195153v1	FDA	GCF_001951535.1	identical	ftp://ftp.ncbi.nlm.nih.gov/genomes/all/GCA/001/951/535/GCA_001951535.1_ASM195153v1
GCA_001951545.1	PRJNA292661	SAMN02887265	AWRE00000000.1	na	1395117	28901	Salmonella enterica subsp. arizonae serovar 18:z4,z23:- str. CVM N26624	strain=N26624		latest	Contig	Major	Full	2017-01-13	ASM195154v1	FDA	GCF_001951545.1	identical	ftp://ftp.ncbi.nlm.nih.gov/genomes/all/GCA/001/951/545/GCA_001951545.1_ASM195154v1
GCA_001951595.1	PRJNA292661	SAMN02887275	AWRM00000000.1	na	1395109	28901	Salmonella enterica subsp. arizonae serovar 18:z4,z23:- str. CVM N7307	strain=N7307		latest	Scaffold	Major	Full	2017-01-13	ASM195159v1	FDA	GCF_001951595.1	identical	ftp://ftp.ncbi.nlm.nih.gov/genomes/all/GCA/001/951/595/GCA_001951595.1_ASM195159v1
GCA_001951605.1	PRJNA292661	SAMN02887273	AWRQ00000000.1	na	1395105	28901	Salmonella enterica subsp. arizonae serovar 18:z4,z23:- str. CVM N5	strain=N5		latest	Scaffold	Major	Full	2017-01-13	ASM195160v1	FDA	GCF_001951605.1	identical	ftp://ftp.ncbi.nlm.nih.gov/genomes/all/GCA/001/951/605/GCA_001951605.1_ASM195160v1
GCA_001951615.1	PRJNA292661	SAMN02887276	AWRL00000000.1	na	1395110	28901	Salmonella enterica subsp. arizonae serovar 18:z4,z23:- str. CVM N9135	strain=N9135		latest	Scaffold	Major	Full	2017-01-13	ASM195161v1	FDA	GCF_001951615.1	identical	ftp://ftp.ncbi.nlm.nih.gov/genomes/all/GCA/001/951/615/GCA_001951615.1_ASM195161v1
GCA_001951625.1	PRJNA292661	SAMN02887266	AWRD00000000.1	na	1395118	28901	Salmonella enterica subsp. arizonae serovar 18:z4,z23:- str. CVM N26625	strain=N26625		latest	Contig	Major	Full	2017-01-13	ASM195162v1	FDA	GCF_001951625.1	identical	ftp://ftp.ncbi.nlm.nih.gov/genomes/all/GCA/001/951/625/GCA_001951625.1_ASM195162v1
GCA_001952125.1	PRJNA292661	SAMN05201526	AWRA00000000.1	na	1395121	28901	Salmonella enterica subsp. arizonae serovar 18:z4,z23:- str. CVM N29354	strain=CVM N29354		latest	Scaffold	Major	Full	2017-01-13	ASM195212v1	FDA	GCF_001952125.1	identical	ftp://ftp.ncbi.nlm.nih.gov/genomes/all/GCA/001/952/125/GCA_001952125.1_ASM195212v1
GCA_001952135.1	PRJNA292661	SAMN02887258	AWRR00000000.1	na	1395104	28901	Salmonella enterica subsp. arizonae serovar 18:z4,z23:- str. CVM 32457	strain=32457		latest	Scaffold	Major	Full	2017-01-13	ASM195213v1	FDA	GCF_001952135.1	identical	ftp://ftp.ncbi.nlm.nih.gov/genomes/all/GCA/001/952/135/GCA_001952135.1_ASM195213v1
GCA_001952145.1	PRJNA292661	SAMN02699243	AWQZ00000000.1	na	1395122	28901	Salmonella enterica subsp. arizonae serovar 18:z4,z23:- str. CVM N31597	strain=CVM N31597		latest	Contig	Major	Full	2017-01-13	ASM195214v1	FDA	GCF_001952145.1	identical	ftp://ftp.ncbi.nlm.nih.gov/genomes/all/GCA/001/952/145/GCA_001952145.1_ASM195214v1
GCA_001970905.1	PRJNA292661	SAMN02887268	AWRB00000000.1	na	1395120	28901	Salmonella enterica subsp. arizonae serovar 18:z4,z23:- str. CVM N26928	strain=N26928		latest	Scaffold	Major	Full	2017-01-25	ASM197090v1	FDA	GCF_001970905.1	identical	ftp://ftp.ncbi.nlm.nih.gov/genomes/all/GCA/001/970/905/GCA_001970905.1_ASM197090v1
GCA_000251025.1	PRJNA28767	SAMN01081629	AGRM00000000.1	na	523831	28901	Salmonella enterica subsp. houtenae str. ATCC BAA-1581	strain=ATCC BAA-1581		latest	Chromosome	Major	Full	2012-03-06	Salmonella_enterica_IV_05-0642-2.0.1	Washington University Genome Sequencing Center	GCF_000251025.1	identical	ftp://ftp.ncbi.nlm.nih.gov/genomes/all/GCA/000/251/025/GCA_000251025.1_Salmonella_enterica_IV_05-0642-2.0.1
GCA_000783815.1	PRJNA231221	SAMN02934521	JTBM00000000.1	na	28901	28901	Salmonella enterica	strain=FDAARGOS_70		latest	Contig	Major	Full	2014-11-14	ASM78381v1	FDA	GCF_000783815.1	identical	ftp://ftp.ncbi.nlm.nih.gov/genomes/all/GCA/000/783/815/GCA_000783815.1_ASM78381v1
GCA_000968635.1	PRJNA273912	SAMN03287946	JXTT00000000.1	na	59202	28901	Salmonella enterica subsp. salamae	strain=RKS2993		latest	Contig	Major	Full	2015-04-03	ASM96863v1	Harbin Medical University	GCF_000968635.1	identical	ftp://ftp.ncbi.nlm.nih.gov/genomes/all/GCA/000/968/635/GCA_000968635.1_ASM96863v1
GCA_001188155.1	PRJNA231221	SAMN03255435	JWSP00000000.1	na	59205	28901	Salmonella enterica subsp. houtenae	strain=01-0133		latest	Contig	Major	Full	2014-12-24	ASM118815v1	University of Maryland School of Medicine Institute for Genome Sciences (IGS) - sequencing center	GCF_001188155.1	identical	ftp://ftp.ncbi.nlm.nih.gov/genomes/all/GCA/001/188/155/GCA_001188155.1_ASM118815v1
GCA_001275185.1	PRJNA289090	SAMN03842015	LIKP00000000.1	na	28901	28901	Salmonella enterica	strain=FSAN236CA		latest	Contig	Major	Full	2015-08-26	ASM127518v1	NIH	GCF_001275185.1	identical	ftp://ftp.ncbi.nlm.nih.gov/genomes/all/GCA/001/275/185/GCA_001275185.1_ASM127518v1
GCA_001275195.1	PRJNA289090	SAMN03842020	LIKS00000000.1	na	28901	28901	Salmonella enterica	strain=FSAN332CC		latest	Contig	Major	Full	2015-08-26	ASM127519v1	NIH	GCF_001275195.1	identical	ftp://ftp.ncbi.nlm.nih.gov/genomes/all/GCA/001/275/195/GCA_001275195.1_ASM127519v1
GCA_001275205.1	PRJNA289090	SAMN03842017	LIKQ00000000.1	na	28901	28901	Salmonella enterica	strain=FCUN156CA		latest	Contig	Major	Full	2015-08-26	ASM127520v1	NIH	GCF_001275205.1	identical	ftp://ftp.ncbi.nlm.nih.gov/genomes/all/GCA/001/275/205/GCA_001275205.1_ASM127520v1
GCA_001275215.1	PRJNA289090	SAMN03842018	LIKR00000000.1	na	28901	28901	Salmonella enterica	strain=UG1286CA		latest	Contig	Major	Full	2015-08-26	ASM127521v1	NIH	GCF_001275215.1	identical	ftp://ftp.ncbi.nlm.nih.gov/genomes/all/GCA/001/275/215/GCA_001275215.1_ASM127521v1
GCA_001473305.1	PRJNA242614	SAMN02911925	JYPZ00000000.1	na	28901	28901	Salmonella enterica	strain=CVM 43756		latest	Contig	Major	Full	2015-12-21	Salmonella enterica CVM 43756 v1.0	FDA	GCF_001473305.1	identical	ftp://ftp.ncbi.nlm.nih.gov/genomes/all/GCA/001/473/305/GCA_001473305.1_Salmonella_enterica_CVM_43756_v1.0
GCA_001473315.1	PRJNA242614	SAMN02911916	JYPQ00000000.1	na	28901	28901	Salmonella enterica	strain=CVM 43747		latest	Contig	Major	Full	2015-12-21	Salmonella enterica CVM 43747 v1.0	FDA	GCF_001473315.1	identical	ftp://ftp.ncbi.nlm.nih.gov/genomes/all/GCA/001/473/315/GCA_001473315.1_Salmonella_enterica_CVM_43747_v1.0
GCA_001473345.1	PRJNA242614	SAMN02911914	JYPO00000000.1	na	28901	28901	Salmonella enterica	strain=CVM 43745		latest	Contig	Major	Full	2015-12-21	Salmonella enterica CVM 43745 v1.0	FDA	GCF_001473345.1	identical	ftp://ftp.ncbi.nlm.nih.gov/genomes/all/GCA/001/473/345/GCA_001473345.1_Salmonella_enterica_CVM_43745_v1.0
GCA_001473355.1	PRJNA242614	SAMN02911922	JYPW00000000.1	na	28901	28901	Salmonella enterica	strain=CVM 43753		latest	Contig	Major	Full	2015-12-21	Salmonella enterica CVM 43753 v1.0	FDA	GCF_001473355.1	identical	ftp://ftp.ncbi.nlm.nih.gov/genomes/all/GCA/001/473/355/GCA_001473355.1_Salmonella_enterica_CVM_43753_v1.0
GCA_001473385.1	PRJNA242614	SAMN02911926	JYQA00000000.1	na	28901	28901	Salmonella enterica	strain=CVM 43757		latest	Contig	Major	Full	2015-12-21	Salmonella enterica CVM 43757 v1.0	FDA	GCF_001473385.1	identical	ftp://ftp.ncbi.nlm.nih.gov/genomes/all/GCA/001/473/385/GCA_001473385.1_Salmonella_enterica_CVM_43757_v1.0
GCA_001473405.1	PRJNA242614	SAMN02911928	JYQC00000000.1	na	28901	28901	Salmonella enterica	strain=CVM 43759		latest	Contig	Major	Full	2015-12-21	Salmonella enterica CVM 43759 v1.0	FDA	GCF_001473405.1	identical	ftp://ftp.ncbi.nlm.nih.gov/genomes/all/GCA/001/473/405/GCA_001473405.1_Salmonella_enterica_CVM_43759_v1.0
GCA_001473425.1	PRJNA242614	SAMN02911934	JYQI00000000.1	na	28901	28901	Salmonella enterica	strain=CVM 43765		latest	Contig	Major	Full	2015-12-21	Salmonella enterica CVM 43765 v1.0	FDA	GCF_001473425.1	identical	ftp://ftp.ncbi.nlm.nih.gov/genomes/all/GCA/001/473/425/GCA_001473425.1_Salmonella_enterica_CVM_43765_v1.0
GCA_001473435.1	PRJNA242614	SAMN02911931	JYQF00000000.1	na	28901	28901	Salmonella enterica	strain=CVM 43762		latest	Contig	Major	Full	2015-12-21	Salmonella enterica CVM 43762 v1.0	FDA	GCF_001473435.1	identical	ftp://ftp.ncbi.nlm.nih.gov/genomes/all/GCA/001/473/435/GCA_001473435.1_Salmonella_enterica_CVM_43762_v1.0
GCA_001473465.1	PRJNA242614	SAMN02911941	JYQP00000000.1	na	28901	28901	Salmonella enterica	strain=CVM 43772		latest	Contig	Major	Full	2015-12-21	Salmonella enterica CVM 43772 v1.0	FDA	GCF_001473465.1	identical	ftp://ftp.ncbi.nlm.nih.gov/genomes/all/GCA/001/473/465/GCA_001473465.1_Salmonella_enterica_CVM_43772_v1.0
GCA_001473485.1	PRJNA242614	SAMN02911944	JYQS00000000.1	na	28901	28901	Salmonella enterica	strain=CVM 43775		latest	Contig	Major	Full	2015-12-21	Salmonella enterica CVM 43775 v1.0	FDA	GCF_001473485.1	identical	ftp://ftp.ncbi.nlm.nih.gov/genomes/all/GCA/001/473/485/GCA_001473485.1_Salmonella_enterica_CVM_43775_v1.0
GCA_001473505.1	PRJNA242614	SAMN02911947	JYQV00000000.1	na	28901	28901	Salmonella enterica	strain=CVM 43778		latest	Contig	Major	Full	2015-12-21	Salmonella enterica CVM 43778 v1.0	FDA	GCF_001473505.1	identical	ftp://ftp.ncbi.nlm.nih.gov/genomes/all/GCA/001/473/505/GCA_001473505.1_Salmonella_enterica_CVM_43778_v1.0
GCA_001473525.1	PRJNA242614	SAMN02911950	JYQY00000000.1	na	28901	28901	Salmonella enterica	strain=CVM 43781		latest	Contig	Major	Full	2015-12-21	Salmonella enterica CVM 43781 v1.0	FDA	GCF_001473525.1	identical	ftp://ftp.ncbi.nlm.nih.gov/genomes/all/GCA/001/473/525/GCA_001473525.1_Salmonella_enterica_CVM_43781_v1.0
GCA_001473545.1	PRJNA242614	SAMN02911952	JYRA00000000.1	na	28901	28901	Salmonella enterica	strain=CVM 43783		latest	Contig	Major	Full	2015-12-21	Salmonella enterica CVM 43783 v1.0	FDA	GCF_001473545.1	identical	ftp://ftp.ncbi.nlm.nih.gov/genomes/all/GCA/001/473/545/GCA_001473545.1_Salmonella_enterica_CVM_43783_v1.0
GCA_001473555.1	PRJNA242614	SAMN02911953	JYRB00000000.1	na	28901	28901	Salmonella enterica	strain=CVM 43784		latest	Contig	Major	Full	2015-12-21	Salmonella enterica CVM 43784 v1.0	FDA	GCF_001473555.1	identical	ftp://ftp.ncbi.nlm.nih.gov/genomes/all/GCA/001/473/555/GCA_001473555.1_Salmonella_enterica_CVM_43784_v1.0
GCA_001473585.1	PRJNA242614	SAMN02911955	JYRD00000000.1	na	28901	28901	Salmonella enterica	strain=CVM 43786		latest	Contig	Major	Full	2015-12-21	Salmonella enterica CVM 43786 v1.0	FDA	GCF_001473585.1	identical	ftp://ftp.ncbi.nlm.nih.gov/genomes/all/GCA/001/473/585/GCA_001473585.1_Salmonella_enterica_CVM_43786_v1.0
GCA_001473595.1	PRJNA242614	SAMN02911956	JYRE00000000.1	na	28901	28901	Salmonella enterica	strain=CVM 43787		latest	Contig	Major	Full	2015-12-21	Salmonella enterica CVM 43787 v1.0	FDA	GCF_001473595.1	identical	ftp://ftp.ncbi.nlm.nih.gov/genomes/all/GCA/001/473/595/GCA_001473595.1_Salmonella_enterica_CVM_43787_v1.0
GCA_001473625.1	PRJNA242614	SAMN02911959	JYRH00000000.1	na	28901	28901	Salmonella enterica	strain=CVM 43790		latest	Contig	Major	Full	2015-12-21	Salmonella enterica CVM 43790 v1.0	FDA	GCF_001473625.1	identical	ftp://ftp.ncbi.nlm.nih.gov/genomes/all/GCA/001/473/625/GCA_001473625.1_Salmonella_enterica_CVM_43790_v1.0
GCA_001473635.1	PRJNA242614	SAMN02911962	JYRK00000000.1	na	28901	28901	Salmonella enterica	strain=CVM 43793		latest	Contig	Major	Full	2015-12-21	Salmonella enterica CVM 43793 v1.0	FDA	GCF_001473635.1	identical	ftp://ftp.ncbi.nlm.nih.gov/genomes/all/GCA/001/473/635/GCA_001473635.1_Salmonella_enterica_CVM_43793_v1.0
GCA_001473665.1	PRJNA242614	SAMN02911968	JYRQ00000000.1	na	28901	28901	Salmonella enterica	strain=CVM 43799		latest	Contig	Major	Full	2015-12-21	Salmonella enterica CVM 43799 v1.0	FDA	GCF_001473665.1	identical	ftp://ftp.ncbi.nlm.nih.gov/genomes/all/GCA/001/473/665/GCA_001473665.1_Salmonella_enterica_CVM_43799_v1.0
GCA_001473685.1	PRJNA242614	SAMN02911973	JYRV00000000.1	na	28901	28901	Salmonella enterica	strain=CVM 43804		latest	Contig	Major	Full	2015-12-21	Salmonella enterica CVM 43804 v1.0	FDA	GCF_001473685.1	identical	ftp://ftp.ncbi.nlm.nih.gov/genomes/all/GCA/001/473/685/GCA_001473685.1_Salmonella_enterica_CVM_43804_v1.0
GCA_001473705.1	PRJNA242614	SAMN02911976	JYRY00000000.1	na	28901	28901	Salmonella enterica	strain=CVM 43807		latest	Contig	Major	Full	2015-12-21	Salmonella enterica CVM 43807 v1.0	FDA	GCF_001473705.1	identical	ftp://ftp.ncbi.nlm.nih.gov/genomes/all/GCA/001/473/705/GCA_001473705.1_Salmonella_enterica_CVM_43807_v1.0
GCA_001473725.1	PRJNA242614	SAMN02911983	JYSF00000000.1	na	28901	28901	Salmonella enterica	strain=CVM 43814		latest	Contig	Major	Full	2015-12-21	Salmonella enterica CVM 43814 v1.0	FDA	GCF_001473725.1	identical	ftp://ftp.ncbi.nlm.nih.gov/genomes/all/GCA/001/473/725/GCA_001473725.1_Salmonella_enterica_CVM_43814_v1.0
GCA_001473735.1	PRJNA242614	SAMN02911985	JYSH00000000.1	na	28901	28901	Salmonella enterica	strain=CVM 43816		latest	Contig	Major	Full	2015-12-21	Salmonella enterica CVM 43816 v1.0	FDA	GCF_001473735.1	identical	ftp://ftp.ncbi.nlm.nih.gov/genomes/all/GCA/001/473/735/GCA_001473735.1_Salmonella_enterica_CVM_43816_v1.0
GCA_001473765.1	PRJNA242614	SAMN02911988	JYSK00000000.1	na	28901	28901	Salmonella enterica	strain=CVM 43819		latest	Contig	Major	Full	2015-12-21	Salmonella enterica CVM 43819 v1.0	FDA	GCF_001473765.1	identical	ftp://ftp.ncbi.nlm.nih.gov/genomes/all/GCA/001/473/765/GCA_001473765.1_Salmonella_enterica_CVM_43819_v1.0
GCA_001473785.1	PRJNA242614	SAMN02911991	JYSN00000000.1	na	28901	28901	Salmonella enterica	strain=CVM 43822		latest	Contig	Major	Full	2015-12-21	Salmonella enterica CVM 43822 v1.0	FDA	GCF_001473785.1	identical	ftp://ftp.ncbi.nlm.nih.gov/genomes/all/GCA/001/473/785/GCA_001473785.1_Salmonella_enterica_CVM_43822_v1.0
GCA_001473795.1	PRJNA242614	SAMN02911992	JYSO00000000.1	na	28901	28901	Salmonella enterica	strain=CVM 43823		latest	Contig	Major	Full	2015-12-21	Salmonella enterica CVM 43823 v1.0	FDA	GCF_001473795.1	identical	ftp://ftp.ncbi.nlm.nih.gov/genomes/all/GCA/001/473/795/GCA_001473795.1_Salmonella_enterica_CVM_43823_v1.0
GCA_001473815.1	PRJNA242614	SAMN02911995	JYSR00000000.1	na	28901	28901	Salmonella enterica	strain=CVM 43826		latest	Contig	Major	Full	2015-12-21	Salmonella enterica CVM 43826 v1.0	FDA	GCF_001473815.1	identical	ftp://ftp.ncbi.nlm.nih.gov/genomes/all/GCA/001/473/815/GCA_001473815.1_Salmonella_enterica_CVM_43826_v1.0
GCA_001473845.1	PRJNA242614	SAMN02911997	JYST00000000.1	na	28901	28901	Salmonella enterica	strain=CVM 43828		latest	Contig	Major	Full	2015-12-21	Salmonella enterica CVM 43828 v1.0	FDA	GCF_001473845.1	identical	ftp://ftp.ncbi.nlm.nih.gov/genomes/all/GCA/001/473/845/GCA_001473845.1_Salmonella_enterica_CVM_43828_v1.0
GCA_001473865.1	PRJNA242614	SAMN02912001	JYSX00000000.1	na	28901	28901	Salmonella enterica	strain=CVM 43832		latest	Contig	Major	Full	2015-12-21	Salmonella enterica CVM 43832 v1.0	FDA	GCF_001473865.1	identical	ftp://ftp.ncbi.nlm.nih.gov/genomes/all/GCA/001/473/865/GCA_001473865.1_Salmonella_enterica_CVM_43832_v1.0
GCA_001473885.1	PRJNA242614	SAMN02912005	JYTB00000000.1	na	28901	28901	Salmonella enterica	strain=CVM 43836		latest	Contig	Major	Full	2015-12-21	Salmonella enterica CVM 43836 v1.0	FDA	GCF_001473885.1	identical	ftp://ftp.ncbi.nlm.nih.gov/genomes/all/GCA/001/473/885/GCA_001473885.1_Salmonella_enterica_CVM_43836_v1.0
GCA_001473905.1	PRJNA242614	SAMN02912006	JYTC00000000.1	na	28901	28901	Salmonella enterica	strain=CVM 43837		latest	Contig	Major	Full	2015-12-21	Salmonella enterica CVM 43837 v1.0	FDA	GCF_001473905.1	identical	ftp://ftp.ncbi.nlm.nih.gov/genomes/all/GCA/001/473/905/GCA_001473905.1_Salmonella_enterica_CVM_43837_v1.0
GCA_001473915.1	PRJNA242614	SAMN02912008	JYTE00000000.1	na	28901	28901	Salmonella enterica	strain=CVM 43839		latest	Contig	Major	Full	2015-12-21	Salmonella enterica CVM 43839 v1.0	FDA	GCF_001473915.1	identical	ftp://ftp.ncbi.nlm.nih.gov/genomes/all/GCA/001/473/915/GCA_001473915.1_Salmonella_enterica_CVM_43839_v1.0
GCA_001473945.1	PRJNA242614	SAMN02912012	JYTI00000000.1	na	28901	28901	Salmonella enterica	strain=CVM 43843		latest	Contig	Major	Full	2015-12-21	Salmonella enterica CVM 43843 v1.0	FDA	GCF_001473945.1	identical	ftp://ftp.ncbi.nlm.nih.gov/genomes/all/GCA/001/473/945/GCA_001473945.1_Salmonella_enterica_CVM_43843_v1.0
GCA_001473965.1	PRJNA242614	SAMN02911912	JYPM00000000.1	na	28901	28901	Salmonella enterica	strain=CVM 43743		latest	Contig	Major	Full	2015-12-21	Salmonella enterica CVM 43743 v1.0	FDA	GCF_001473965.1	identical	ftp://ftp.ncbi.nlm.nih.gov/genomes/all/GCA/001/473/965/GCA_001473965.1_Salmonella_enterica_CVM_43743_v1.0
GCA_001473985.1	PRJNA242614	SAMN02911913	JYPN00000000.1	na	28901	28901	Salmonella enterica	strain=CVM 43744		latest	Contig	Major	Full	2015-12-21	Salmonella enterica CVM 43744 v1.0	FDA	GCF_001473985.1	identical	ftp://ftp.ncbi.nlm.nih.gov/genomes/all/GCA/001/473/985/GCA_001473985.1_Salmonella_enterica_CVM_43744_v1.0
GCA_001474005.1	PRJNA242614	SAMN02911915	JYPP00000000.1	na	28901	28901	Salmonella enterica	strain=CVM 43746		latest	Contig	Major	Full	2015-12-21	Salmonella enterica CVM 43746 v1.0	FDA	GCF_001474005.1	identical	ftp://ftp.ncbi.nlm.nih.gov/genomes/all/GCA/001/474/005/GCA_001474005.1_Salmonella_enterica_CVM_43746_v1.0
GCA_001474025.1	PRJNA242614	SAMN02911917	JYPR00000000.1	na	28901	28901	Salmonella enterica	strain=CVM 43748		latest	Contig	Major	Full	2015-12-21	Salmonella enterica CVM 43748 v1.0	FDA	GCF_001474025.1	identical	ftp://ftp.ncbi.nlm.nih.gov/genomes/all/GCA/001/474/025/GCA_001474025.1_Salmonella_enterica_CVM_43748_v1.0
GCA_001474045.1	PRJNA242614	SAMN02911918	JYPS00000000.1	na	28901	28901	Salmonella enterica	strain=CVM 43749		latest	Contig	Major	Full	2015-12-21	Salmonella enterica CVM 43749 v1.0	FDA	GCF_001474045.1	identical	ftp://ftp.ncbi.nlm.nih.gov/genomes/all/GCA/001/474/045/GCA_001474045.1_Salmonella_enterica_CVM_43749_v1.0
GCA_001474065.1	PRJNA242614	SAMN02911919	JYPT00000000.1	na	28901	28901	Salmonella enterica	strain=CVM 43750		latest	Contig	Major	Full	2015-12-21	Salmonella enterica CVM 43750 v1.0	FDA	GCF_001474065.1	identical	ftp://ftp.ncbi.nlm.nih.gov/genomes/all/GCA/001/474/065/GCA_001474065.1_Salmonella_enterica_CVM_43750_v1.0
GCA_001474075.1	PRJNA242614	SAMN02911920	JYPU00000000.1	na	28901	28901	Salmonella enterica	strain=CVM 43751		latest	Contig	Major	Full	2015-12-21	Salmonella enterica CVM 43751 v1.0	FDA	GCF_001474075.1	identical	ftp://ftp.ncbi.nlm.nih.gov/genomes/all/GCA/001/474/075/GCA_001474075.1_Salmonella_enterica_CVM_43751_v1.0
GCA_001474095.1	PRJNA242614	SAMN02911921	JYPV00000000.1	na	28901	28901	Salmonella enterica	strain=CVM 43752		latest	Contig	Major	Full	2015-12-21	Salmonella enterica CVM 43752 v1.0	FDA	GCF_001474095.1	identical	ftp://ftp.ncbi.nlm.nih.gov/genomes/all/GCA/001/474/095/GCA_001474095.1_Salmonella_enterica_CVM_43752_v1.0
GCA_001474125.1	PRJNA242614	SAMN02911923	JYPX00000000.1	na	28901	28901	Salmonella enterica	strain=CVM 43754		latest	Contig	Major	Full	2015-12-21	Salmonella enterica CVM 43754 v1.0	FDA	GCF_001474125.1	identical	ftp://ftp.ncbi.nlm.nih.gov/genomes/all/GCA/001/474/125/GCA_001474125.1_Salmonella_enterica_CVM_43754_v1.0
GCA_001474135.1	PRJNA242614	SAMN02911924	JYPY00000000.1	na	28901	28901	Salmonella enterica	strain=CVM 43755		latest	Contig	Major	Full	2015-12-21	Salmonella enterica CVM 43755 v1.0	FDA	GCF_001474135.1	identical	ftp://ftp.ncbi.nlm.nih.gov/genomes/all/GCA/001/474/135/GCA_001474135.1_Salmonella_enterica_CVM_43755_v1.0
GCA_001474165.1	PRJNA242614	SAMN02911927	JYQB00000000.1	na	28901	28901	Salmonella enterica	strain=CVM 43758		latest	Contig	Major	Full	2015-12-21	Salmonella enterica CVM 43758 v1.0	FDA	GCF_001474165.1	identical	ftp://ftp.ncbi.nlm.nih.gov/genomes/all/GCA/001/474/165/GCA_001474165.1_Salmonella_enterica_CVM_43758_v1.0
GCA_001474185.1	PRJNA242614	SAMN02911929	JYQD00000000.1	na	28901	28901	Salmonella enterica	strain=CVM 43760		latest	Contig	Major	Full	2015-12-21	Salmonella enterica CVM 43760 v1.0	FDA	GCF_001474185.1	identical	ftp://ftp.ncbi.nlm.nih.gov/genomes/all/GCA/001/474/185/GCA_001474185.1_Salmonella_enterica_CVM_43760_v1.0
GCA_001474205.1	PRJNA242614	SAMN02911930	JYQE00000000.1	na	28901	28901	Salmonella enterica	strain=CVM 43761		latest	Contig	Major	Full	2015-12-21	Salmonella enterica CVM 43761 v1.0	FDA	GCF_001474205.1	identical	ftp://ftp.ncbi.nlm.nih.gov/genomes/all/GCA/001/474/205/GCA_001474205.1_Salmonella_enterica_CVM_43761_v1.0
GCA_001474225.1	PRJNA242614	SAMN02911932	JYQG00000000.1	na	28901	28901	Salmonella enterica	strain=CVM 43763		latest	Contig	Major	Full	2015-12-21	Salmonella enterica CVM 43763 v1.0	FDA	GCF_001474225.1	identical	ftp://ftp.ncbi.nlm.nih.gov/genomes/all/GCA/001/474/225/GCA_001474225.1_Salmonella_enterica_CVM_43763_v1.0
GCA_001474245.1	PRJNA242614	SAMN02911933	JYQH00000000.1	na	28901	28901	Salmonella enterica	strain=CVM 43764		latest	Contig	Major	Full	2015-12-21	Salmonella enterica CVM 43764 v1.0	FDA	GCF_001474245.1	identical	ftp://ftp.ncbi.nlm.nih.gov/genomes/all/GCA/001/474/245/GCA_001474245.1_Salmonella_enterica_CVM_43764_v1.0
GCA_001474255.1	PRJNA242614	SAMN02911935	JYQJ00000000.1	na	28901	28901	Salmonella enterica	strain=CVM 43766		latest	Contig	Major	Full	2015-12-21	Salmonella enterica CVM 43766 v1.0	FDA	GCF_001474255.1	identical	ftp://ftp.ncbi.nlm.nih.gov/genomes/all/GCA/001/474/255/GCA_001474255.1_Salmonella_enterica_CVM_43766_v1.0
GCA_001474275.1	PRJNA242614	SAMN02911936	JYQK00000000.1	na	28901	28901	Salmonella enterica	strain=CVM 43767		latest	Contig	Major	Full	2015-12-21	Salmonella enterica CVM 43767 v1.0	FDA	GCF_001474275.1	identical	ftp://ftp.ncbi.nlm.nih.gov/genomes/all/GCA/001/474/275/GCA_001474275.1_Salmonella_enterica_CVM_43767_v1.0
GCA_001474305.1	PRJNA242614	SAMN02911937	JYQL00000000.1	na	28901	28901	Salmonella enterica	strain=CVM 43768		latest	Contig	Major	Full	2015-12-21	Salmonella enterica CVM 43768 v1.0	FDA	GCF_001474305.1	identical	ftp://ftp.ncbi.nlm.nih.gov/genomes/all/GCA/001/474/305/GCA_001474305.1_Salmonella_enterica_CVM_43768_v1.0
GCA_001474325.1	PRJNA242614	SAMN02911938	JYQM00000000.1	na	28901	28901	Salmonella enterica	strain=CVM 43769		latest	Contig	Major	Full	2015-12-21	Salmonella enterica CVM 43769 v1.0	FDA	GCF_001474325.1	identical	ftp://ftp.ncbi.nlm.nih.gov/genomes/all/GCA/001/474/325/GCA_001474325.1_Salmonella_enterica_CVM_43769_v1.0
GCA_001474335.1	PRJNA242614	SAMN02911939	JYQN00000000.1	na	28901	28901	Salmonella enterica	strain=CVM 43770		latest	Contig	Major	Full	2015-12-21	Salmonella enterica CVM 43770 v1.0	FDA	GCF_001474335.1	identical	ftp://ftp.ncbi.nlm.nih.gov/genomes/all/GCA/001/474/335/GCA_001474335.1_Salmonella_enterica_CVM_43770_v1.0
GCA_001474355.1	PRJNA242614	SAMN02911940	JYQO00000000.1	na	28901	28901	Salmonella enterica	strain=CVM 43771		latest	Contig	Major	Full	2015-12-21	Salmonella enterica CVM 43771 v1.0	FDA	GCF_001474355.1	identical	ftp://ftp.ncbi.nlm.nih.gov/genomes/all/GCA/001/474/355/GCA_001474355.1_Salmonella_enterica_CVM_43771_v1.0
GCA_001474385.1	PRJNA242614	SAMN02911942	JYQQ00000000.1	na	28901	28901	Salmonella enterica	strain=CVM 43773		latest	Contig	Major	Full	2015-12-21	Salmonella enterica CVM 43773 v1.0	FDA	GCF_001474385.1	identical	ftp://ftp.ncbi.nlm.nih.gov/genomes/all/GCA/001/474/385/GCA_001474385.1_Salmonella_enterica_CVM_43773_v1.0
GCA_001474405.1	PRJNA242614	SAMN02911943	JYQR00000000.1	na	28901	28901	Salmonella enterica	strain=CVM 43774		latest	Contig	Major	Full	2015-12-21	Salmonella enterica CVM 43774 v1.0	FDA	GCF_001474405.1	identical	ftp://ftp.ncbi.nlm.nih.gov/genomes/all/GCA/001/474/405/GCA_001474405.1_Salmonella_enterica_CVM_43774_v1.0
GCA_001474415.1	PRJNA242614	SAMN02911945	JYQT00000000.1	na	28901	28901	Salmonella enterica	strain=CVM 43776		latest	Contig	Major	Full	2015-12-21	Salmonella enterica CVM 43776 v1.0	FDA	GCF_001474415.1	identical	ftp://ftp.ncbi.nlm.nih.gov/genomes/all/GCA/001/474/415/GCA_001474415.1_Salmonella_enterica_CVM_43776_v1.0
GCA_001474445.1	PRJNA242614	SAMN02911946	JYQU00000000.1	na	28901	28901	Salmonella enterica	strain=CVM 43777		latest	Contig	Major	Full	2015-12-21	Salmonella enterica CVM 43777 v1.0	FDA	GCF_001474445.1	identical	ftp://ftp.ncbi.nlm.nih.gov/genomes/all/GCA/001/474/445/GCA_001474445.1_Salmonella_enterica_CVM_43777_v1.0
GCA_001474465.1	PRJNA242614	SAMN02911948	JYQW00000000.1	na	28901	28901	Salmonella enterica	strain=CVM 43779		latest	Contig	Major	Full	2015-12-21	Salmonella enterica CVM 43779 v1.0	FDA	GCF_001474465.1	identical	ftp://ftp.ncbi.nlm.nih.gov/genomes/all/GCA/001/474/465/GCA_001474465.1_Salmonella_enterica_CVM_43779_v1.0
GCA_001474485.1	PRJNA242614	SAMN02911949	JYQX00000000.1	na	28901	28901	Salmonella enterica	strain=CVM 43780		latest	Contig	Major	Full	2015-12-21	Salmonella enterica CVM 43780 v1.0	FDA	GCF_001474485.1	identical	ftp://ftp.ncbi.nlm.nih.gov/genomes/all/GCA/001/474/485/GCA_001474485.1_Salmonella_enterica_CVM_43780_v1.0
GCA_001474505.1	PRJNA242614	SAMN02911951	JYQZ00000000.1	na	28901	28901	Salmonella enterica	strain=CVM 43782		latest	Contig	Major	Full	2015-12-21	Salmonella enterica CVM 43782 v1.0	FDA	GCF_001474505.1	identical	ftp://ftp.ncbi.nlm.nih.gov/genomes/all/GCA/001/474/505/GCA_001474505.1_Salmonella_enterica_CVM_43782_v1.0
GCA_001474515.1	PRJNA242614	SAMN02911954	JYRC00000000.1	na	28901	28901	Salmonella enterica	strain=CVM 43785		latest	Contig	Major	Full	2015-12-21	Salmonella enterica CVM 43785 v1.0	FDA	GCF_001474515.1	identical	ftp://ftp.ncbi.nlm.nih.gov/genomes/all/GCA/001/474/515/GCA_001474515.1_Salmonella_enterica_CVM_43785_v1.0
GCA_001474545.1	PRJNA242614	SAMN02911957	JYRF00000000.1	na	28901	28901	Salmonella enterica	strain=CVM 43788		latest	Contig	Major	Full	2015-12-21	Salmonella enterica CVM 43788 v1.0	FDA	GCF_001474545.1	identical	ftp://ftp.ncbi.nlm.nih.gov/genomes/all/GCA/001/474/545/GCA_001474545.1_Salmonella_enterica_CVM_43788_v1.0
GCA_001474565.1	PRJNA242614	SAMN02911958	JYRG00000000.1	na	28901	28901	Salmonella enterica	strain=CVM 43789		latest	Contig	Major	Full	2015-12-21	Salmonella enterica CVM 43789 v1.0	FDA	GCF_001474565.1	identical	ftp://ftp.ncbi.nlm.nih.gov/genomes/all/GCA/001/474/565/GCA_001474565.1_Salmonella_enterica_CVM_43789_v1.0
GCA_001474575.1	PRJNA242614	SAMN02911960	JYRI00000000.1	na	28901	28901	Salmonella enterica	strain=CVM 43791		latest	Contig	Major	Full	2015-12-21	Salmonella enterica CVM 43791 v1.0	FDA	GCF_001474575.1	identical	ftp://ftp.ncbi.nlm.nih.gov/genomes/all/GCA/001/474/575/GCA_001474575.1_Salmonella_enterica_CVM_43791_v1.0
GCA_001474605.1	PRJNA242614	SAMN02911961	JYRJ00000000.1	na	28901	28901	Salmonella enterica	strain=CVM 43792		latest	Contig	Major	Full	2015-12-21	Salmonella enterica CVM 43792 v1.0	FDA	GCF_001474605.1	identical	ftp://ftp.ncbi.nlm.nih.gov/genomes/all/GCA/001/474/605/GCA_001474605.1_Salmonella_enterica_CVM_43792_v1.0
GCA_001474625.1	PRJNA242614	SAMN02911963	JYRL00000000.1	na	28901	28901	Salmonella enterica	strain=CVM 43794		latest	Contig	Major	Full	2015-12-21	Salmonella enterica CVM 43794 v1.0	FDA	GCF_001474625.1	identical	ftp://ftp.ncbi.nlm.nih.gov/genomes/all/GCA/001/474/625/GCA_001474625.1_Salmonella_enterica_CVM_43794_v1.0
GCA_001474645.1	PRJNA242614	SAMN02911964	JYRM00000000.1	na	28901	28901	Salmonella enterica	strain=CVM 43795		latest	Contig	Major	Full	2015-12-21	Salmonella enterica CVM 43795 v1.0	FDA	GCF_001474645.1	identical	ftp://ftp.ncbi.nlm.nih.gov/genomes/all/GCA/001/474/645/GCA_001474645.1_Salmonella_enterica_CVM_43795_v1.0
GCA_001474655.1	PRJNA242614	SAMN02911965	JYRN00000000.1	na	28901	28901	Salmonella enterica	strain=CVM 43796		latest	Contig	Major	Full	2015-12-21	Salmonella enterica CVM 43796 v1.0	FDA	GCF_001474655.1	identical	ftp://ftp.ncbi.nlm.nih.gov/genomes/all/GCA/001/474/655/GCA_001474655.1_Salmonella_enterica_CVM_43796_v1.0
GCA_001474685.1	PRJNA242614	SAMN02911966	JYRO00000000.1	na	28901	28901	Salmonella enterica	strain=CVM 43797		latest	Contig	Major	Full	2015-12-21	Salmonella enterica CVM 43797 v1.0	FDA	GCF_001474685.1	identical	ftp://ftp.ncbi.nlm.nih.gov/genomes/all/GCA/001/474/685/GCA_001474685.1_Salmonella_enterica_CVM_43797_v1.0
GCA_001474705.1	PRJNA242614	SAMN02911967	JYRP00000000.1	na	28901	28901	Salmonella enterica	strain=CVM 43798		latest	Contig	Major	Full	2015-12-21	Salmonella enterica CVM 43798 v1.0	FDA	GCF_001474705.1	identical	ftp://ftp.ncbi.nlm.nih.gov/genomes/all/GCA/001/474/705/GCA_001474705.1_Salmonella_enterica_CVM_43798_v1.0
GCA_001474725.1	PRJNA242614	SAMN02911970	JYRS00000000.1	na	28901	28901	Salmonella enterica	strain=CVM 43801		latest	Contig	Major	Full	2015-12-21	Salmonella enterica CVM 43801 v1.0	FDA	GCF_001474725.1	identical	ftp://ftp.ncbi.nlm.nih.gov/genomes/all/GCA/001/474/725/GCA_001474725.1_Salmonella_enterica_CVM_43801_v1.0
GCA_001474745.1	PRJNA242614	SAMN02911972	JYRU00000000.1	na	28901	28901	Salmonella enterica	strain=CVM 43803		latest	Contig	Major	Full	2015-12-21	Salmonella enterica CVM 43803 v1.0	FDA	GCF_001474745.1	identical	ftp://ftp.ncbi.nlm.nih.gov/genomes/all/GCA/001/474/745/GCA_001474745.1_Salmonella_enterica_CVM_43803_v1.0
GCA_001474755.1	PRJNA242614	SAMN02911975	JYRX00000000.1	na	28901	28901	Salmonella enterica	strain=CVM 43806		latest	Contig	Major	Full	2015-12-21	Salmonella enterica CVM 43806 v1.0	FDA	GCF_001474755.1	identical	ftp://ftp.ncbi.nlm.nih.gov/genomes/all/GCA/001/474/755/GCA_001474755.1_Salmonella_enterica_CVM_43806_v1.0
GCA_001474775.1	PRJNA242614	SAMN02911977	JYRZ00000000.1	na	28901	28901	Salmonella enterica	strain=CVM 43808		latest	Contig	Major	Full	2015-12-21	Salmonella enterica CVM 43808 v1.0	FDA	GCF_001474775.1	identical	ftp://ftp.ncbi.nlm.nih.gov/genomes/all/GCA/001/474/775/GCA_001474775.1_Salmonella_enterica_CVM_43808_v1.0
GCA_001474805.1	PRJNA242614	SAMN02911978	JYSA00000000.1	na	28901	28901	Salmonella enterica	strain=CVM 43809		latest	Contig	Major	Full	2015-12-21	Salmonella enterica CVM 43809 v1.0	FDA	GCF_001474805.1	identical	ftp://ftp.ncbi.nlm.nih.gov/genomes/all/GCA/001/474/805/GCA_001474805.1_Salmonella_enterica_CVM_43809_v1.0
GCA_001474825.1	PRJNA242614	SAMN02911979	JYSB00000000.1	na	28901	28901	Salmonella enterica	strain=CVM 43810		latest	Contig	Major	Full	2015-12-21	Salmonella enterica CVM 43810 v1.0	FDA	GCF_001474825.1	identical	ftp://ftp.ncbi.nlm.nih.gov/genomes/all/GCA/001/474/825/GCA_001474825.1_Salmonella_enterica_CVM_43810_v1.0
GCA_001474835.1	PRJNA242614	SAMN02911982	JYSE00000000.1	na	28901	28901	Salmonella enterica	strain=CVM 43813		latest	Contig	Major	Full	2015-12-21	Salmonella enterica CVM 43813 v1.0	FDA	GCF_001474835.1	identical	ftp://ftp.ncbi.nlm.nih.gov/genomes/all/GCA/001/474/835/GCA_001474835.1_Salmonella_enterica_CVM_43813_v1.0
GCA_001474845.1	PRJNA242614	SAMN02911986	JYSI00000000.1	na	28901	28901	Salmonella enterica	strain=CVM 43817		latest	Contig	Major	Full	2015-12-21	Salmonella enterica CVM 43817 v1.0	FDA	GCF_001474845.1	identical	ftp://ftp.ncbi.nlm.nih.gov/genomes/all/GCA/001/474/845/GCA_001474845.1_Salmonella_enterica_CVM_43817_v1.0
GCA_001474885.1	PRJNA242614	SAMN02911987	JYSJ00000000.1	na	28901	28901	Salmonella enterica	strain=CVM 43818		latest	Contig	Major	Full	2015-12-21	Salmonella enterica CVM 43818 v1.0	FDA	GCF_001474885.1	identical	ftp://ftp.ncbi.nlm.nih.gov/genomes/all/GCA/001/474/885/GCA_001474885.1_Salmonella_enterica_CVM_43818_v1.0
GCA_001474905.1	PRJNA242614	SAMN02911993	JYSP00000000.1	na	28901	28901	Salmonella enterica	strain=CVM 43824		latest	Contig	Major	Full	2015-12-21	Salmonella enterica CVM 43824 v1.0	FDA	GCF_001474905.1	identical	ftp://ftp.ncbi.nlm.nih.gov/genomes/all/GCA/001/474/905/GCA_001474905.1_Salmonella_enterica_CVM_43824_v1.0
GCA_001474915.1	PRJNA242614	SAMN02911990	JYSM00000000.1	na	28901	28901	Salmonella enterica	strain=CVM 43821		latest	Contig	Major	Full	2015-12-21	Salmonella enterica CVM 43821 v1.0	FDA	GCF_001474915.1	identical	ftp://ftp.ncbi.nlm.nih.gov/genomes/all/GCA/001/474/915/GCA_001474915.1_Salmonella_enterica_CVM_43821_v1.0
GCA_001474925.1	PRJNA242614	SAMN02911994	JYSQ00000000.1	na	28901	28901	Salmonella enterica	strain=CVM 43825		latest	Contig	Major	Full	2015-12-21	Salmonella enterica CVM 43825 v1.0	FDA	GCF_001474925.1	identical	ftp://ftp.ncbi.nlm.nih.gov/genomes/all/GCA/001/474/925/GCA_001474925.1_Salmonella_enterica_CVM_43825_v1.0
GCA_001474965.1	PRJNA242614	SAMN02911996	JYSS00000000.1	na	28901	28901	Salmonella enterica	strain=CVM 43827		latest	Contig	Major	Full	2015-12-21	Salmonella enterica CVM 43827 v1.0	FDA	GCF_001474965.1	identical	ftp://ftp.ncbi.nlm.nih.gov/genomes/all/GCA/001/474/965/GCA_001474965.1_Salmonella_enterica_CVM_43827_v1.0
GCA_001474985.1	PRJNA242614	SAMN02911998	JYSU00000000.1	na	28901	28901	Salmonella enterica	strain=CVM 43829		latest	Contig	Major	Full	2015-12-21	Salmonella enterica CVM 43829 v1.0	FDA	GCF_001474985.1	identical	ftp://ftp.ncbi.nlm.nih.gov/genomes/all/GCA/001/474/985/GCA_001474985.1_Salmonella_enterica_CVM_43829_v1.0
GCA_001474995.1	PRJNA242614	SAMN02911999	JYSV00000000.1	na	28901	28901	Salmonella enterica	strain=CVM 43830		latest	Contig	Major	Full	2015-12-21	Salmonella enterica CVM 43830 v1.0	FDA	GCF_001474995.1	identical	ftp://ftp.ncbi.nlm.nih.gov/genomes/all/GCA/001/474/995/GCA_001474995.1_Salmonella_enterica_CVM_43830_v1.0
GCA_001475005.1	PRJNA242614	SAMN02912000	JYSW00000000.1	na	28901	28901	Salmonella enterica	strain=CVM 43831		latest	Contig	Major	Full	2015-12-21	Salmonella enterica CVM 43831 v1.0	FDA	GCF_001475005.1	identical	ftp://ftp.ncbi.nlm.nih.gov/genomes/all/GCA/001/475/005/GCA_001475005.1_Salmonella_enterica_CVM_43831_v1.0
GCA_001475045.1	PRJNA242614	SAMN02912002	JYSY00000000.1	na	28901	28901	Salmonella enterica	strain=CVM 43833		latest	Contig	Major	Full	2015-12-21	Salmonella enterica CVM 43833 v1.0	FDA	GCF_001475045.1	identical	ftp://ftp.ncbi.nlm.nih.gov/genomes/all/GCA/001/475/045/GCA_001475045.1_Salmonella_enterica_CVM_43833_v1.0
GCA_001475065.1	PRJNA242614	SAMN02912007	JYTD00000000.1	na	28901	28901	Salmonella enterica	strain=CVM 43838		latest	Contig	Major	Full	2015-12-21	Salmonella enterica CVM 43838 v1.0	FDA	GCF_001475065.1	identical	ftp://ftp.ncbi.nlm.nih.gov/genomes/all/GCA/001/475/065/GCA_001475065.1_Salmonella_enterica_CVM_43838_v1.0
GCA_001475075.1	PRJNA242614	SAMN02912003	JYSZ00000000.1	na	28901	28901	Salmonella enterica	strain=CVM 43834		latest	Contig	Major	Full	2015-12-21	Salmonella enterica CVM 43834 v1.0	FDA	GCF_001475075.1	identical	ftp://ftp.ncbi.nlm.nih.gov/genomes/all/GCA/001/475/075/GCA_001475075.1_Salmonella_enterica_CVM_43834_v1.0
GCA_001475085.1	PRJNA242614	SAMN02912009	JYTF00000000.1	na	28901	28901	Salmonella enterica	strain=CVM 43840		latest	Contig	Major	Full	2015-12-21	Salmonella enterica CVM 43840 v1.0	FDA	GCF_001475085.1	identical	ftp://ftp.ncbi.nlm.nih.gov/genomes/all/GCA/001/475/085/GCA_001475085.1_Salmonella_enterica_CVM_43840_v1.0
GCA_001475105.1	PRJNA242614	SAMN02912010	JYTG00000000.1	na	28901	28901	Salmonella enterica	strain=CVM 43841		latest	Contig	Major	Full	2015-12-21	Salmonella enterica CVM 43841 v1.0	FDA	GCF_001475105.1	identical	ftp://ftp.ncbi.nlm.nih.gov/genomes/all/GCA/001/475/105/GCA_001475105.1_Salmonella_enterica_CVM_43841_v1.0
GCA_001475145.1	PRJNA242614	SAMN02912013	JYTJ00000000.1	na	28901	28901	Salmonella enterica	strain=CVM 43844		latest	Contig	Major	Full	2015-12-21	Salmonella enterica CVM 43844 v1.0	FDA	GCF_001475145.1	identical	ftp://ftp.ncbi.nlm.nih.gov/genomes/all/GCA/001/475/145/GCA_001475145.1_Salmonella_enterica_CVM_43844_v1.0
GCA_001475165.1	PRJNA242614	SAMN02912014	JYTK00000000.1	na	28901	28901	Salmonella enterica	strain=CVM 43845		latest	Contig	Major	Full	2015-12-21	Salmonella enterica CVM 43845 v1.0	FDA	GCF_001475165.1	identical	ftp://ftp.ncbi.nlm.nih.gov/genomes/all/GCA/001/475/165/GCA_001475165.1_Salmonella_enterica_CVM_43845_v1.0
GCA_001475175.1	PRJNA242614	SAMN02912015	JYTL00000000.1	na	28901	28901	Salmonella enterica	strain=CVM 43846		latest	Contig	Major	Full	2015-12-21	Salmonella enterica CVM 43846 v1.0	FDA	GCF_001475175.1	identical	ftp://ftp.ncbi.nlm.nih.gov/genomes/all/GCA/001/475/175/GCA_001475175.1_Salmonella_enterica_CVM_43846_v1.0
GCA_001475215.1	PRJNA242614	SAMN02911980	JYSC00000000.1	na	28901	28901	Salmonella enterica	strain=CVM 43811		latest	Contig	Major	Full	2015-12-21	Salmonella enterica CVM 43811 v1.0	FDA	GCF_001475215.1	identical	ftp://ftp.ncbi.nlm.nih.gov/genomes/all/GCA/001/475/215/GCA_001475215.1_Salmonella_enterica_CVM_43811_v1.0
GCA_001475225.1	PRJNA242614	SAMN02911989	JYSL00000000.1	na	28901	28901	Salmonella enterica	strain=CVM 43820		latest	Contig	Major	Full	2015-12-21	Salmonella enterica CVM 43820 v1.0	FDA	GCF_001475225.1	identical	ftp://ftp.ncbi.nlm.nih.gov/genomes/all/GCA/001/475/225/GCA_001475225.1_Salmonella_enterica_CVM_43820_v1.0
GCA_001475235.1	PRJNA242614	SAMN02912004	JYTA00000000.1	na	28901	28901	Salmonella enterica	strain=CVM 43835		latest	Contig	Major	Full	2015-12-21	Salmonella enterica CVM 43835 v1.0	FDA	GCF_001475235.1	identical	ftp://ftp.ncbi.nlm.nih.gov/genomes/all/GCA/001/475/235/GCA_001475235.1_Salmonella_enterica_CVM_43835_v1.0
GCA_001475245.1	PRJNA242614	SAMN02911971	JYRT00000000.1	na	28901	28901	Salmonella enterica	strain=CVM 43802		latest	Contig	Major	Full	2015-12-21	Salmonella enterica CVM 43802 v1.0	FDA	GCF_001475245.1	identical	ftp://ftp.ncbi.nlm.nih.gov/genomes/all/GCA/001/475/245/GCA_001475245.1_Salmonella_enterica_CVM_43802_v1.0
GCA_001475295.1	PRJNA242614	SAMN02911969	JYRR00000000.1	na	28901	28901	Salmonella enterica	strain=CVM 43800		latest	Contig	Major	Full	2015-12-21	Salmonella enterica CVM 43800 v1.0	FDA	GCF_001475295.1	identical	ftp://ftp.ncbi.nlm.nih.gov/genomes/all/GCA/001/475/295/GCA_001475295.1_Salmonella_enterica_CVM_43800_v1.0
GCA_001475305.1	PRJNA242614	SAMN02911974	JYRW00000000.1	na	28901	28901	Salmonella enterica	strain=CVM 43805		latest	Contig	Major	Full	2015-12-21	Salmonella enterica CVM 43805 v1.0	FDA	GCF_001475305.1	identical	ftp://ftp.ncbi.nlm.nih.gov/genomes/all/GCA/001/475/305/GCA_001475305.1_Salmonella_enterica_CVM_43805_v1.0
GCA_001475335.1	PRJNA242614	SAMN02911984	JYSG00000000.1	na	28901	28901	Salmonella enterica	strain=CVM 43815		latest	Contig	Major	Full	2015-12-21	Salmonella enterica CVM 43815 v1.0	FDA	GCF_001475335.1	identical	ftp://ftp.ncbi.nlm.nih.gov/genomes/all/GCA/001/475/335/GCA_001475335.1_Salmonella_enterica_CVM_43815_v1.0
GCA_001475345.1	PRJNA242614	SAMN02911981	JYSD00000000.1	na	28901	28901	Salmonella enterica	strain=CVM 43812		latest	Contig	Major	Full	2015-12-21	Salmonella enterica CVM 43812 v1.0	FDA	GCF_001475345.1	identical	ftp://ftp.ncbi.nlm.nih.gov/genomes/all/GCA/001/475/345/GCA_001475345.1_Salmonella_enterica_CVM_43812_v1.0
GCA_001475375.1	PRJNA242614	SAMN02912011	JYTH00000000.1	na	28901	28901	Salmonella enterica	strain=CVM 43842		latest	Contig	Major	Full	2015-12-21	Salmonella enterica CVM 43842 v1.0	FDA	GCF_001475375.1	identical	ftp://ftp.ncbi.nlm.nih.gov/genomes/all/GCA/001/475/375/GCA_001475375.1_Salmonella_enterica_CVM_43842_v1.0
GCA_001480915.1	PRJNA242614	SAMN02950159	JYYF00000000.1	na	28901	28901	Salmonella enterica	strain=CVM N40366		latest	Contig	Major	Full	2015-12-22	Salmonella enterica CVM N40366-SQ v1.0	FDA	GCF_001480915.1	identical	ftp://ftp.ncbi.nlm.nih.gov/genomes/all/GCA/001/480/915/GCA_001480915.1_Salmonella_enterica_CVM_N40366-SQ_v1.0
GCA_001558355.1	PRJNA231221	SAMN03996249		na	28901	28901	Salmonella enterica	strain=LT2		latest	Complete Genome	Major	Full	2016-02-11	ASM155835v1	University of Maryland School of Medicine Institute for Genome Sciences (IGS) - sequencing center	GCF_001558355.1	identical	ftp://ftp.ncbi.nlm.nih.gov/genomes/all/GCA/001/558/355/GCA_001558355.1_ASM155835v1
GCA_001569545.1	PRJDB4308	SAMD00043356	BCNZ00000000.1	na	28901	28901	Salmonella enterica	strain=NGUA01		latest	Contig	Major	Full	2016-01-22	ASM156954v1	South Dakota State University	GCF_001569545.1	identical	ftp://ftp.ncbi.nlm.nih.gov/genomes/all/GCA/001/569/545/GCA_001569545.1_ASM156954v1
GCA_001569565.1	PRJDB4308	SAMD00043367	BCOA00000000.1	na	28901	28901	Salmonella enterica	strain=NGUA02		latest	Contig	Major	Full	2016-01-22	ASM156956v1	South Dakota State University	GCF_001569565.1	identical	ftp://ftp.ncbi.nlm.nih.gov/genomes/all/GCA/001/569/565/GCA_001569565.1_ASM156956v1
GCA_001569585.1	PRJDB4308	SAMD00043378	BCOB00000000.1	na	28901	28901	Salmonella enterica	strain=NGUA03		latest	Contig	Major	Full	2016-01-22	ASM156958v1	South Dakota State University	GCF_001569585.1	identical	ftp://ftp.ncbi.nlm.nih.gov/genomes/all/GCA/001/569/585/GCA_001569585.1_ASM156958v1
GCA_001569605.1	PRJDB4308	SAMD00043381	BCOC00000000.1	na	28901	28901	Salmonella enterica	strain=NGUA04		latest	Contig	Major	Full	2016-01-22	ASM156960v1	South Dakota State University	GCF_001569605.1	identical	ftp://ftp.ncbi.nlm.nih.gov/genomes/all/GCA/001/569/605/GCA_001569605.1_ASM156960v1
GCA_001569625.1	PRJDB4308	SAMD00043382	BCOD00000000.1	na	28901	28901	Salmonella enterica	strain=NGUA05		latest	Contig	Major	Full	2016-01-22	ASM156962v1	South Dakota State University	GCF_001569625.1	identical	ftp://ftp.ncbi.nlm.nih.gov/genomes/all/GCA/001/569/625/GCA_001569625.1_ASM156962v1
GCA_001569645.1	PRJDB4308	SAMD00043383	BCOE00000000.1	na	28901	28901	Salmonella enterica	strain=NGUA06		latest	Contig	Major	Full	2016-01-22	ASM156964v1	South Dakota State University	GCF_001569645.1	identical	ftp://ftp.ncbi.nlm.nih.gov/genomes/all/GCA/001/569/645/GCA_001569645.1_ASM156964v1
GCA_001569665.1	PRJDB4308	SAMD00043384	BCOF00000000.1	na	28901	28901	Salmonella enterica	strain=NGUA07		latest	Contig	Major	Full	2016-01-22	ASM156966v1	South Dakota State University	GCF_001569665.1	identical	ftp://ftp.ncbi.nlm.nih.gov/genomes/all/GCA/001/569/665/GCA_001569665.1_ASM156966v1
GCA_001569685.1	PRJDB4308	SAMD00043385	BCOG00000000.1	na	28901	28901	Salmonella enterica	strain=NGUA08		latest	Contig	Major	Full	2016-01-22	ASM156968v1	South Dakota State University	GCF_001569685.1	identical	ftp://ftp.ncbi.nlm.nih.gov/genomes/all/GCA/001/569/685/GCA_001569685.1_ASM156968v1
GCA_001569705.1	PRJDB4308	SAMD00043386	BCOH00000000.1	na	28901	28901	Salmonella enterica	strain=NGUA09		latest	Contig	Major	Full	2016-01-22	ASM156970v1	South Dakota State University	GCF_001569705.1	identical	ftp://ftp.ncbi.nlm.nih.gov/genomes/all/GCA/001/569/705/GCA_001569705.1_ASM156970v1
GCA_001569725.1	PRJDB4308	SAMD00043346	BCOI00000000.1	na	28901	28901	Salmonella enterica	strain=NGUA10		latest	Contig	Major	Full	2016-01-22	ASM156972v1	South Dakota State University	GCF_001569725.1	identical	ftp://ftp.ncbi.nlm.nih.gov/genomes/all/GCA/001/569/725/GCA_001569725.1_ASM156972v1
GCA_001569745.1	PRJDB4308	SAMD00043347	BCOJ00000000.1	na	28901	28901	Salmonella enterica	strain=NGUA11		latest	Contig	Major	Full	2016-01-22	ASM156974v1	South Dakota State University	GCF_001569745.1	identical	ftp://ftp.ncbi.nlm.nih.gov/genomes/all/GCA/001/569/745/GCA_001569745.1_ASM156974v1
GCA_001569765.1	PRJDB4308	SAMD00043348	BCOK00000000.1	na	28901	28901	Salmonella enterica	strain=NGUA12		latest	Contig	Major	Full	2016-01-22	ASM156976v1	South Dakota State University	GCF_001569765.1	identical	ftp://ftp.ncbi.nlm.nih.gov/genomes/all/GCA/001/569/765/GCA_001569765.1_ASM156976v1
GCA_001569785.1	PRJDB4308	SAMD00043349	BCOL00000000.1	na	28901	28901	Salmonella enterica	strain=NGUA13		latest	Contig	Major	Full	2016-01-22	ASM156978v1	South Dakota State University	GCF_001569785.1	identical	ftp://ftp.ncbi.nlm.nih.gov/genomes/all/GCA/001/569/785/GCA_001569785.1_ASM156978v1
GCA_001569805.1	PRJDB4308	SAMD00043350	BCOM00000000.1	na	28901	28901	Salmonella enterica	strain=NGUA14		latest	Contig	Major	Full	2016-01-22	ASM156980v1	South Dakota State University	GCF_001569805.1	identical	ftp://ftp.ncbi.nlm.nih.gov/genomes/all/GCA/001/569/805/GCA_001569805.1_ASM156980v1
GCA_001569825.1	PRJDB4308	SAMD00043351	BCON00000000.1	na	28901	28901	Salmonella enterica	strain=NGUA15		latest	Contig	Major	Full	2016-01-22	ASM156982v1	South Dakota State University	GCF_001569825.1	identical	ftp://ftp.ncbi.nlm.nih.gov/genomes/all/GCA/001/569/825/GCA_001569825.1_ASM156982v1
GCA_001569845.1	PRJDB4308	SAMD00043352	BCOO00000000.1	na	28901	28901	Salmonella enterica	strain=NGUA16		latest	Contig	Major	Full	2016-01-22	ASM156984v1	South Dakota State University	GCF_001569845.1	identical	ftp://ftp.ncbi.nlm.nih.gov/genomes/all/GCA/001/569/845/GCA_001569845.1_ASM156984v1
GCA_001569865.1	PRJDB4308	SAMD00043353	BCOP00000000.1	na	28901	28901	Salmonella enterica	strain=NGUA17		latest	Contig	Major	Full	2016-01-22	ASM156986v1	South Dakota State University	GCF_001569865.1	identical	ftp://ftp.ncbi.nlm.nih.gov/genomes/all/GCA/001/569/865/GCA_001569865.1_ASM156986v1
GCA_001569885.1	PRJDB4308	SAMD00043354	BCOQ00000000.1	na	28901	28901	Salmonella enterica	strain=NGUA18		latest	Contig	Major	Full	2016-01-22	ASM156988v1	South Dakota State University	GCF_001569885.1	identical	ftp://ftp.ncbi.nlm.nih.gov/genomes/all/GCA/001/569/885/GCA_001569885.1_ASM156988v1
GCA_001569905.1	PRJDB4308	SAMD00043355	BCOR00000000.1	na	28901	28901	Salmonella enterica	strain=NGUA19		latest	Contig	Major	Full	2016-01-22	ASM156990v1	South Dakota State University	GCF_001569905.1	identical	ftp://ftp.ncbi.nlm.nih.gov/genomes/all/GCA/001/569/905/GCA_001569905.1_ASM156990v1
GCA_001569925.1	PRJDB4308	SAMD00043357	BCOS00000000.1	na	28901	28901	Salmonella enterica	strain=NGUA20		latest	Contig	Major	Full	2016-01-22	ASM156992v1	South Dakota State University	GCF_001569925.1	identical	ftp://ftp.ncbi.nlm.nih.gov/genomes/all/GCA/001/569/925/GCA_001569925.1_ASM156992v1
GCA_001569945.1	PRJDB4308	SAMD00043358	BCOT00000000.1	na	28901	28901	Salmonella enterica	strain=NGUA21		latest	Contig	Major	Full	2016-01-22	ASM156994v1	South Dakota State University	GCF_001569945.1	identical	ftp://ftp.ncbi.nlm.nih.gov/genomes/all/GCA/001/569/945/GCA_001569945.1_ASM156994v1
GCA_001569965.1	PRJDB4308	SAMD00043359	BCOU00000000.1	na	28901	28901	Salmonella enterica	strain=NGUA22		latest	Contig	Major	Full	2016-01-22	ASM156996v1	South Dakota State University	GCF_001569965.1	identical	ftp://ftp.ncbi.nlm.nih.gov/genomes/all/GCA/001/569/965/GCA_001569965.1_ASM156996v1
GCA_001569985.1	PRJDB4308	SAMD00043360	BCOV00000000.1	na	28901	28901	Salmonella enterica	strain=NGUA23		latest	Contig	Major	Full	2016-01-22	ASM156998v1	South Dakota State University	GCF_001569985.1	identical	ftp://ftp.ncbi.nlm.nih.gov/genomes/all/GCA/001/569/985/GCA_001569985.1_ASM156998v1
GCA_001570005.1	PRJDB4308	SAMD00043361	BCOW00000000.1	na	28901	28901	Salmonella enterica	strain=NGUA24		latest	Contig	Major	Full	2016-01-22	ASM157000v1	South Dakota State University	na	na	ftp://ftp.ncbi.nlm.nih.gov/genomes/all/GCA/001/570/005/GCA_001570005.1_ASM157000v1	low quality sequence
GCA_001570025.1	PRJDB4308	SAMD00043362	BCOX00000000.1	na	28901	28901	Salmonella enterica	strain=NGUA25		latest	Contig	Major	Full	2016-01-22	ASM157002v1	South Dakota State University	GCF_001570025.1	identical	ftp://ftp.ncbi.nlm.nih.gov/genomes/all/GCA/001/570/025/GCA_001570025.1_ASM157002v1
GCA_001570045.1	PRJDB4308	SAMD00043363	BCOY00000000.1	na	28901	28901	Salmonella enterica	strain=NGUA26		latest	Contig	Major	Full	2016-01-22	ASM157004v1	South Dakota State University	GCF_001570045.1	identical	ftp://ftp.ncbi.nlm.nih.gov/genomes/all/GCA/001/570/045/GCA_001570045.1_ASM157004v1
GCA_001570065.1	PRJDB4308	SAMD00043364	BCOZ00000000.1	na	28901	28901	Salmonella enterica	strain=NGUA27		latest	Contig	Major	Full	2016-01-22	ASM157006v1	South Dakota State University	GCF_001570065.1	identical	ftp://ftp.ncbi.nlm.nih.gov/genomes/all/GCA/001/570/065/GCA_001570065.1_ASM157006v1
GCA_001570085.1	PRJDB4308	SAMD00043365	BCPA00000000.1	na	28901	28901	Salmonella enterica	strain=NGUA28		latest	Contig	Major	Full	2016-01-22	ASM157008v1	South Dakota State University	GCF_001570085.1	identical	ftp://ftp.ncbi.nlm.nih.gov/genomes/all/GCA/001/570/085/GCA_001570085.1_ASM157008v1
GCA_001570105.1	PRJDB4308	SAMD00043366	BCPB00000000.1	na	28901	28901	Salmonella enterica	strain=NGUA29		latest	Contig	Major	Full	2016-01-22	ASM157010v1	South Dakota State University	GCF_001570105.1	identical	ftp://ftp.ncbi.nlm.nih.gov/genomes/all/GCA/001/570/105/GCA_001570105.1_ASM157010v1
GCA_001570125.1	PRJDB4308	SAMD00043368	BCPC00000000.1	na	28901	28901	Salmonella enterica	strain=NGUA30		latest	Contig	Major	Full	2016-01-22	ASM157012v1	South Dakota State University	GCF_001570125.1	identical	ftp://ftp.ncbi.nlm.nih.gov/genomes/all/GCA/001/570/125/GCA_001570125.1_ASM157012v1
GCA_001570145.1	PRJDB4308	SAMD00043369	BCPD00000000.1	na	28901	28901	Salmonella enterica	strain=NGUA31		latest	Contig	Major	Full	2016-01-22	ASM157014v1	South Dakota State University	GCF_001570145.1	identical	ftp://ftp.ncbi.nlm.nih.gov/genomes/all/GCA/001/570/145/GCA_001570145.1_ASM157014v1
GCA_001570165.1	PRJDB4308	SAMD00043370	BCPE00000000.1	na	28901	28901	Salmonella enterica	strain=NGUA32		latest	Contig	Major	Full	2016-01-22	ASM157016v1	South Dakota State University	GCF_001570165.1	identical	ftp://ftp.ncbi.nlm.nih.gov/genomes/all/GCA/001/570/165/GCA_001570165.1_ASM157016v1
GCA_001570185.1	PRJDB4308	SAMD00043371	BCPF00000000.1	na	28901	28901	Salmonella enterica	strain=NGUA33		latest	Contig	Major	Full	2016-01-22	ASM157018v1	South Dakota State University	GCF_001570185.1	identical	ftp://ftp.ncbi.nlm.nih.gov/genomes/all/GCA/001/570/185/GCA_001570185.1_ASM157018v1
GCA_001570205.1	PRJDB4308	SAMD00043372	BCPG00000000.1	na	28901	28901	Salmonella enterica	strain=NGUA34		latest	Contig	Major	Full	2016-01-22	ASM157020v1	South Dakota State University	GCF_001570205.1	identical	ftp://ftp.ncbi.nlm.nih.gov/genomes/all/GCA/001/570/205/GCA_001570205.1_ASM157020v1
GCA_001570225.1	PRJDB4308	SAMD00043373	BCPH00000000.1	na	28901	28901	Salmonella enterica	strain=NGUA35		latest	Contig	Major	Full	2016-01-22	ASM157022v1	South Dakota State University	GCF_001570225.1	identical	ftp://ftp.ncbi.nlm.nih.gov/genomes/all/GCA/001/570/225/GCA_001570225.1_ASM157022v1
GCA_001570245.1	PRJDB4308	SAMD00043374	BCPI00000000.1	na	28901	28901	Salmonella enterica	strain=NGUA36		latest	Contig	Major	Full	2016-01-22	ASM157024v1	South Dakota State University	GCF_001570245.1	identical	ftp://ftp.ncbi.nlm.nih.gov/genomes/all/GCA/001/570/245/GCA_001570245.1_ASM157024v1
GCA_001570265.1	PRJDB4308	SAMD00043375	BCPJ00000000.1	na	28901	28901	Salmonella enterica	strain=NGUA37		latest	Contig	Major	Full	2016-01-22	ASM157026v1	South Dakota State University	GCF_001570265.1	identical	ftp://ftp.ncbi.nlm.nih.gov/genomes/all/GCA/001/570/265/GCA_001570265.1_ASM157026v1
GCA_001570285.1	PRJDB4308	SAMD00043376	BCPK00000000.1	na	28901	28901	Salmonella enterica	strain=NGUA38		latest	Contig	Major	Full	2016-01-22	ASM157028v1	South Dakota State University	GCF_001570285.1	identical	ftp://ftp.ncbi.nlm.nih.gov/genomes/all/GCA/001/570/285/GCA_001570285.1_ASM157028v1
GCA_001570305.1	PRJDB4308	SAMD00043377	BCPL00000000.1	na	28901	28901	Salmonella enterica	strain=NGUA39		latest	Contig	Major	Full	2016-01-22	ASM157030v1	South Dakota State University	GCF_001570305.1	identical	ftp://ftp.ncbi.nlm.nih.gov/genomes/all/GCA/001/570/305/GCA_001570305.1_ASM157030v1
GCA_001570325.1	PRJDB4308	SAMD00043379	BCPM00000000.1	na	28901	28901	Salmonella enterica	strain=NGUA40		latest	Contig	Major	Full	2016-01-22	ASM157032v1	South Dakota State University	GCF_001570325.1	identical	ftp://ftp.ncbi.nlm.nih.gov/genomes/all/GCA/001/570/325/GCA_001570325.1_ASM157032v1
GCA_001570345.1	PRJDB4308	SAMD00043380	BCPN00000000.1	na	28901	28901	Salmonella enterica	strain=NGUA41		latest	Contig	Major	Full	2016-01-22	ASM157034v1	South Dakota State University	GCF_001570345.1	identical	ftp://ftp.ncbi.nlm.nih.gov/genomes/all/GCA/001/570/345/GCA_001570345.1_ASM157034v1
GCA_001578485.1	PRJNA308552	SAMN04397008	LQZK00000000.1	na	28901	28901	Salmonella enterica	strain=PS01		latest	Contig	Major	Full	2016-03-02	ASM157848v1	University of Malaya	GCF_001578485.1	identical	ftp://ftp.ncbi.nlm.nih.gov/genomes/all/GCA/001/578/485/GCA_001578485.1_ASM157848v1
GCA_001597995.1	PRJNA316063	SAMN04574665	LVKR00000000.1	na	28901	28901	Salmonella enterica	strain=VB1932		latest	Contig	Major	Full	2016-03-26	ASM159799v1	Christian Medical College	na	na	ftp://ftp.ncbi.nlm.nih.gov/genomes/all/GCA/001/597/995/GCA_001597995.1_ASM159799v1	genome length too small ; high contig L50 ; low contig N50 ; low quality sequence ; many frameshifted proteins
GCA_001628755.1	PRJNA276399	SAMN03371466		na	59204	28901	Salmonella enterica subsp. diarizonae	strain=11-01855		latest	Complete Genome	Major	Full	2016-04-22	ASM162875v1	Robert Koch-Institut	GCF_001628755.1	identical	ftp://ftp.ncbi.nlm.nih.gov/genomes/all/GCA/001/628/755/GCA_001628755.1_ASM162875v1
GCA_001629755.1	PRJNA276399	SAMN03371464		na	59204	28901	Salmonella enterica subsp. diarizonae	strain=11-01853		latest	Complete Genome	Major	Full	2016-04-22	ASM162975v1	Robert Koch-Institut	GCF_001629755.1	identical	ftp://ftp.ncbi.nlm.nih.gov/genomes/all/GCA/001/629/755/GCA_001629755.1_ASM162975v1
GCA_001629775.1	PRJNA276399	SAMN03371465		na	59204	28901	Salmonella enterica subsp. diarizonae	strain=11-01854		latest	Complete Genome	Major	Full	2016-04-22	ASM162977v1	Robert Koch-Institut	GCF_001629775.1	identical	ftp://ftp.ncbi.nlm.nih.gov/genomes/all/GCA/001/629/775/GCA_001629775.1_ASM162977v1
GCA_001641105.1	PRJNA320867	SAMN04958316	LXOM00000000.1	na	28901	28901	Salmonella enterica	strain=CU013109		latest	Scaffold	Major	Full	2016-05-10	ASM164110v1	University of Colorado - Boulder	GCF_001641105.1	identical	ftp://ftp.ncbi.nlm.nih.gov/genomes/all/GCA/001/641/105/GCA_001641105.1_ASM164110v1
GCA_001642445.1	PRJNA318665	SAMN04859614	LWMB00000000.1	na	28901	28901	Salmonella enterica	strain=12		latest	Contig	Major	Full	2016-05-11	ASM164244v1	University of Malaya	GCF_001642445.1	identical	ftp://ftp.ncbi.nlm.nih.gov/genomes/all/GCA/001/642/445/GCA_001642445.1_ASM164244v1
GCA_001642515.1	PRJNA318666	SAMN04859615	LWMC00000000.1	na	28901	28901	Salmonella enterica	strain=13		latest	Contig	Major	Full	2016-05-11	ASM164251v1	University of Malaya	GCF_001642515.1	identical	ftp://ftp.ncbi.nlm.nih.gov/genomes/all/GCA/001/642/515/GCA_001642515.1_ASM164251v1
GCA_001642525.1	PRJNA318667	SAMN04859616	LWMD00000000.1	na	28901	28901	Salmonella enterica	strain=14		latest	Contig	Major	Full	2016-05-11	ASM164252v1	University of Malaya	GCF_001642525.1	identical	ftp://ftp.ncbi.nlm.nih.gov/genomes/all/GCA/001/642/525/GCA_001642525.1_ASM164252v1
GCA_001647755.1	PRJNA320977	SAMN04961653		na	28901	28901	Salmonella enterica	strain=C629		latest	Complete Genome	Major	Full	2016-05-19	ASM164775v1	China National Center for Food Safety Risk Assessment	GCF_001647755.1	identical	ftp://ftp.ncbi.nlm.nih.gov/genomes/all/GCA/001/647/755/GCA_001647755.1_ASM164775v1
GCA_001652385.1	PRJNA186035	SAMN03742073	LXNM00000000.1	na	28901	28901	Salmonella enterica	strain=CFSAN033950		latest	Contig	Major	Full	2016-05-25	CFSAN033950_02.0	Center for Food Safety and Applied Nutrition	GCF_001652385.1	identical	ftp://ftp.ncbi.nlm.nih.gov/genomes/all/GCA/001/652/385/GCA_001652385.1_CFSAN033950_02.0
GCA_001691895.1	PRJNA327739	SAMN05356916	MASZ00000000.1	na	28901	28901	Salmonella enterica	strain=E3		latest	Scaffold	Major	Full	2016-07-22	ASM169189v1	Health Canada	GCF_001691895.1	identical	ftp://ftp.ncbi.nlm.nih.gov/genomes/all/GCA/001/691/895/GCA_001691895.1_ASM169189v1
GCA_001691905.1	PRJNA327739	SAMN05356917	MATA00000000.1	na	28901	28901	Salmonella enterica	strain=F7		latest	Contig	Major	Full	2016-07-22	ASM169190v1	Health Canada	GCF_001691905.1	identical	ftp://ftp.ncbi.nlm.nih.gov/genomes/all/GCA/001/691/905/GCA_001691905.1_ASM169190v1
GCA_001705055.1	PRJNA290698	SAMN03896006		na	28901	28901	Salmonella enterica	strain=FORC_019		latest	Complete Genome	Major	Full	2016-08-16	ASM170505v1	Food-borne Pathogen Omics Research Center, FORC	GCF_001705055.1	identical	ftp://ftp.ncbi.nlm.nih.gov/genomes/all/GCA/001/705/055/GCA_001705055.1_ASM170505v1
GCA_001713515.1	PRJNA186035	SAMN05180023	LYZJ00000000.1	na	28901	28901	Salmonella enterica	strain=CFSAN008104		latest	Contig	Major	Full	2016-08-25	ASM171351v1	Center for Food Safety and Applied Nutrition	GCF_001713515.1	identical	ftp://ftp.ncbi.nlm.nih.gov/genomes/all/GCA/001/713/515/GCA_001713515.1_ASM171351v1
GCA_001716225.1	PRJNA337914	SAMN05514380	MCPD00000000.1	na	28901	28901	Salmonella enterica	strain=ARS-CC621		latest	Contig	Major	Full	2016-08-29	ASM171622v1	USDA	GCF_001716225.1	identical	ftp://ftp.ncbi.nlm.nih.gov/genomes/all/GCA/001/716/225/GCA_001716225.1_ASM171622v1
GCA_001716375.1	PRJNA337914	SAMN05517975	MCQE00000000.1	na	28901	28901	Salmonella enterica	strain=ARS-CC274		latest	Contig	Major	Full	2016-08-29	ASM171637v1	USDA	GCF_001716375.1	identical	ftp://ftp.ncbi.nlm.nih.gov/genomes/all/GCA/001/716/375/GCA_001716375.1_ASM171637v1
GCA_001716725.1	PRJNA337914	SAMN05517976	MCQF00000000.1	na	28901	28901	Salmonella enterica	strain=ARS-CC273		latest	Contig	Major	Full	2016-08-29	ASM171672v1	USDA	GCF_001716725.1	identical	ftp://ftp.ncbi.nlm.nih.gov/genomes/all/GCA/001/716/725/GCA_001716725.1_ASM171672v1
GCA_001716745.1	PRJNA337914	SAMN05517977	MCQG00000000.1	na	28901	28901	Salmonella enterica	strain=ARS-CC938		latest	Contig	Major	Full	2016-08-29	ASM171674v1	USDA	GCF_001716745.1	identical	ftp://ftp.ncbi.nlm.nih.gov/genomes/all/GCA/001/716/745/GCA_001716745.1_ASM171674v1
GCA_001742445.1	PRJNA186035	SAMN05773530	MJEL00000000.1	na	28901	28901	Salmonella enterica	strain=CFSAN055411		latest	Scaffold	Major	Full	2016-09-23	ASM174244v1	Center for Food Safety and Applied Nutrition	GCF_001742445.1	identical	ftp://ftp.ncbi.nlm.nih.gov/genomes/all/GCA/001/742/445/GCA_001742445.1_ASM174244v1
GCA_001831545.1	PRJNA186035	SAMN04961928	MLRD00000000.1	na	28901	28901	Salmonella enterica	strain=CFSAN044867		latest	Contig	Major	Full	2016-10-24	ASM183154v1	Center for Food Safety and Applied Nutrition	GCF_001831545.1	identical	ftp://ftp.ncbi.nlm.nih.gov/genomes/all/GCA/001/831/545/GCA_001831545.1_ASM183154v1
GCA_001831555.1	PRJNA186035	SAMN04961926	MLRB00000000.1	na	28901	28901	Salmonella enterica	strain=CFSAN044865		latest	Contig	Major	Full	2016-10-24	ASM183155v1	Center for Food Safety and Applied Nutrition	GCF_001831555.1	identical	ftp://ftp.ncbi.nlm.nih.gov/genomes/all/GCA/001/831/555/GCA_001831555.1_ASM183155v1
GCA_001831565.1	PRJNA186035	SAMN04961927	MLRC00000000.1	na	28901	28901	Salmonella enterica	strain=CFSAN044866		latest	Contig	Major	Full	2016-10-24	ASM183156v1	Center for Food Safety and Applied Nutrition	GCF_001831565.1	identical	ftp://ftp.ncbi.nlm.nih.gov/genomes/all/GCA/001/831/565/GCA_001831565.1_ASM183156v1
GCA_001831575.1	PRJNA186035	SAMN04961925	MLRA00000000.1	na	28901	28901	Salmonella enterica	strain=CFSAN044864		latest	Contig	Major	Full	2016-10-24	ASM183157v1	Center for Food Safety and Applied Nutrition	GCF_001831575.1	identical	ftp://ftp.ncbi.nlm.nih.gov/genomes/all/GCA/001/831/575/GCA_001831575.1_ASM183157v1
GCA_001831625.1	PRJNA186035	SAMN04961929	MLRE00000000.1	na	28901	28901	Salmonella enterica	strain=CFSAN044868		latest	Contig	Major	Full	2016-10-24	ASM183162v1	Center for Food Safety and Applied Nutrition	GCF_001831625.1	identical	ftp://ftp.ncbi.nlm.nih.gov/genomes/all/GCA/001/831/625/GCA_001831625.1_ASM183162v1
GCA_001831635.1	PRJNA186035	SAMN04961932	MLRG00000000.1	na	28901	28901	Salmonella enterica	strain=CFSAN044870		latest	Contig	Major	Full	2016-10-24	ASM183163v1	Center for Food Safety and Applied Nutrition	GCF_001831635.1	identical	ftp://ftp.ncbi.nlm.nih.gov/genomes/all/GCA/001/831/635/GCA_001831635.1_ASM183163v1
GCA_001831645.1	PRJNA186035	SAMN04961933	MLRH00000000.1	na	28901	28901	Salmonella enterica	strain=CFSAN044871		latest	Contig	Major	Full	2016-10-24	ASM183164v1	Center for Food Safety and Applied Nutrition	GCF_001831645.1	identical	ftp://ftp.ncbi.nlm.nih.gov/genomes/all/GCA/001/831/645/GCA_001831645.1_ASM183164v1
GCA_001831655.1	PRJNA186035	SAMN04961935	MLRJ00000000.1	na	28901	28901	Salmonella enterica	strain=CFSAN044873		latest	Contig	Major	Full	2016-10-24	ASM183165v1	Center for Food Safety and Applied Nutrition	GCF_001831655.1	identical	ftp://ftp.ncbi.nlm.nih.gov/genomes/all/GCA/001/831/655/GCA_001831655.1_ASM183165v1
GCA_001831705.1	PRJNA186035	SAMN04961936	MLRK00000000.1	na	28901	28901	Salmonella enterica	strain=CFSAN044874		latest	Contig	Major	Full	2016-10-24	ASM183170v1	Center for Food Safety and Applied Nutrition	GCF_001831705.1	identical	ftp://ftp.ncbi.nlm.nih.gov/genomes/all/GCA/001/831/705/GCA_001831705.1_ASM183170v1
GCA_001831715.1	PRJNA186035	SAMN04961937	MLRL00000000.1	na	28901	28901	Salmonella enterica	strain=CFSAN044875		latest	Contig	Major	Full	2016-10-24	ASM183171v1	Center for Food Safety and Applied Nutrition	GCF_001831715.1	identical	ftp://ftp.ncbi.nlm.nih.gov/genomes/all/GCA/001/831/715/GCA_001831715.1_ASM183171v1
GCA_001831725.1	PRJNA186035	SAMN04961938	MLRM00000000.1	na	28901	28901	Salmonella enterica	strain=CFSAN044876		latest	Contig	Major	Full	2016-10-24	ASM183172v1	Center for Food Safety and Applied Nutrition	GCF_001831725.1	identical	ftp://ftp.ncbi.nlm.nih.gov/genomes/all/GCA/001/831/725/GCA_001831725.1_ASM183172v1
GCA_001831755.1	PRJNA186035	SAMN04961939	MLRN00000000.1	na	28901	28901	Salmonella enterica	strain=CFSAN044877		latest	Contig	Major	Full	2016-10-24	ASM183175v1	Center for Food Safety and Applied Nutrition	GCF_001831755.1	identical	ftp://ftp.ncbi.nlm.nih.gov/genomes/all/GCA/001/831/755/GCA_001831755.1_ASM183175v1
GCA_001831785.1	PRJNA186035	SAMN04961940	MLRO00000000.1	na	28901	28901	Salmonella enterica	strain=CFSAN044878		latest	Contig	Major	Full	2016-10-24	ASM183178v1	Center for Food Safety and Applied Nutrition	GCF_001831785.1	identical	ftp://ftp.ncbi.nlm.nih.gov/genomes/all/GCA/001/831/785/GCA_001831785.1_ASM183178v1
GCA_001831795.1	PRJNA186035	SAMN04961941	MLRP00000000.1	na	28901	28901	Salmonella enterica	strain=CFSAN044879		latest	Contig	Major	Full	2016-10-24	ASM183179v1	Center for Food Safety and Applied Nutrition	GCF_001831795.1	identical	ftp://ftp.ncbi.nlm.nih.gov/genomes/all/GCA/001/831/795/GCA_001831795.1_ASM183179v1
GCA_001831805.1	PRJNA186035	SAMN04961942	MLRQ00000000.1	na	28901	28901	Salmonella enterica	strain=CFSAN044880		latest	Contig	Major	Full	2016-10-24	ASM183180v1	Center for Food Safety and Applied Nutrition	GCF_001831805.1	identical	ftp://ftp.ncbi.nlm.nih.gov/genomes/all/GCA/001/831/805/GCA_001831805.1_ASM183180v1
GCA_001831835.1	PRJNA186035	SAMN04961943	MLRR00000000.1	na	28901	28901	Salmonella enterica	strain=CFSAN044881		latest	Contig	Major	Full	2016-10-24	ASM183183v1	Center for Food Safety and Applied Nutrition	GCF_001831835.1	identical	ftp://ftp.ncbi.nlm.nih.gov/genomes/all/GCA/001/831/835/GCA_001831835.1_ASM183183v1
GCA_001831865.1	PRJNA186035	SAMN04961944	MLRS00000000.1	na	28901	28901	Salmonella enterica	strain=CFSAN044882		latest	Contig	Major	Full	2016-10-24	ASM183186v1	Center for Food Safety and Applied Nutrition	GCF_001831865.1	identical	ftp://ftp.ncbi.nlm.nih.gov/genomes/all/GCA/001/831/865/GCA_001831865.1_ASM183186v1
GCA_001831875.1	PRJNA186035	SAMN04961945	MLRT00000000.1	na	28901	28901	Salmonella enterica	strain=CFSAN044883		latest	Contig	Major	Full	2016-10-24	ASM183187v1	Center for Food Safety and Applied Nutrition	GCF_001831875.1	identical	ftp://ftp.ncbi.nlm.nih.gov/genomes/all/GCA/001/831/875/GCA_001831875.1_ASM183187v1
GCA_001831895.1	PRJNA186035	SAMN04961946	MLRU00000000.1	na	28901	28901	Salmonella enterica	strain=CFSAN044884		latest	Contig	Major	Full	2016-10-24	ASM183189v1	Center for Food Safety and Applied Nutrition	GCF_001831895.1	identical	ftp://ftp.ncbi.nlm.nih.gov/genomes/all/GCA/001/831/895/GCA_001831895.1_ASM183189v1
GCA_001831915.1	PRJNA186035	SAMN04961947	MLRV00000000.1	na	28901	28901	Salmonella enterica	strain=CFSAN044885		latest	Contig	Major	Full	2016-10-24	ASM183191v1	Center for Food Safety and Applied Nutrition	GCF_001831915.1	identical	ftp://ftp.ncbi.nlm.nih.gov/genomes/all/GCA/001/831/915/GCA_001831915.1_ASM183191v1
GCA_001831945.1	PRJNA186035	SAMN04961948	MLRW00000000.1	na	28901	28901	Salmonella enterica	strain=CFSAN044886		latest	Contig	Major	Full	2016-10-24	ASM183194v1	Center for Food Safety and Applied Nutrition	GCF_001831945.1	identical	ftp://ftp.ncbi.nlm.nih.gov/genomes/all/GCA/001/831/945/GCA_001831945.1_ASM183194v1
GCA_001831965.1	PRJNA186035	SAMN04961949	MLRX00000000.1	na	28901	28901	Salmonella enterica	strain=CFSAN044887		latest	Contig	Major	Full	2016-10-24	ASM183196v1	Center for Food Safety and Applied Nutrition	GCF_001831965.1	identical	ftp://ftp.ncbi.nlm.nih.gov/genomes/all/GCA/001/831/965/GCA_001831965.1_ASM183196v1
GCA_001831985.1	PRJNA186035	SAMN04961950	MLRY00000000.1	na	28901	28901	Salmonella enterica	strain=CFSAN044888		latest	Contig	Major	Full	2016-10-24	ASM183198v1	Center for Food Safety and Applied Nutrition	GCF_001831985.1	identical	ftp://ftp.ncbi.nlm.nih.gov/genomes/all/GCA/001/831/985/GCA_001831985.1_ASM183198v1
GCA_001831995.1	PRJNA186035	SAMN04961951	MLRZ00000000.1	na	28901	28901	Salmonella enterica	strain=CFSAN044889		latest	Contig	Major	Full	2016-10-24	ASM183199v1	Center for Food Safety and Applied Nutrition	GCF_001831995.1	identical	ftp://ftp.ncbi.nlm.nih.gov/genomes/all/GCA/001/831/995/GCA_001831995.1_ASM183199v1
GCA_001832025.1	PRJNA186035	SAMN04961952	MLSA00000000.1	na	28901	28901	Salmonella enterica	strain=CFSAN044890		latest	Contig	Major	Full	2016-10-24	ASM183202v1	Center for Food Safety and Applied Nutrition	GCF_001832025.1	identical	ftp://ftp.ncbi.nlm.nih.gov/genomes/all/GCA/001/832/025/GCA_001832025.1_ASM183202v1
GCA_001832045.1	PRJNA186035	SAMN04961953	MLSB00000000.1	na	28901	28901	Salmonella enterica	strain=CFSAN044891		latest	Contig	Major	Full	2016-10-24	ASM183204v1	Center for Food Safety and Applied Nutrition	GCF_001832045.1	identical	ftp://ftp.ncbi.nlm.nih.gov/genomes/all/GCA/001/832/045/GCA_001832045.1_ASM183204v1
GCA_001832065.1	PRJNA186035	SAMN04961954	MLSC00000000.1	na	28901	28901	Salmonella enterica	strain=CFSAN044892		latest	Contig	Major	Full	2016-10-24	ASM183206v1	Center for Food Safety and Applied Nutrition	GCF_001832065.1	identical	ftp://ftp.ncbi.nlm.nih.gov/genomes/all/GCA/001/832/065/GCA_001832065.1_ASM183206v1
GCA_001832075.1	PRJNA186035	SAMN04961931	MLRF00000000.1	na	28901	28901	Salmonella enterica	strain=CFSAN044869		latest	Contig	Major	Full	2016-10-24	ASM183207v1	Center for Food Safety and Applied Nutrition	GCF_001832075.1	identical	ftp://ftp.ncbi.nlm.nih.gov/genomes/all/GCA/001/832/075/GCA_001832075.1_ASM183207v1
GCA_001832095.1	PRJNA186035	SAMN04961934	MLRI00000000.1	na	28901	28901	Salmonella enterica	strain=CFSAN044872		latest	Contig	Major	Full	2016-10-24	ASM183209v1	Center for Food Safety and Applied Nutrition	GCF_001832095.1	identical	ftp://ftp.ncbi.nlm.nih.gov/genomes/all/GCA/001/832/095/GCA_001832095.1_ASM183209v1
GCA_001832125.1	PRJNA186035	SAMN04961956	MLSE00000000.1	na	28901	28901	Salmonella enterica	strain=CFSAN044894		latest	Contig	Major	Full	2016-10-24	ASM183212v1	Center for Food Safety and Applied Nutrition	GCF_001832125.1	identical	ftp://ftp.ncbi.nlm.nih.gov/genomes/all/GCA/001/832/125/GCA_001832125.1_ASM183212v1
GCA_001832145.1	PRJNA186035	SAMN04961957	MLSF00000000.1	na	28901	28901	Salmonella enterica	strain=CFSAN044895		latest	Contig	Major	Full	2016-10-24	ASM183214v1	Center for Food Safety and Applied Nutrition	GCF_001832145.1	identical	ftp://ftp.ncbi.nlm.nih.gov/genomes/all/GCA/001/832/145/GCA_001832145.1_ASM183214v1
GCA_001832165.1	PRJNA186035	SAMN04961958	MLSG00000000.1	na	28901	28901	Salmonella enterica	strain=CFSAN044896		latest	Contig	Major	Full	2016-10-24	ASM183216v1	Center for Food Safety and Applied Nutrition	GCF_001832165.1	identical	ftp://ftp.ncbi.nlm.nih.gov/genomes/all/GCA/001/832/165/GCA_001832165.1_ASM183216v1
GCA_001832175.1	PRJNA186035	SAMN04961959	MLSH00000000.1	na	28901	28901	Salmonella enterica	strain=CFSAN044897		latest	Contig	Major	Full	2016-10-24	ASM183217v1	Center for Food Safety and Applied Nutrition	GCF_001832175.1	identical	ftp://ftp.ncbi.nlm.nih.gov/genomes/all/GCA/001/832/175/GCA_001832175.1_ASM183217v1
GCA_001832205.1	PRJNA186035	SAMN04961966	MLYY00000000.1	na	28901	28901	Salmonella enterica	strain=CFSAN044899		latest	Contig	Major	Full	2016-10-24	ASM183220v1	Center for Food Safety and Applied Nutrition	GCF_001832205.1	identical	ftp://ftp.ncbi.nlm.nih.gov/genomes/all/GCA/001/832/205/GCA_001832205.1_ASM183220v1
GCA_001832325.1	PRJNA186035	SAMN04962030	MLZA00000000.1	na	28901	28901	Salmonella enterica	strain=CFSAN044957		latest	Contig	Major	Full	2016-10-24	ASM183232v1	Center for Food Safety and Applied Nutrition	GCF_001832325.1	identical	ftp://ftp.ncbi.nlm.nih.gov/genomes/all/GCA/001/832/325/GCA_001832325.1_ASM183232v1
GCA_001832675.1	PRJNA186035	SAMN04961955	MLSD00000000.1	na	28901	28901	Salmonella enterica	strain=CFSAN044893		latest	Contig	Major	Full	2016-10-24	ASM183267v1	Center for Food Safety and Applied Nutrition	GCF_001832675.1	identical	ftp://ftp.ncbi.nlm.nih.gov/genomes/all/GCA/001/832/675/GCA_001832675.1_ASM183267v1
GCA_001832695.1	PRJNA186035	SAMN04961965	MLSI00000000.1	na	28901	28901	Salmonella enterica	strain=CFSAN044898		latest	Contig	Major	Full	2016-10-24	ASM183269v1	Center for Food Safety and Applied Nutrition	GCF_001832695.1	identical	ftp://ftp.ncbi.nlm.nih.gov/genomes/all/GCA/001/832/695/GCA_001832695.1_ASM183269v1
GCA_001833065.1	PRJNA186035	SAMN04961969	MLSL00000000.1	na	28901	28901	Salmonella enterica	strain=CFSAN044902		latest	Contig	Major	Full	2016-10-24	ASM183306v1	Center for Food Safety and Applied Nutrition	GCF_001833065.1	identical	ftp://ftp.ncbi.nlm.nih.gov/genomes/all/GCA/001/833/065/GCA_001833065.1_ASM183306v1
GCA_001833075.1	PRJNA186035	SAMN04961970	MLSM00000000.1	na	28901	28901	Salmonella enterica	strain=CFSAN044903		latest	Contig	Major	Full	2016-10-24	ASM183307v1	Center for Food Safety and Applied Nutrition	GCF_001833075.1	identical	ftp://ftp.ncbi.nlm.nih.gov/genomes/all/GCA/001/833/075/GCA_001833075.1_ASM183307v1
GCA_001833085.1	PRJNA186035	SAMN04961968	MLSK00000000.1	na	28901	28901	Salmonella enterica	strain=CFSAN044901		latest	Contig	Major	Full	2016-10-24	ASM183308v1	Center for Food Safety and Applied Nutrition	GCF_001833085.1	identical	ftp://ftp.ncbi.nlm.nih.gov/genomes/all/GCA/001/833/085/GCA_001833085.1_ASM183308v1
GCA_001833095.1	PRJNA186035	SAMN04961967	MLSJ00000000.1	na	28901	28901	Salmonella enterica	strain=CFSAN044900		latest	Contig	Major	Full	2016-10-24	ASM183309v1	Center for Food Safety and Applied Nutrition	GCF_001833095.1	identical	ftp://ftp.ncbi.nlm.nih.gov/genomes/all/GCA/001/833/095/GCA_001833095.1_ASM183309v1
GCA_001833145.1	PRJNA186035	SAMN04961971	MLSN00000000.1	na	28901	28901	Salmonella enterica	strain=CFSAN044904		latest	Contig	Major	Full	2016-10-24	ASM183314v1	Center for Food Safety and Applied Nutrition	GCF_001833145.1	identical	ftp://ftp.ncbi.nlm.nih.gov/genomes/all/GCA/001/833/145/GCA_001833145.1_ASM183314v1
GCA_001833155.1	PRJNA186035	SAMN04961972	MLSO00000000.1	na	28901	28901	Salmonella enterica	strain=CFSAN044905		latest	Contig	Major	Full	2016-10-24	ASM183315v1	Center for Food Safety and Applied Nutrition	GCF_001833155.1	identical	ftp://ftp.ncbi.nlm.nih.gov/genomes/all/GCA/001/833/155/GCA_001833155.1_ASM183315v1
GCA_001833165.1	PRJNA186035	SAMN04961973	MLSP00000000.1	na	28901	28901	Salmonella enterica	strain=CFSAN044906		latest	Contig	Major	Full	2016-10-24	ASM183316v1	Center for Food Safety and Applied Nutrition	GCF_001833165.1	identical	ftp://ftp.ncbi.nlm.nih.gov/genomes/all/GCA/001/833/165/GCA_001833165.1_ASM183316v1
GCA_001833185.1	PRJNA186035	SAMN04961974	MLSQ00000000.1	na	28901	28901	Salmonella enterica	strain=CFSAN044907		latest	Contig	Major	Full	2016-10-24	ASM183318v1	Center for Food Safety and Applied Nutrition	GCF_001833185.1	identical	ftp://ftp.ncbi.nlm.nih.gov/genomes/all/GCA/001/833/185/GCA_001833185.1_ASM183318v1
GCA_001833275.1	PRJNA186035	SAMN04961991	MLSZ00000000.1	na	28901	28901	Salmonella enterica	strain=CFSAN044924		latest	Contig	Major	Full	2016-10-24	ASM183327v1	Center for Food Safety and Applied Nutrition	GCF_001833275.1	identical	ftp://ftp.ncbi.nlm.nih.gov/genomes/all/GCA/001/833/275/GCA_001833275.1_ASM183327v1
GCA_001833305.1	PRJNA186035	SAMN04961992	MLTA00000000.1	na	28901	28901	Salmonella enterica	strain=CFSAN044925		latest	Contig	Major	Full	2016-10-24	ASM183330v1	Center for Food Safety and Applied Nutrition	GCF_001833305.1	identical	ftp://ftp.ncbi.nlm.nih.gov/genomes/all/GCA/001/833/305/GCA_001833305.1_ASM183330v1
GCA_001833325.1	PRJNA186035	SAMN04961994	MLTC00000000.1	na	28901	28901	Salmonella enterica	strain=CFSAN044927		latest	Contig	Major	Full	2016-10-24	ASM183332v1	Center for Food Safety and Applied Nutrition	GCF_001833325.1	identical	ftp://ftp.ncbi.nlm.nih.gov/genomes/all/GCA/001/833/325/GCA_001833325.1_ASM183332v1
GCA_001833385.1	PRJNA186035	SAMN04961998	MLTG00000000.1	na	28901	28901	Salmonella enterica	strain=CFSAN044931		latest	Contig	Major	Full	2016-10-24	ASM183338v1	Center for Food Safety and Applied Nutrition	GCF_001833385.1	identical	ftp://ftp.ncbi.nlm.nih.gov/genomes/all/GCA/001/833/385/GCA_001833385.1_ASM183338v1
GCA_001833395.1	PRJNA186035	SAMN04961999	MLTH00000000.1	na	28901	28901	Salmonella enterica	strain=CFSAN044932		latest	Contig	Major	Full	2016-10-24	ASM183339v1	Center for Food Safety and Applied Nutrition	GCF_001833395.1	identical	ftp://ftp.ncbi.nlm.nih.gov/genomes/all/GCA/001/833/395/GCA_001833395.1_ASM183339v1
GCA_001833405.1	PRJNA186035	SAMN04962000	MLTI00000000.1	na	28901	28901	Salmonella enterica	strain=CFSAN044933		latest	Contig	Major	Full	2016-10-24	ASM183340v1	Center for Food Safety and Applied Nutrition	GCF_001833405.1	identical	ftp://ftp.ncbi.nlm.nih.gov/genomes/all/GCA/001/833/405/GCA_001833405.1_ASM183340v1
GCA_001833485.1	PRJNA186035	SAMN04962006	MLTO00000000.1	na	28901	28901	Salmonella enterica	strain=CFSAN044939		latest	Contig	Major	Full	2016-10-24	ASM183348v1	Center for Food Safety and Applied Nutrition	GCF_001833485.1	identical	ftp://ftp.ncbi.nlm.nih.gov/genomes/all/GCA/001/833/485/GCA_001833485.1_ASM183348v1
GCA_001833495.1	PRJNA186035	SAMN04962007	MLTP00000000.1	na	28901	28901	Salmonella enterica	strain=CFSAN044940		latest	Contig	Major	Full	2016-10-24	ASM183349v1	Center for Food Safety and Applied Nutrition	GCF_001833495.1	identical	ftp://ftp.ncbi.nlm.nih.gov/genomes/all/GCA/001/833/495/GCA_001833495.1_ASM183349v1
GCA_001833505.1	PRJNA186035	SAMN04962014	MLTQ00000000.1	na	28901	28901	Salmonella enterica	strain=CFSAN044941		latest	Contig	Major	Full	2016-10-24	ASM183350v1	Center for Food Safety and Applied Nutrition	GCF_001833505.1	identical	ftp://ftp.ncbi.nlm.nih.gov/genomes/all/GCA/001/833/505/GCA_001833505.1_ASM183350v1
GCA_001833545.1	PRJNA186035	SAMN04962017	MLTT00000000.1	na	28901	28901	Salmonella enterica	strain=CFSAN044944		latest	Contig	Major	Full	2016-10-24	ASM183354v1	Center for Food Safety and Applied Nutrition	GCF_001833545.1	identical	ftp://ftp.ncbi.nlm.nih.gov/genomes/all/GCA/001/833/545/GCA_001833545.1_ASM183354v1
GCA_001833565.1	PRJNA186035	SAMN04962022	MLTW00000000.1	na	28901	28901	Salmonella enterica	strain=CFSAN044949		latest	Contig	Major	Full	2016-10-24	ASM183356v1	Center for Food Safety and Applied Nutrition	GCF_001833565.1	identical	ftp://ftp.ncbi.nlm.nih.gov/genomes/all/GCA/001/833/565/GCA_001833565.1_ASM183356v1
GCA_001833585.1	PRJNA186035	SAMN04962023	MLTX00000000.1	na	28901	28901	Salmonella enterica	strain=CFSAN044950		latest	Contig	Major	Full	2016-10-24	ASM183358v1	Center for Food Safety and Applied Nutrition	GCF_001833585.1	identical	ftp://ftp.ncbi.nlm.nih.gov/genomes/all/GCA/001/833/585/GCA_001833585.1_ASM183358v1
GCA_001833625.1	PRJNA186035	SAMN04962025	MLTZ00000000.1	na	28901	28901	Salmonella enterica	strain=CFSAN044952		latest	Contig	Major	Full	2016-10-24	ASM183362v1	Center for Food Safety and Applied Nutrition	GCF_001833625.1	identical	ftp://ftp.ncbi.nlm.nih.gov/genomes/all/GCA/001/833/625/GCA_001833625.1_ASM183362v1
GCA_001833645.1	PRJNA186035	SAMN04962028	MLUC00000000.1	na	28901	28901	Salmonella enterica	strain=CFSAN044955		latest	Contig	Major	Full	2016-10-24	ASM183364v1	Center for Food Safety and Applied Nutrition	GCF_001833645.1	identical	ftp://ftp.ncbi.nlm.nih.gov/genomes/all/GCA/001/833/645/GCA_001833645.1_ASM183364v1
GCA_001834335.1	PRJNA186035	SAMN04962145	MLWA00000000.1	na	28901	28901	Salmonella enterica	strain=CFSAN045023		latest	Contig	Major	Full	2016-10-24	ASM183433v1	Center for Food Safety and Applied Nutrition	GCF_001834335.1	identical	ftp://ftp.ncbi.nlm.nih.gov/genomes/all/GCA/001/834/335/GCA_001834335.1_ASM183433v1
GCA_001834755.1	PRJNA186035	SAMN04961979	MLST00000000.1	na	28901	28901	Salmonella enterica	strain=CFSAN044912		latest	Contig	Major	Full	2016-10-24	ASM183475v1	Center for Food Safety and Applied Nutrition	GCF_001834755.1	identical	ftp://ftp.ncbi.nlm.nih.gov/genomes/all/GCA/001/834/755/GCA_001834755.1_ASM183475v1
GCA_001834785.1	PRJNA186035	SAMN04961980	MLSU00000000.1	na	28901	28901	Salmonella enterica	strain=CFSAN044913		latest	Contig	Major	Full	2016-10-24	ASM183478v1	Center for Food Safety and Applied Nutrition	GCF_001834785.1	identical	ftp://ftp.ncbi.nlm.nih.gov/genomes/all/GCA/001/834/785/GCA_001834785.1_ASM183478v1
GCA_001834805.1	PRJNA186035	SAMN04961986	MLSW00000000.1	na	28901	28901	Salmonella enterica	strain=CFSAN044919		latest	Contig	Major	Full	2016-10-24	ASM183480v1	Center for Food Safety and Applied Nutrition	GCF_001834805.1	identical	ftp://ftp.ncbi.nlm.nih.gov/genomes/all/GCA/001/834/805/GCA_001834805.1_ASM183480v1
GCA_001834815.1	PRJNA186035	SAMN04961989	MLSY00000000.1	na	28901	28901	Salmonella enterica	strain=CFSAN044922		latest	Contig	Major	Full	2016-10-24	ASM183481v1	Center for Food Safety and Applied Nutrition	GCF_001834815.1	identical	ftp://ftp.ncbi.nlm.nih.gov/genomes/all/GCA/001/834/815/GCA_001834815.1_ASM183481v1
GCA_001834825.1	PRJNA186035	SAMN04961996	MLTE00000000.1	na	28901	28901	Salmonella enterica	strain=CFSAN044929		latest	Contig	Major	Full	2016-10-24	ASM183482v1	Center for Food Safety and Applied Nutrition	GCF_001834825.1	identical	ftp://ftp.ncbi.nlm.nih.gov/genomes/all/GCA/001/834/825/GCA_001834825.1_ASM183482v1
GCA_001834845.1	PRJNA186035	SAMN04961997	MLTF00000000.1	na	28901	28901	Salmonella enterica	strain=CFSAN044930		latest	Contig	Major	Full	2016-10-24	ASM183484v1	Center for Food Safety and Applied Nutrition	GCF_001834845.1	identical	ftp://ftp.ncbi.nlm.nih.gov/genomes/all/GCA/001/834/845/GCA_001834845.1_ASM183484v1
GCA_001834885.1	PRJNA186035	SAMN04962003	MLTL00000000.1	na	28901	28901	Salmonella enterica	strain=CFSAN044936		latest	Contig	Major	Full	2016-10-24	ASM183488v1	Center for Food Safety and Applied Nutrition	GCF_001834885.1	identical	ftp://ftp.ncbi.nlm.nih.gov/genomes/all/GCA/001/834/885/GCA_001834885.1_ASM183488v1
GCA_001834895.1	PRJNA186035	SAMN04962004	MLTM00000000.1	na	28901	28901	Salmonella enterica	strain=CFSAN044937		latest	Contig	Major	Full	2016-10-24	ASM183489v1	Center for Food Safety and Applied Nutrition	GCF_001834895.1	identical	ftp://ftp.ncbi.nlm.nih.gov/genomes/all/GCA/001/834/895/GCA_001834895.1_ASM183489v1
GCA_001834905.1	PRJNA186035	SAMN04962005	MLTN00000000.1	na	28901	28901	Salmonella enterica	strain=CFSAN044938		latest	Contig	Major	Full	2016-10-24	ASM183490v1	Center for Food Safety and Applied Nutrition	GCF_001834905.1	identical	ftp://ftp.ncbi.nlm.nih.gov/genomes/all/GCA/001/834/905/GCA_001834905.1_ASM183490v1
GCA_001834915.1	PRJNA186035	SAMN04962015	MLTR00000000.1	na	28901	28901	Salmonella enterica	strain=CFSAN044942		latest	Contig	Major	Full	2016-10-24	ASM183491v1	Center for Food Safety and Applied Nutrition	GCF_001834915.1	identical	ftp://ftp.ncbi.nlm.nih.gov/genomes/all/GCA/001/834/915/GCA_001834915.1_ASM183491v1
GCA_001834965.1	PRJNA186035	SAMN04962018	MLTU00000000.1	na	28901	28901	Salmonella enterica	strain=CFSAN044945		latest	Contig	Major	Full	2016-10-24	ASM183496v1	Center for Food Safety and Applied Nutrition	GCF_001834965.1	identical	ftp://ftp.ncbi.nlm.nih.gov/genomes/all/GCA/001/834/965/GCA_001834965.1_ASM183496v1
GCA_001834975.1	PRJNA186035	SAMN04962016	MLTS00000000.1	na	28901	28901	Salmonella enterica	strain=CFSAN044943		latest	Contig	Major	Full	2016-10-24	ASM183497v1	Center for Food Safety and Applied Nutrition	GCF_001834975.1	identical	ftp://ftp.ncbi.nlm.nih.gov/genomes/all/GCA/001/834/975/GCA_001834975.1_ASM183497v1
GCA_001835005.1	PRJNA186035	SAMN04962026	MLUA00000000.1	na	28901	28901	Salmonella enterica	strain=CFSAN044953		latest	Contig	Major	Full	2016-10-24	ASM183500v1	Center for Food Safety and Applied Nutrition	GCF_001835005.1	identical	ftp://ftp.ncbi.nlm.nih.gov/genomes/all/GCA/001/835/005/GCA_001835005.1_ASM183500v1
GCA_001835015.1	PRJNA186035	SAMN04962021	MLTV00000000.1	na	28901	28901	Salmonella enterica	strain=CFSAN044948		latest	Contig	Major	Full	2016-10-24	ASM183501v1	Center for Food Safety and Applied Nutrition	GCF_001835015.1	identical	ftp://ftp.ncbi.nlm.nih.gov/genomes/all/GCA/001/835/015/GCA_001835015.1_ASM183501v1
GCA_001835045.1	PRJNA186035	SAMN04962027	MLUB00000000.1	na	28901	28901	Salmonella enterica	strain=CFSAN044954		latest	Contig	Major	Full	2016-10-24	ASM183504v1	Center for Food Safety and Applied Nutrition	GCF_001835045.1	identical	ftp://ftp.ncbi.nlm.nih.gov/genomes/all/GCA/001/835/045/GCA_001835045.1_ASM183504v1
GCA_001835055.1	PRJNA186035	SAMN04962029	MLUD00000000.1	na	28901	28901	Salmonella enterica	strain=CFSAN044956		latest	Contig	Major	Full	2016-10-24	ASM183505v1	Center for Food Safety and Applied Nutrition	GCF_001835055.1	identical	ftp://ftp.ncbi.nlm.nih.gov/genomes/all/GCA/001/835/055/GCA_001835055.1_ASM183505v1
GCA_001835235.1	PRJNA186035	SAMN04962110	MLVS00000000.1	na	28901	28901	Salmonella enterica	strain=CFSAN045008		latest	Contig	Major	Full	2016-10-24	ASM183523v1	Center for Food Safety and Applied Nutrition	GCF_001835235.1	identical	ftp://ftp.ncbi.nlm.nih.gov/genomes/all/GCA/001/835/235/GCA_001835235.1_ASM183523v1
GCA_001879775.1	PRJNA186035	SAMN04155436	MEJA00000000.1	na	28901	28901	Salmonella enterica	strain=CFSAN039514		latest	Contig	Major	Full	2016-11-17	ASM187977v1	Center for Food Safety and Applied Nutrition	GCF_001879775.1	identical	ftp://ftp.ncbi.nlm.nih.gov/genomes/all/GCA/001/879/775/GCA_001879775.1_ASM187977v1
GCA_001951845.1	PRJNA237790	SAMN02639615	JHAQ00000000.1	na	28901	28901	Salmonella enterica	strain=CVM 32452		latest	Scaffold	Major	Full	2017-01-13	ASM195184v1	FDA/CVM	GCF_001951845.1	identical	ftp://ftp.ncbi.nlm.nih.gov/genomes/all/GCA/001/951/845/GCA_001951845.1_ASM195184v1
GCA_001951865.1	PRJNA237790	SAMN02639614	JHAP00000000.1	na	28901	28901	Salmonella enterica	strain=CVM 21383		latest	Contig	Major	Full	2017-01-13	ASM195186v1	FDA/CVM	GCF_001951865.1	identical	ftp://ftp.ncbi.nlm.nih.gov/genomes/all/GCA/001/951/865/GCA_001951865.1_ASM195186v1
GCA_001951875.1	PRJNA237790	SAMN02639613	JHAO00000000.1	na	28901	28901	Salmonella enterica	strain=CVM 21382		latest	Scaffold	Major	Full	2017-01-13	ASM195187v1	FDA/CVM	GCF_001951875.1	identical	ftp://ftp.ncbi.nlm.nih.gov/genomes/all/GCA/001/951/875/GCA_001951875.1_ASM195187v1
GCA_001951915.1	PRJNA237790	SAMN02639636	JHAS00000000.1	na	28901	28901	Salmonella enterica	strain=CVM N17		latest	Scaffold	Major	Full	2017-01-13	ASM195191v1	FDA/CVM	GCF_001951915.1	identical	ftp://ftp.ncbi.nlm.nih.gov/genomes/all/GCA/001/951/915/GCA_001951915.1_ASM195191v1
GCA_001951925.1	PRJNA237790	SAMN02639617	JHAT00000000.1	na	28901	28901	Salmonella enterica	strain=CVM N18372		latest	Scaffold	Major	Full	2017-01-13	ASM195192v1	FDA/CVM	GCF_001951925.1	identical	ftp://ftp.ncbi.nlm.nih.gov/genomes/all/GCA/001/951/925/GCA_001951925.1_ASM195192v1
GCA_001951935.1	PRJNA237790	SAMN02639620	JHAW00000000.1	na	28901	28901	Salmonella enterica	strain=CVM N19977		latest	Scaffold	Major	Full	2017-01-13	ASM195193v1	FDA/CVM	GCF_001951935.1	identical	ftp://ftp.ncbi.nlm.nih.gov/genomes/all/GCA/001/951/935/GCA_001951935.1_ASM195193v1
GCA_001951945.1	PRJNA237790	SAMN02639616	JHAR00000000.1	na	28901	28901	Salmonella enterica	strain=CVM N13150		latest	Scaffold	Major	Full	2017-01-13	ASM195194v1	FDA/CVM	GCF_001951945.1	identical	ftp://ftp.ncbi.nlm.nih.gov/genomes/all/GCA/001/951/945/GCA_001951945.1_ASM195194v1
GCA_001951995.1	PRJNA237790	SAMN02639619	JHAV00000000.1	na	28901	28901	Salmonella enterica	strain=CVM N18457		latest	Scaffold	Major	Full	2017-01-13	ASM195199v1	FDA/CVM	GCF_001951995.1	identical	ftp://ftp.ncbi.nlm.nih.gov/genomes/all/GCA/001/951/995/GCA_001951995.1_ASM195199v1
GCA_001952055.1	PRJNA308370	SAMN04394778	MOEM00000000.1	na	28901	28901	Salmonella enterica	strain=R8_3274_R1		latest	Contig	Major	Full	2017-01-13	ASM195205v1	Cornell University	GCF_001952055.1	identical	ftp://ftp.ncbi.nlm.nih.gov/genomes/all/GCA/001/952/055/GCA_001952055.1_ASM195205v1
GCA_001952235.1	PRJNA237790	SAMN02639638	JHAX00000000.1	na	28901	28901	Salmonella enterica	strain=CVM N19978		latest	Scaffold	Major	Full	2017-01-13	ASM195223v1	FDA/CVM	GCF_001952235.1	identical	ftp://ftp.ncbi.nlm.nih.gov/genomes/all/GCA/001/952/235/GCA_001952235.1_ASM195223v1
GCA_001952285.1	PRJNA237790	SAMN02639622	JHAZ00000000.1	na	28901	28901	Salmonella enterica	strain=CVM N23600		latest	Scaffold	Major	Full	2017-01-13	ASM195228v1	FDA/CVM	GCF_001952285.1	identical	ftp://ftp.ncbi.nlm.nih.gov/genomes/all/GCA/001/952/285/GCA_001952285.1_ASM195228v1
GCA_001952295.1	PRJNA237790	SAMN02639624	JHBB00000000.1	na	28901	28901	Salmonella enterica	strain=CVM N27359		latest	Scaffold	Major	Full	2017-01-13	ASM195229v1	FDA/CVM	GCF_001952295.1	identical	ftp://ftp.ncbi.nlm.nih.gov/genomes/all/GCA/001/952/295/GCA_001952295.1_ASM195229v1
GCA_001952385.1	PRJNA237790	SAMN02639618	JHAU00000000.1	na	28901	28901	Salmonella enterica	strain=CVM N18382		latest	Scaffold	Major	Full	2017-01-13	ASM195238v1	FDA/CVM	GCF_001952385.1	identical	ftp://ftp.ncbi.nlm.nih.gov/genomes/all/GCA/001/952/385/GCA_001952385.1_ASM195238v1
GCA_001952395.1	PRJNA237790	SAMN02639635	JHBM00000000.1	na	28901	28901	Salmonella enterica	strain=CVM N7328		latest	Scaffold	Major	Full	2017-01-13	ASM195239v1	FDA/CVM	GCF_001952395.1	identical	ftp://ftp.ncbi.nlm.nih.gov/genomes/all/GCA/001/952/395/GCA_001952395.1_ASM195239v1
GCA_001952415.1	PRJNA237790	SAMN02639621	JHAY00000000.1	na	28901	28901	Salmonella enterica	strain=CVM N20030		latest	Scaffold	Major	Full	2017-01-13	ASM195241v1	FDA/CVM	GCF_001952415.1	identical	ftp://ftp.ncbi.nlm.nih.gov/genomes/all/GCA/001/952/415/GCA_001952415.1_ASM195241v1
GCA_001952485.1	PRJNA237790	SAMN02639634	JHBL00000000.1	na	28901	28901	Salmonella enterica	strain=CVM N662		latest	Scaffold	Major	Full	2017-01-13	ASM195248v1	FDA/CVM	GCF_001952485.1	identical	ftp://ftp.ncbi.nlm.nih.gov/genomes/all/GCA/001/952/485/GCA_001952485.1_ASM195248v1
GCA_001952495.1	PRJNA237790	SAMN02639623	JHBA00000000.1	na	28901	28901	Salmonella enterica	strain=CVM N25385		latest	Scaffold	Major	Full	2017-01-13	ASM195249v1	FDA/CVM	GCF_001952495.1	identical	ftp://ftp.ncbi.nlm.nih.gov/genomes/all/GCA/001/952/495/GCA_001952495.1_ASM195249v1
GCA_001952545.1	PRJNA237790	SAMN02639625	JHBC00000000.1	na	28901	28901	Salmonella enterica	strain=CVM N28605		latest	Scaffold	Major	Full	2017-01-13	ASM195254v1	FDA/CVM	GCF_001952545.1	identical	ftp://ftp.ncbi.nlm.nih.gov/genomes/all/GCA/001/952/545/GCA_001952545.1_ASM195254v1
GCA_001952625.1	PRJNA237790	SAMN02639637	JHBN00000000.1	na	28901	28901	Salmonella enterica	strain=CVM N9110		latest	Scaffold	Major	Full	2017-01-13	ASM195262v1	FDA/CVM	GCF_001952625.1	identical	ftp://ftp.ncbi.nlm.nih.gov/genomes/all/GCA/001/952/625/GCA_001952625.1_ASM195262v1
GCA_000308035.1	PRJEA72469	SAMEA2271999	CAFD00000000.1	na	1078775	28901	Salmonella enterica subsp. salamae str. 3588/07	strain=3588/07		latest	Contig	Major	Full	2012-09-18	ASM30803v1	Wellcome Trust Sanger Insititute	GCF_000308035.1	identical	ftp://ftp.ncbi.nlm.nih.gov/genomes/all/GCA/000/308/035/GCA_000308035.1_ASM30803v1
GCA_000416565.1	PRJNA208536	SAMN02415230	ATFA00000000.1	na	1346789	28901	Salmonella enterica subsp. salamae str. DMA-1	strain=DMA-1		latest	Scaffold	Major	Full	2013-07-01	Salmonella enterica subsp. salamae strain DMA-1	CSIR-IMTECH	GCF_000416565.1	identical	ftp://ftp.ncbi.nlm.nih.gov/genomes/all/GCA/000/416/565/GCA_000416565.1_Salmonella_enterica_subsp._salamae_strain_DMA-1
GCA_001078155.1	PRJNA286978	SAMN03774870	LFCC00000000.1	na	28901	28901	Salmonella enterica	strain=Sal25		latest	Scaffold	Major	Full	2015-07-15	ASM107815v1	University of Coimbra	GCF_001078155.1	identical	ftp://ftp.ncbi.nlm.nih.gov/genomes/all/GCA/001/078/155/GCA_001078155.1_ASM107815v1
GCA_001276795.1	PRJNA275139	SAMN03339658	JZTR00000000.1	na	59204	28901	Salmonella enterica subsp. diarizonae	strain=50268		latest	Contig	Major	Full	2015-08-31	ASM127679v1	U.S. Food and Drug Administration	GCF_001276795.1	identical	ftp://ftp.ncbi.nlm.nih.gov/genomes/all/GCA/001/276/795/GCA_001276795.1_ASM127679v1
GCA_001276875.1	PRJNA275139	SAMN03339657	JZTQ00000000.1	na	59204	28901	Salmonella enterica subsp. diarizonae	strain=50267		latest	Contig	Major	Full	2015-08-31	ASM127687v1	U.S. Food and Drug Administration	GCF_001276875.1	identical	ftp://ftp.ncbi.nlm.nih.gov/genomes/all/GCA/001/276/875/GCA_001276875.1_ASM127687v1
GCA_001443185.1	PRJNA294945	SAMN04046578	LJOG00000000.1	na	28901	28901	Salmonella enterica	strain=SAGM-KPC		latest	Contig	Major	Full	2015-11-13	ASM144318v1	LAU	GCF_001443185.1	identical	ftp://ftp.ncbi.nlm.nih.gov/genomes/all/GCA/001/443/185/GCA_001443185.1_ASM144318v1
GCA_001575015.1	PRJNA310420	SAMN04452392	LRVA00000000.1	na	28901	28901	Salmonella enterica	strain=09		latest	Contig	Major	Full	2016-02-25	ASM157501v1	University of Malaya	GCF_001575015.1	identical	ftp://ftp.ncbi.nlm.nih.gov/genomes/all/GCA/001/575/015/GCA_001575015.1_ASM157501v1
GCA_001642435.1	PRJNA310709	SAMN04454429	LRYA00000000.1	na	28901	28901	Salmonella enterica	strain=07		latest	Contig	Major	Full	2016-05-11	ASM164243v1	University of Malaya	GCF_001642435.1	identical	ftp://ftp.ncbi.nlm.nih.gov/genomes/all/GCA/001/642/435/GCA_001642435.1_ASM164243v1
GCA_001642485.1	PRJNA310712	SAMN04455026	LRYB00000000.1	na	28901	28901	Salmonella enterica	strain=08		latest	Contig	Major	Full	2016-05-11	ASM164248v1	University of Malaya	GCF_001642485.1	identical	ftp://ftp.ncbi.nlm.nih.gov/genomes/all/GCA/001/642/485/GCA_001642485.1_ASM164248v1
GCA_001643795.1	PRJNA254816	SAMN02908606	JQWD00000000.1	na	28901	28901	Salmonella enterica	strain=CRJJGF_00099		latest	Scaffold	Major	Full	2016-05-16	CRJJGF_00099_v1.0	Agricultural Research Service, United States Department of Agriculture	GCF_001643795.1	identical	ftp://ftp.ncbi.nlm.nih.gov/genomes/all/GCA/001/643/795/GCA_001643795.1_CRJJGF_00099_v1.0
GCA_001643805.1	PRJNA254816	SAMN02908600	JQVX00000000.1	na	28901	28901	Salmonella enterica	strain=CRJJGF_00093		latest	Scaffold	Major	Full	2016-05-16	CRJJGF_00093_v1.0	Agricultural Research Service, United States Department of Agriculture	GCF_001643805.1	identical	ftp://ftp.ncbi.nlm.nih.gov/genomes/all/GCA/001/643/805/GCA_001643805.1_CRJJGF_00093_v1.0
GCA_001643825.1	PRJNA254816	SAMN02908568	JQUR00000000.1	na	28901	28901	Salmonella enterica	strain=CRJJGF_00061		latest	Scaffold	Major	Full	2016-05-16	CRJJGF_00061_v1.0	Agricultural Research Service, United States Department of Agriculture	GCF_001643825.1	identical	ftp://ftp.ncbi.nlm.nih.gov/genomes/all/GCA/001/643/825/GCA_001643825.1_CRJJGF_00061_v1.0
GCA_001643875.1	PRJNA254816	SAMN02908671	JQYQ00000000.1	na	28901	28901	Salmonella enterica	strain=CRJJGF_00165		latest	Scaffold	Major	Full	2016-05-16	CRJJGF_00165_v1.0	Agricultural Research Service, United States Department of Agriculture	GCF_001643875.1	identical	ftp://ftp.ncbi.nlm.nih.gov/genomes/all/GCA/001/643/875/GCA_001643875.1_CRJJGF_00165_v1.0
GCA_001643895.1	PRJNA254816	SAMN02908653	JQXY00000000.1	na	28901	28901	Salmonella enterica	strain=CRJJGF_00147		latest	Scaffold	Major	Full	2016-05-16	CRJJGF_00147_v1.0	Agricultural Research Service, United States Department of Agriculture	GCF_001643895.1	identical	ftp://ftp.ncbi.nlm.nih.gov/genomes/all/GCA/001/643/895/GCA_001643895.1_CRJJGF_00147_v1.0
GCA_001643905.1	PRJNA254816	SAMN02908608	JQWF00000000.1	na	28901	28901	Salmonella enterica	strain=CRJJGF_00101		latest	Scaffold	Major	Full	2016-05-16	CRJJGF_00101_v1.0	Agricultural Research Service, United States Department of Agriculture	GCF_001643905.1	identical	ftp://ftp.ncbi.nlm.nih.gov/genomes/all/GCA/001/643/905/GCA_001643905.1_CRJJGF_00101_v1.0
GCA_001643915.1	PRJNA254816	SAMN02908665	JQYK00000000.1	na	28901	28901	Salmonella enterica	strain=CRJJGF_00159		latest	Scaffold	Major	Full	2016-05-16	CRJJGF_00159_v1.0	Agricultural Research Service, United States Department of Agriculture	GCF_001643915.1	identical	ftp://ftp.ncbi.nlm.nih.gov/genomes/all/GCA/001/643/915/GCA_001643915.1_CRJJGF_00159_v1.0
GCA_001648855.1	PRJNA310698	SAMN04453705	LRXZ00000000.1	na	28901	28901	Salmonella enterica	strain=06		latest	Contig	Major	Full	2016-05-20	ASM164885v1	University of Malaya	GCF_001648855.1	identical	ftp://ftp.ncbi.nlm.nih.gov/genomes/all/GCA/001/648/855/GCA_001648855.1_ASM164885v1
GCA_001648865.1	PRJNA310696	SAMN04453696	LRXY00000000.1	na	28901	28901	Salmonella enterica	strain=04		latest	Contig	Major	Full	2016-05-20	ASM164886v1	University of Malaya	GCF_001648865.1	identical	ftp://ftp.ncbi.nlm.nih.gov/genomes/all/GCA/001/648/865/GCA_001648865.1_ASM164886v1
GCA_001953515.1	PRJNA354076	SAMN06041138	MQNH00000000.1	na	1925258	28901	Salmonella enterica subsp. houtenae serovar 40gt:-	strain=GSB1245		latest	Scaffold	Major	Full	2017-01-17	ASM195351v1	Massey University	GCF_001953515.1	identical	ftp://ftp.ncbi.nlm.nih.gov/genomes/all/GCA/001/953/515/GCA_001953515.1_ASM195351v1
GCA_001953525.1	PRJNA354076	SAMN06041139	MQNI00000000.1	na	1925258	28901	Salmonella enterica subsp. houtenae serovar 40gt:-	strain=SR15		latest	Scaffold	Major	Full	2017-01-17	ASM195352v1	Massey University	GCF_001953525.1	identical	ftp://ftp.ncbi.nlm.nih.gov/genomes/all/GCA/001/953/525/GCA_001953525.1_ASM195352v1
GCA_001953555.1	PRJNA354076	SAMN06041140	MQNJ00000000.1	na	1925258	28901	Salmonella enterica subsp. houtenae serovar 40gt:-	strain=SR63		latest	Scaffold	Major	Full	2017-01-17	ASM195355v1	Massey University	GCF_001953555.1	identical	ftp://ftp.ncbi.nlm.nih.gov/genomes/all/GCA/001/953/555/GCA_001953555.1_ASM195355v1
GCA_001448865.1	PRJNA177610	SAMN03470772	LHTH00000000.1	na	1243604	28901	Salmonella enterica subsp. salamae serovar 56:z10:e,n,x str. 1369-73	strain=1369-73		latest	Contig	Major	Full	2015-11-27	ASM144886v1	Laboratory for Foodborne Zoonoses	GCF_001448865.1	identical	ftp://ftp.ncbi.nlm.nih.gov/genomes/all/GCA/001/448/865/GCA_001448865.1_ASM144886v1

## Sheet: no annotation
assembly_accession	bioproject	biosample	wgs_master	refseq_category	taxid	species_taxid	organism_name	infraspecific_name	isolate	version_status	assembly_level	release_type	genome_rep	seq_rel_date	asm_name	submitter	gbrs_paired_asm	paired_asm_comp	ftp_path	excluded_from_refseq
GCA_000173695.1	PRJNA30831	SAMN02415228	ACBF00000000.1	na	573395	28901	Salmonella enterica subsp. enterica serovar Tennessee str. CDC07-0191	strain=CDC07-0191		latest	Contig	Major	Full	2008-12-04	ASM17369v1	CDC/CCID/NCZVED/DFBMD/EDLB	GCF_000173695.1	identical	ftp://ftp.ncbi.nlm.nih.gov/genomes/all/GCA/000/173/695/GCA_000173695.1_ASM17369v1
GCA_000180195.1	PRJEA28289	SAMEA2272310	CAAQ00000000.1	na	497977	28901	Salmonella enterica subsp. enterica serovar Typhi str. 404ty	strain=404ty		latest	Contig	Major	Full	2008-05-14	ASM18019v1	Pathogen Sequencing Unit, Wellcome Trust Sanger Institute	GCF_000180195.1	identical	ftp://ftp.ncbi.nlm.nih.gov/genomes/all/GCA/000/180/195/GCA_000180195.1_ASM18019v1	high contig L50 ; low contig N50
GCA_000180215.1	PRJEA28291	SAMEA2272040	CAAR00000000.1	na	497976	28901	Salmonella enterica subsp. enterica serovar Typhi str. E00-7866	strain=E00-7866		latest	Contig	Major	Full	2008-05-14	ASM18021v1	Pathogen Sequencing Unit, Wellcome Trust Sanger Institute	GCF_000180215.1	identical	ftp://ftp.ncbi.nlm.nih.gov/genomes/all/GCA/000/180/215/GCA_000180215.1_ASM18021v1	many frameshifted proteins
GCA_000180235.1	PRJEA28293	SAMEA2272534	CAAS00000000.1	na	497975	28901	Salmonella enterica subsp. enterica serovar Typhi str. E01-6750	strain=E01-6750		latest	Contig	Major	Full	2008-05-14	ASM18023v1	Pathogen Sequencing Unit, Wellcome Trust Sanger Institute	GCF_000180235.1	identical	ftp://ftp.ncbi.nlm.nih.gov/genomes/all/GCA/000/180/235/GCA_000180235.1_ASM18023v1	high contig L50 ; low contig N50
GCA_000180255.1	PRJEA28295	SAMEA2271928	CAAT00000000.1	na	497974	28901	Salmonella enterica subsp. enterica serovar Typhi str. E02-1180	strain=E02-1180		latest	Contig	Major	Full	2008-05-14	ASM18025v1	Pathogen Sequencing Unit, Wellcome Trust Sanger Institute	GCF_000180255.1	identical	ftp://ftp.ncbi.nlm.nih.gov/genomes/all/GCA/000/180/255/GCA_000180255.1_ASM18025v1	many frameshifted proteins
GCA_000180275.1	PRJEA28299	SAMEA2272425	CAAU00000000.1	na	497973	28901	Salmonella enterica subsp. enterica serovar Typhi str. E98-0664	strain=E98-0664		latest	Contig	Major	Full	2008-05-14	ASM18027v1	Pathogen Sequencing Unit, Wellcome Trust Sanger Institute	GCF_000180275.1	identical	ftp://ftp.ncbi.nlm.nih.gov/genomes/all/GCA/000/180/275/GCA_000180275.1_ASM18027v1	high contig L50 ; low contig N50
GCA_000180295.1	PRJEA28301	SAMEA2272319	CAAV00000000.1	na	496068	28901	Salmonella enterica subsp. enterica serovar Typhi str. E98-2068	strain=E98-2068		latest	Contig	Major	Full	2008-05-14	ASM18029v1	Pathogen Sequencing Unit, Wellcome Trust Sanger Institute	GCF_000180295.1	identical	ftp://ftp.ncbi.nlm.nih.gov/genomes/all/GCA/000/180/295/GCA_000180295.1_ASM18029v1	high contig L50 ; low contig N50
GCA_000180315.1	PRJEA28303	SAMEA2271921	CAAW00000000.1	na	496067	28901	Salmonella enterica subsp. enterica serovar Typhi str. J185	strain=J185		latest	Contig	Major	Full	2008-05-14	ASM18031v1	Pathogen Sequencing Unit, Wellcome Trust Sanger Institute	GCF_000180315.1	identical	ftp://ftp.ncbi.nlm.nih.gov/genomes/all/GCA/000/180/315/GCA_000180315.1_ASM18031v1	many frameshifted proteins
GCA_000180335.1	PRJEA28305	SAMEA2272330	CAAX00000000.1	na	496066	28901	Salmonella enterica subsp. enterica serovar Typhi str. M223	strain=M223		latest	Contig	Major	Full	2008-05-14	ASM18033v1	Pathogen Sequencing Unit, Wellcome Trust Sanger Institute	GCF_000180335.1	identical	ftp://ftp.ncbi.nlm.nih.gov/genomes/all/GCA/000/180/335/GCA_000180335.1_ASM18033v1	many frameshifted proteins
GCA_000180355.1	PRJEA28307	SAMEA2272037	CAAY00000000.1	na	496065	28901	Salmonella enterica subsp. enterica serovar Typhi str. AG3	strain=AG3		latest	Contig	Major	Full	2008-05-14	ASM18035v1	Pathogen Sequencing Unit, Wellcome Trust Sanger Institute	GCF_000180355.1	identical	ftp://ftp.ncbi.nlm.nih.gov/genomes/all/GCA/000/180/355/GCA_000180355.1_ASM18035v1	high contig L50 ; low contig N50
GCA_000180375.1	PRJEA28309	SAMEA2272419	CAAZ00000000.1	na	496064	28901	Salmonella enterica subsp. enterica serovar Typhi str. E98-3139	strain=E98-3139		latest	Contig	Major	Full	2008-05-14	ASM18037v1	Pathogen Sequencing Unit, Wellcome Trust Sanger Institute	GCF_000180375.1	identical	ftp://ftp.ncbi.nlm.nih.gov/genomes/all/GCA/000/180/375/GCA_000180375.1_ASM18037v1	many frameshifted proteins
GCA_000256015.1	PRJNA85621	SAMN02415287	AJGK00000000.1	na	1156917	28901	Salmonella enterica subsp. enterica serovar Typhi str. BL196	strain=BL196		latest	Contig	Major	Full	2012-03-26	SalTypBL196 1.0	University of Hyderabad	GCF_000256015.1	identical	ftp://ftp.ncbi.nlm.nih.gov/genomes/all/GCA/000/256/015/GCA_000256015.1_SalTypBL196_1.0
GCA_000261985.1	PRJNA162505	SAMN02415216	AJVD00000000.1	na	1179780	28901	Salmonella enterica subsp. enterica serovar Enteritidis str. 2010-1237	strain=2010-1237		latest	Contig	Major	Full	2012-05-08	CDC_2010-1237v1.0	Centers for Disease Control & Prevention	GCF_000261985.1	identical	ftp://ftp.ncbi.nlm.nih.gov/genomes/all/GCA/000/261/985/GCA_000261985.1_CDC_2010-1237v1.0
GCA_000262615.1	PRJNA157359	SAMN02415289	AJTE00000000.1	na	1169661	28901	Salmonella enterica subsp. enterica serovar Typhi str. UJ816A	strain=UJ816A		latest	Contig	Major	Full	2012-05-14	SalTypUJ816A 1.0	University of Hyderabad	GCF_000262615.1	identical	ftp://ftp.ncbi.nlm.nih.gov/genomes/all/GCA/000/262/615/GCA_000262615.1_SalTypUJ816A_1.0
GCA_000262635.1	PRJNA157357	SAMN02415288	AJTD00000000.1	na	1169660	28901	Salmonella enterica subsp. enterica serovar Typhi str. UJ308A	strain=UJ308A		latest	Contig	Major	Full	2012-05-14	SalTypUJ308A 1.0	University of Hyderabad	GCF_000262635.1	identical	ftp://ftp.ncbi.nlm.nih.gov/genomes/all/GCA/000/262/635/GCA_000262635.1_SalTypUJ308A_1.0
GCA_000267565.1	PRJNA160181	SAMN00989039	AJXA00000000.1	na	1176487	28901	Salmonella enterica subsp. enterica serovar Typhi str. ST0208	strain=ST0208		latest	Contig	Major	Full	2012-06-13	YKP860805.1	University of Malaya	GCF_000267565.1	identical	ftp://ftp.ncbi.nlm.nih.gov/genomes/all/GCA/000/267/565/GCA_000267565.1_YKP860805.1
GCA_000278465.1	PRJNA162755	SAMN02415217	AKFW00000000.1	na	1182758	28901	Salmonella enterica subsp. enterica serovar Enteritidis str. 2010K-2599	strain=2010K-2599		latest	Contig	Major	Full	2012-07-10	CDC_2010K-2599v1.0	Centers for Disease Control & Prevention	GCF_000278465.1	identical	ftp://ftp.ncbi.nlm.nih.gov/genomes/all/GCA/000/278/465/GCA_000278465.1_CDC_2010K-2599v1.0
GCA_000278485.1	PRJNA162753	SAMN02415218	AKFX00000000.1	na	1182757	28901	Salmonella enterica subsp. enterica serovar Enteritidis str. 2010K-0669	strain=2010K-0669		latest	Contig	Major	Full	2012-07-10	CDC-2010K_0669v1.0	Centers for Disease Control & Prevention	GCF_000278485.1	identical	ftp://ftp.ncbi.nlm.nih.gov/genomes/all/GCA/000/278/485/GCA_000278485.1_CDC-2010K_0669v1.0
GCA_000278505.1	PRJNA162757	SAMN02415219	AKFY00000000.1	na	1182759	28901	Salmonella enterica subsp. enterica serovar Enteritidis str. 08-0047	strain=08-0047		latest	Contig	Major	Full	2012-07-10	08-0047v1.0	Centers for Disease Control & Prevention	GCF_000278505.1	identical	ftp://ftp.ncbi.nlm.nih.gov/genomes/all/GCA/000/278/505/GCA_000278505.1_08-0047v1.0
GCA_000278525.1	PRJNA162759	SAMN02415220	AKFZ00000000.1	na	1182760	28901	Salmonella enterica subsp. enterica serovar Enteritidis str. 08-0128	strain=08-0128		latest	Contig	Major	Full	2012-07-10	08-0128v1.0	Centers for Disease Control & Prevention	GCF_000278525.1	identical	ftp://ftp.ncbi.nlm.nih.gov/genomes/all/GCA/000/278/525/GCA_000278525.1_08-0128v1.0
GCA_000278545.1	PRJNA162761	SAMN02415221	AKGA00000000.1	na	1182761	28901	Salmonella enterica subsp. enterica serovar Enteritidis str. 08-0627	strain=08-0627		latest	Contig	Major	Full	2012-07-10	08-0627v1.0	Centers for Disease Control & Prevention	GCF_000278545.1	identical	ftp://ftp.ncbi.nlm.nih.gov/genomes/all/GCA/000/278/545/GCA_000278545.1_08-0627v1.0
GCA_000282855.1	PRJNA167146	SAMN02415290	AKIC00000000.1	na	1192853	28901	Salmonella enterica subsp. enterica serovar Typhi str. CR0063	strain=CR0063		latest	Contig	Major	Full	2012-07-30	SalTypCR0063 1.0	University of Hyderabad	GCF_000282855.1	identical	ftp://ftp.ncbi.nlm.nih.gov/genomes/all/GCA/000/282/855/GCA_000282855.1_SalTypCR0063_1.0
GCA_000282875.1	PRJNA160187	SAMN02415239	AKZO00000000.1	na	1176488	28901	Salmonella enterica subsp. enterica serovar Typhi str. CR0044	strain=CR0044		latest	Contig	Major	Full	2012-07-30	SalTypSTCR0044 1.0	University of Malaya	GCF_000282875.1	identical	ftp://ftp.ncbi.nlm.nih.gov/genomes/all/GCA/000/282/875/GCA_000282875.1_SalTypSTCR0044_1.0
GCA_000292755.1	PRJNA82323	SAMN02415265	AJTU00000000.1	na	1141101	28901	Salmonella enterica subsp. enterica serovar Typhimurium str. ST1660/06	strain=ST1660/06		latest	Contig	Major	Full	2012-08-23	ASM29275v1	The Chinese University of Hong Kong	GCF_000292755.1	identical	ftp://ftp.ncbi.nlm.nih.gov/genomes/all/GCA/000/292/755/GCA_000292755.1_ASM29275v1
GCA_000293055.1	PRJNA170998	SAMN02415223	ALPO00000000.1	na	1212557	28901	Salmonella enterica subsp. enterica serovar Hartford str. 06-0676	strain=06-0676		latest	Contig	Major	Full	2012-08-27	ASM29305v1	Centers for Disease Control & Prevention	GCF_000293055.1	identical	ftp://ftp.ncbi.nlm.nih.gov/genomes/all/GCA/000/293/055/GCA_000293055.1_ASM29305v1
GCA_000293075.1	PRJNA170997	SAMN02415222	ALPN00000000.1	na	1212554	28901	Salmonella enterica subsp. enterica serovar Bareilly str. 06-0784	strain=06-0784		latest	Scaffold	Major	Full	2012-08-27	ASM29307v1	Centers for Disease Control & Prevention	GCF_000293075.1	identical	ftp://ftp.ncbi.nlm.nih.gov/genomes/all/GCA/000/293/075/GCA_000293075.1_ASM29307v1
GCA_000293095.1	PRJNA170999	SAMN02415224	ALPP00000000.1	na	1212559	28901	Salmonella enterica subsp. enterica serovar Hadar str. 2011K-0112	strain=2011K-0112		latest	Contig	Major	Full	2012-08-27	ASM29309v1	Centers for Disease Control & Prevention	GCF_000293095.1	identical	ftp://ftp.ncbi.nlm.nih.gov/genomes/all/GCA/000/293/095/GCA_000293095.1_ASM29309v1
GCA_000293115.1	PRJNA171000	SAMN02415225	ALPQ00000000.1	na	1212561	28901	Salmonella enterica subsp. enterica serovar Mississippi str. 2010K-1406	strain=2010K-1406		latest	Contig	Major	Full	2012-08-27	ASM29311v1	Centers for Disease Control & Prevention	GCF_000293115.1	identical	ftp://ftp.ncbi.nlm.nih.gov/genomes/all/GCA/000/293/115/GCA_000293115.1_ASM29311v1
GCA_000315995.1	PRJNA175833	SAMN02415227	AMSN00000000.1	na	1235460	28901	Salmonella enterica subsp. enterica serovar Thompson str. 2010K-1863	strain=2010K-1863		latest	Contig	Major	Full	2012-11-29	2009K-1863v1	Centers for Disease Control & Prevention	GCF_000315995.1	identical	ftp://ftp.ncbi.nlm.nih.gov/genomes/all/GCA/000/315/995/GCA_000315995.1_2009K-1863v1
GCA_000316015.1	PRJNA175832	SAMN02415226	AMRS00000000.1	na	1235459	28901	Salmonella enterica subsp. enterica serovar Mbandaka str. 2009K-0807	strain=2009K-0807		latest	Contig	Major	Full	2012-11-29	2009K-0807v1	Centers for Disease Control & Prevention	GCF_000316015.1	identical	ftp://ftp.ncbi.nlm.nih.gov/genomes/all/GCA/000/316/015/GCA_000316015.1_2009K-0807v1
GCA_000353585.1	PRJNA193529	SAMN02415238	APWL00000000.1	na	573395	28901	Salmonella enterica subsp. enterica serovar Tennessee str. CDC07-0191	strain=CDC07-0191		latest	Contig	Major	Full	2013-04-04	S. enterica Tennessee CDC07-0191	Illinois Institute of Technology	GCF_000353585.1	identical	ftp://ftp.ncbi.nlm.nih.gov/genomes/all/GCA/000/353/585/GCA_000353585.1_S._enterica_Tennessee_CDC07-0191
GCA_000412795.1	PRJNA198797	SAMN02415215	ARYX00000000.1	na	1328334	28901	Salmonella enterica subsp. enterica serovar Muenchen str. 08-1125	strain=08-1125		latest	Contig	Major	Full	2013-06-20	08-1125_Ver1	Centers for Disease Control & Prevention	GCF_000412795.1	identical	ftp://ftp.ncbi.nlm.nih.gov/genomes/all/GCA/000/412/795/GCA_000412795.1_08-1125_Ver1
GCA_000412815.1	PRJNA198796	SAMN02415214	ARYW00000000.1	na	1328333	28901	Salmonella enterica subsp. enterica serovar Muenchen str. 2009K-0951	strain=2009K-0951		latest	Contig	Major	Full	2013-06-20	2009K-0951_Ver1	Centers for Disease Control & Prevention	GCF_000412815.1	identical	ftp://ftp.ncbi.nlm.nih.gov/genomes/all/GCA/000/412/815/GCA_000412815.1_2009K-0951_Ver1
GCA_000412835.1	PRJNA198795	SAMN02415213	ARYV00000000.1	na	1328332	28901	Salmonella enterica subsp. enterica serovar Stanley str. 06-0538	strain=06-0538		latest	Contig	Major	Full	2013-06-20	06-0538_Ver1	Centers for Disease Control & Prevention	GCF_000412835.1	identical	ftp://ftp.ncbi.nlm.nih.gov/genomes/all/GCA/000/412/835/GCA_000412835.1_06-0538_Ver1
GCA_000412855.1	PRJNA198792	SAMN02415212	ARYU00000000.1	na	1328331	28901	Salmonella enterica subsp. enterica serovar Poona str. 2010K-2244	strain=2010K-2244		latest	Contig	Major	Full	2013-06-20	2010K-2244_Ver1	Centers for Disease Control & Prevention	GCF_000412855.1	identical	ftp://ftp.ncbi.nlm.nih.gov/genomes/all/GCA/000/412/855/GCA_000412855.1_2010K-2244_Ver1
GCA_000412875.1	PRJNA198786	SAMN02415207	ARYP00000000.1	na	1328326	28901	Salmonella enterica subsp. enterica serovar Anatum str. 06-0532	strain=06-0532		latest	Contig	Major	Full	2013-06-20	06-0532Ver1	Centers for Disease Control & Prevention	GCF_000412875.1	identical	ftp://ftp.ncbi.nlm.nih.gov/genomes/all/GCA/000/412/875/GCA_000412875.1_06-0532Ver1
GCA_000412895.1	PRJNA198788	SAMN02415208	ARYQ00000000.1	na	1328327	28901	Salmonella enterica subsp. enterica serovar Bareilly str. 07-0873	strain=07-0873		latest	Contig	Major	Full	2013-06-20	07-0873_Ver1	Centers for Disease Control & Prevention	GCF_000412895.1	identical	ftp://ftp.ncbi.nlm.nih.gov/genomes/all/GCA/000/412/895/GCA_000412895.1_07-0873_Ver1
GCA_000412915.1	PRJNA198789	SAMN02415209	ARYR00000000.1	na	1328328	28901	Salmonella enterica subsp. enterica serovar Hadar str. 2012K-0272	strain=2012K-0272		latest	Contig	Major	Full	2013-06-20	2012K-0266_Ver1	Centers for Disease Control & Prevention	GCF_000412915.1	identical	ftp://ftp.ncbi.nlm.nih.gov/genomes/all/GCA/000/412/915/GCA_000412915.1_2012K-0266_Ver1
GCA_000412935.1	PRJNA198790	SAMN02415210	ARYS00000000.1	na	1328329	28901	Salmonella enterica subsp. enterica serovar Hartford str. 2012K-0272	strain=2012K-0272		latest	Contig	Major	Full	2013-06-20	2012K-0273_Ver1	Centers for Disease Control & Prevention	GCF_000412935.1	identical	ftp://ftp.ncbi.nlm.nih.gov/genomes/all/GCA/000/412/935/GCA_000412935.1_2012K-0273_Ver1
GCA_000416295.1	PRJNA198791	SAMN02415211	ARYT00000000.1	na	1328330	28901	Salmonella enterica subsp. enterica serovar Mbandaka str. 2012K-0273	strain=2012K-0273		latest	Contig	Major	Full	2013-06-27	2012K-0273_Ver1	Centers for Disease Control & Prevention	GCF_000416295.1	identical	ftp://ftp.ncbi.nlm.nih.gov/genomes/all/GCA/000/416/295/GCA_000416295.1_2012K-0273_Ver1
GCA_000464575.2	PRJNA212912	SAMN02261484	AUYQ00000000.2	na	1367492	28901	Salmonella enterica subsp. enterica serovar Abortusovis str. SS44	strain=SS44		latest	Contig	Major	Full	2014-03-04	SS44_454_2.0	University of Sassari	GCF_000464575.1	identical	ftp://ftp.ncbi.nlm.nih.gov/genomes/all/GCA/000/464/575/GCA_000464575.2_SS44_454_2.0	many frameshifted proteins
GCA_000465175.1	PRJNA212365	SAMN02415267	AUVE00000000.1	na	1365217	28901	Salmonella enterica subsp. enterica serovar Typhimurium str. ST78896	strain=ST78896		latest	Contig	Major	Full	2013-09-09	ST78896 for the version 1 of Salmonella enterica subsp. enterica serovar Typhimurium ST78896	The Chinese University of Hong Kong	GCF_000465175.1	identical	ftp://ftp.ncbi.nlm.nih.gov/genomes/all/GCA/000/465/175/GCA_000465175.1_ST78896_for_the_version_1_of_Salmonella_enterica_subsp._enterica_serovar_Typhimurium_ST78896
GCA_000465195.1	PRJNA212364	SAMN02415266	AUVD00000000.1	na	1365218	28901	Salmonella enterica subsp. enterica serovar Typhimurium str. ST1489	strain=ST1489		latest	Contig	Major	Full	2013-09-09	ST1489 for the version 1 of Salmonella enterica subsp. enterica serovar Typhimurium ST1489	The Chinese University of Hong Kong	GCF_000465195.1	identical	ftp://ftp.ncbi.nlm.nih.gov/genomes/all/GCA/000/465/195/GCA_000465195.1_ST1489_for_the_version_1_of_Salmonella_enterica_subsp._enterica_serovar_Typhimurium_ST1489
GCA_000468255.1	PRJNA213563	SAMN02296697	AUXE00000000.1	na	1379271	28901	Salmonella enterica subsp. enterica serovar Typhimurium str. ST4848	strain=ST4848		latest	Contig	Major	Full	2013-09-17	ST4848 v1	The Chinese University of Hong Kong	GCF_000468255.1	identical	ftp://ftp.ncbi.nlm.nih.gov/genomes/all/GCA/000/468/255/GCA_000468255.1_ST4848_v1
GCA_000495135.2	PRJNA193466	SAMN02415306	AROB00000000.1	na	1310128	28901	Salmonella enterica subsp. enterica serovar Typhimurium str. L945	strain=L945		latest	Contig	Major	Full	2013-11-01	V1	Nankai University	na	na	ftp://ftp.ncbi.nlm.nih.gov/genomes/all/GCA/000/495/135/GCA_000495135.2_V1	abnormal gene to sequence ratio ; high contig L50 ; low contig N50 ; low quality sequence ; many frameshifted proteins
GCA_000495155.2	PRJNA193464	SAMN02415309	AROE00000000.1	na	1310131	28901	Salmonella enterica subsp. enterica serovar Typhimurium str. L904	strain=L904		latest	Contig	Major	Full	2013-11-01	V1	Nankai University	na	na	ftp://ftp.ncbi.nlm.nih.gov/genomes/all/GCA/000/495/155/GCA_000495155.2_V1	abnormal gene to sequence ratio ; genome length too small ; high contig L50 ; low contig N50 ; low quality sequence ; many frameshifted proteins
GCA_000495175.2	PRJNA193455	SAMN02415310	AROF00000000.1	na	1310132	28901	Salmonella enterica subsp. enterica serovar Typhimurium str. L796	strain=L796		latest	Contig	Major	Full	2013-11-01	V1	Nankai University	na	na	ftp://ftp.ncbi.nlm.nih.gov/genomes/all/GCA/000/495/175/GCA_000495175.2_V1	abnormal gene to sequence ratio ; high contig L50 ; low contig N50 ; low quality sequence ; many frameshifted proteins
GCA_000495195.2	PRJNA193463	SAMN02415307	AROC00000000.1	na	1310129	28901	Salmonella enterica subsp. enterica serovar Typhimurium str. L852	strain=L852		latest	Contig	Major	Full	2013-11-01	V1	Nankai University	na	na	ftp://ftp.ncbi.nlm.nih.gov/genomes/all/GCA/000/495/195/GCA_000495195.2_V1	abnormal gene to sequence ratio ; genome length too small ; high contig L50 ; low contig N50 ; low quality sequence ; many frameshifted proteins
GCA_000495215.2	PRJNA193465	SAMN02415308	AROD00000000.1	na	1310130	28901	Salmonella enterica subsp. enterica serovar Typhimurium str. L927	strain=L927		latest	Contig	Major	Full	2013-11-01	V1	Nankai University	na	na	ftp://ftp.ncbi.nlm.nih.gov/genomes/all/GCA/000/495/215/GCA_000495215.2_V1	abnormal gene to sequence ratio ; high contig L50 ; low contig N50 ; low quality sequence ; many frameshifted proteins
GCA_000495235.1	PRJNA193456	SAMN02415311	AROG00000000.1	na	1310133	28901	Salmonella enterica subsp. enterica serovar Typhimurium str. L847	strain=L847		latest	Contig	Major	Full	2013-11-01	V1	Nankai University	na	na	ftp://ftp.ncbi.nlm.nih.gov/genomes/all/GCA/000/495/235/GCA_000495235.1_V1	low contig N50 ; many frameshifted proteins
GCA_000505845.2	PRJNA226626	SAMN02471687	AYUE00000000.1	na	1192560	28901	Salmonella enterica subsp. enterica serovar Cubana str. 76814	strain=76814		latest	Scaffold	Minor	Full	2013-12-10	S_enterica_enterica_Cubana_Ver1	University of California	GCF_000505845.2	identical	ftp://ftp.ncbi.nlm.nih.gov/genomes/all/GCA/000/505/845/GCA_000505845.2_S_enterica_enterica_Cubana_Ver1
GCA_000524415.1	PRJNA230004	SAMN02422601	AZKO00000000.2	na	1429917	28901	Salmonella enterica subsp. enterica serovar Bovismorbificans str. Sal185	strain=Sal185		latest	Contig	Major	Full	2014-01-28	sal185 version2	OARSA, CFSAN	GCF_000524415.1	identical	ftp://ftp.ncbi.nlm.nih.gov/genomes/all/GCA/000/524/415/GCA_000524415.1_sal185_version2
GCA_000524705.1	PRJNA230004	SAMN02422688	AZLC00000000.1	na	1432046	28901	Salmonella enterica subsp. enterica serovar Bovismorbificans str. Sal644	strain=Sal644		latest	Contig	Major	Full	2013-12-19	sal644	OARSA, CFSAN	GCF_000524705.1	identical	ftp://ftp.ncbi.nlm.nih.gov/genomes/all/GCA/000/524/705/GCA_000524705.1_sal644
GCA_000524725.1	PRJNA230004	SAMN02422689	AZKP00000000.1	na	1432047	28901	Salmonella enterica subsp. enterica serovar Bovismorbificans str. Sal683	strain=Sal683		latest	Contig	Major	Full	2013-12-19	sal683	OARSA, CFSAN	GCF_000524725.1	identical	ftp://ftp.ncbi.nlm.nih.gov/genomes/all/GCA/000/524/725/GCA_000524725.1_sal683
GCA_000524745.1	PRJNA230004	SAMN02422693	AZKR00000000.1	na	1430429	28901	Salmonella enterica subsp. enterica serovar Bovismorbificans str. Sal677	strain=Sal677		latest	Contig	Major	Full	2013-12-19	sal677	OARSA, CFSAN	GCF_000524745.1	identical	ftp://ftp.ncbi.nlm.nih.gov/genomes/all/GCA/000/524/745/GCA_000524745.1_sal677
GCA_000524765.1	PRJNA230004	SAMN02422694	AZKS00000000.1	na	1430430	28901	Salmonella enterica subsp. enterica serovar Bovismorbificans str. Sal678	strain=Sal678		latest	Contig	Major	Full	2013-12-19	sal678	OARSA, CFSAN	GCF_000524765.1	identical	ftp://ftp.ncbi.nlm.nih.gov/genomes/all/GCA/000/524/765/GCA_000524765.1_sal678
GCA_000524785.1	PRJNA230004	SAMN02422695	AZKT00000000.1	na	1430431	28901	Salmonella enterica subsp. enterica serovar Bovismorbificans str. Sal679	strain=Sal679		latest	Contig	Major	Full	2013-12-19	sal679	OARSA, CFSAN	GCF_000524785.1	identical	ftp://ftp.ncbi.nlm.nih.gov/genomes/all/GCA/000/524/785/GCA_000524785.1_sal679
GCA_000524805.1	PRJNA230004	SAMN02422698	AZKV00000000.1	na	1430434	28901	Salmonella enterica subsp. enterica serovar Bovismorbificans str. Sal676	strain=Sal676		latest	Contig	Major	Full	2013-12-19	sal676	OARSA, CFSAN	GCF_000524805.1	identical	ftp://ftp.ncbi.nlm.nih.gov/genomes/all/GCA/000/524/805/GCA_000524805.1_sal676
GCA_000524825.1	PRJNA230004	SAMN02422696	AZKU00000000.1	na	1430432	28901	Salmonella enterica subsp. enterica serovar Bovismorbificans str. Sal680	strain=Sal680		latest	Contig	Major	Full	2013-12-19	sal680	OARSA, CFSAN	GCF_000524825.1	identical	ftp://ftp.ncbi.nlm.nih.gov/genomes/all/GCA/000/524/825/GCA_000524825.1_sal680
GCA_000524845.1	PRJNA230004	SAMN02422700	AZKX00000000.1	na	1430436	28901	Salmonella enterica subsp. enterica serovar Bovismorbificans str. Sal610	strain=Sal610		latest	Contig	Major	Full	2013-12-19	sal610	OARSA, CFSAN	GCF_000524845.1	identical	ftp://ftp.ncbi.nlm.nih.gov/genomes/all/GCA/000/524/845/GCA_000524845.1_sal610
GCA_000524865.1	PRJNA230004	SAMN02422701	AZKY00000000.1	na	1430437	28901	Salmonella enterica subsp. enterica serovar Bovismorbificans str. Sal615	strain=Sal615		latest	Contig	Major	Full	2013-12-19	sal615	OARSA, CFSAN	GCF_000524865.1	identical	ftp://ftp.ncbi.nlm.nih.gov/genomes/all/GCA/000/524/865/GCA_000524865.1_sal615
GCA_000524885.1	PRJNA230004	SAMN02422699	AZKW00000000.1	na	1430435	28901	Salmonella enterica subsp. enterica serovar Bovismorbificans str. Sal609	strain=Sal609		latest	Contig	Major	Full	2013-12-19	sal609	OARSA, CFSAN	GCF_000524885.1	identical	ftp://ftp.ncbi.nlm.nih.gov/genomes/all/GCA/000/524/885/GCA_000524885.1_sal609
GCA_000524905.1	PRJNA230004	SAMN02422702	AZKZ00000000.1	na	1430438	28901	Salmonella enterica subsp. enterica serovar Bovismorbificans str. Sal616	strain=Sal616		latest	Contig	Major	Full	2013-12-19	sal616	OARSA, CFSAN	GCF_000524905.1	identical	ftp://ftp.ncbi.nlm.nih.gov/genomes/all/GCA/000/524/905/GCA_000524905.1_sal616
GCA_000524925.1	PRJNA230004	SAMN02422703	AZLA00000000.1	na	1430439	28901	Salmonella enterica subsp. enterica serovar Bovismorbificans str. Sal617	strain=Sal617		latest	Contig	Major	Full	2013-12-19	sal617	OARSA, CFSAN	GCF_000524925.1	identical	ftp://ftp.ncbi.nlm.nih.gov/genomes/all/GCA/000/524/925/GCA_000524925.1_sal617
GCA_000524945.1	PRJNA230004	SAMN02422697	AZLB00000000.1	na	1430433	28901	Salmonella enterica subsp. enterica serovar Bovismorbificans str. Sal681	strain=Sal681		latest	Contig	Major	Full	2013-12-19	sal681	OARSA, CFSAN	GCF_000524945.1	identical	ftp://ftp.ncbi.nlm.nih.gov/genomes/all/GCA/000/524/945/GCA_000524945.1_sal681
GCA_000524965.2	PRJNA230004	SAMN02422690	AZKQ00000000.2	na	1432048	28901	Salmonella enterica subsp. enterica serovar Bovismorbificans str. Sal682	strain=Sal682		latest	Contig	Major	Full	2014-01-28	sal682v2	OARSA, CFSAN	GCF_000524965.1	identical	ftp://ftp.ncbi.nlm.nih.gov/genomes/all/GCA/000/524/965/GCA_000524965.2_sal682v2
GCA_000614485.1	PRJDB611	SAMD00009942	BAKU00000000.1	na	1236523	28901	Salmonella enterica subsp. enterica serovar Typhimurium str. JCM 1652	strain=JCM 1652		latest	Contig	Major	Full	2014-03-31	ASM61448v1	The University of Tokyo	GCF_000614485.1	identical	ftp://ftp.ncbi.nlm.nih.gov/genomes/all/GCA/000/614/485/GCA_000614485.1_ASM61448v1	many frameshifted proteins
GCA_000732045.1	PRJNA186035	SAMN02800587	JOKK00000000.1	na	46626	28901	Salmonella enterica subsp. enterica serovar Give	strain=CFSAN012622		latest	Contig	Major	Full	2014-07-21	CFSAN012622_01.0	Center for Food Safety and Applied Nutrition	GCF_000732045.1	identical	ftp://ftp.ncbi.nlm.nih.gov/genomes/all/GCA/000/732/045/GCA_000732045.1_CFSAN012622_01.0
GCA_000751335.1	PRJEB6881	SAMEA2673767	CCMR00000000.1	na	423368	28901	Salmonella enterica subsp. enterica serovar Newport str. SL254			latest	Contig	Major	Full	2014-09-06	Salmonella enterica subsp. enterica strain 100TC3	URMITE	GCF_000751335.1	identical	ftp://ftp.ncbi.nlm.nih.gov/genomes/all/GCA/000/751/335/GCA_000751335.1_Salmonella_enterica_subsp._enterica_strain_100TC3
GCA_000765055.1	PRJEB5339	SAMEA3158455	CCBJ000000000.1	na	340189	28901	Salmonella enterica subsp. enterica serovar Manhattan			latest	Contig	Major	Full	2014-10-08	taxon_340189_multistrains	IZLSLER	na	na	ftp://ftp.ncbi.nlm.nih.gov/genomes/all/GCA/000/765/055/GCA_000765055.1_taxon_340189_multistrains	mixed culture ; genome length too large
GCA_000784215.1	PRJNA260777	SAMN03031254	JRGS00000000.1	na	90371	28901	Salmonella enterica subsp. enterica serovar Typhimurium	strain=S7		latest	Contig	Major	Full	2014-11-17	ASM78421v1	University of Copenhagen	GCF_000784215.1	identical	ftp://ftp.ncbi.nlm.nih.gov/genomes/all/GCA/000/784/215/GCA_000784215.1_ASM78421v1
GCA_000784225.1	PRJNA260779	SAMN03031272	JRGU00000000.1	na	90371	28901	Salmonella enterica subsp. enterica serovar Typhimurium	strain=S10		latest	Contig	Major	Full	2014-11-17	ASM78422v1	University of Copenhagen	GCF_000784225.1	identical	ftp://ftp.ncbi.nlm.nih.gov/genomes/all/GCA/000/784/225/GCA_000784225.1_ASM78422v1
GCA_000784235.1	PRJNA260778	SAMN03031271	JRGT00000000.1	na	90371	28901	Salmonella enterica subsp. enterica serovar Typhimurium	strain=S23		latest	Contig	Major	Full	2014-11-17	ASM78423v1	University of Copenhagen	GCF_000784235.1	identical	ftp://ftp.ncbi.nlm.nih.gov/genomes/all/GCA/000/784/235/GCA_000784235.1_ASM78423v1
GCA_000784245.1	PRJNA260771	SAMN03031217	JRGR00000000.1	na	90371	28901	Salmonella enterica subsp. enterica serovar Typhimurium	strain=S15		latest	Contig	Major	Full	2014-11-17	ASM78424v1	University of Copenhagen	GCF_000784245.1	identical	ftp://ftp.ncbi.nlm.nih.gov/genomes/all/GCA/000/784/245/GCA_000784245.1_ASM78424v1
GCA_000784295.1	PRJNA260780	SAMN03031274	JRGV00000000.1	na	90371	28901	Salmonella enterica subsp. enterica serovar Typhimurium	strain=S42		latest	Contig	Major	Full	2014-11-17	ASM78429v1	University of Copenhagen	GCF_000784295.1	identical	ftp://ftp.ncbi.nlm.nih.gov/genomes/all/GCA/000/784/295/GCA_000784295.1_ASM78429v1
GCA_000784315.1	PRJNA260781	SAMN03031275	JRGW00000000.1	na	90371	28901	Salmonella enterica subsp. enterica serovar Typhimurium	strain=S46		latest	Contig	Major	Full	2014-11-17	ASM78431v1	University of Copenhagen	GCF_000784315.1	identical	ftp://ftp.ncbi.nlm.nih.gov/genomes/all/GCA/000/784/315/GCA_000784315.1_ASM78431v1
GCA_000812575.1	PRJNA263986	SAMN03112706	JRXB00000000.1	na	595	28901	Salmonella enterica subsp. enterica serovar Infantis	strain=SI69/94		latest	Contig	Major	Full	2014-12-31	ASM81257v1	NARIC ABC	GCF_000812575.1	identical	ftp://ftp.ncbi.nlm.nih.gov/genomes/all/GCA/000/812/575/GCA_000812575.1_ASM81257v1
GCA_000812595.1	PRJNA263986	SAMN03112707	JRXC00000000.1	na	595	28901	Salmonella enterica subsp. enterica serovar Infantis	strain=SI54/04		latest	Contig	Major	Full	2014-12-31	ASM81259v1	NARIC ABC	GCF_000812595.1	identical	ftp://ftp.ncbi.nlm.nih.gov/genomes/all/GCA/000/812/595/GCA_000812595.1_ASM81259v1
GCA_000944835.1	PRJEB7681	SAMEA3110714	CDLI00000000.1	na	90370	28901	Salmonella enterica subsp. enterica serovar Typhi	strain=H58		latest	Contig	Major	Full	2014-12-09	H125160566_illumina_only.fasta	HPA	GCF_000944835.1	identical	ftp://ftp.ncbi.nlm.nih.gov/genomes/all/GCA/000/944/835/GCA_000944835.1_H125160566_illumina_only.fasta
GCA_001051385.1	PRJEB7681	SAMEA3110714	CDLH00000000.1	na	90370	28901	Salmonella enterica subsp. enterica serovar Typhi	strain=H58		latest	Contig	Major	Full	2014-12-09	ASM105138v1	HPA	GCF_001051385.1	identical	ftp://ftp.ncbi.nlm.nih.gov/genomes/all/GCA/001/051/385/GCA_001051385.1_ASM105138v1
GCA_001276665.1	PRJNA275139	SAMN03339650	JZTJ00000000.1	na	143221	28901	Salmonella enterica subsp. enterica serovar Tennessee	strain=50259		latest	Contig	Major	Full	2015-08-31	ASM127666v1	U.S. Food and Drug Administration	GCF_001276665.1	identical	ftp://ftp.ncbi.nlm.nih.gov/genomes/all/GCA/001/276/665/GCA_001276665.1_ASM127666v1
GCA_001276675.1	PRJNA275139	SAMN03339652	JZTL00000000.1	na	143221	28901	Salmonella enterica subsp. enterica serovar Tennessee	strain=50261		latest	Contig	Major	Full	2015-08-31	ASM127667v1	U.S. Food and Drug Administration	GCF_001276675.1	identical	ftp://ftp.ncbi.nlm.nih.gov/genomes/all/GCA/001/276/675/GCA_001276675.1_ASM127667v1
GCA_001276695.1	PRJNA275139	SAMN03339653	JZTM00000000.1	na	115981	28901	Salmonella enterica subsp. enterica serovar Montevideo	strain=50262		latest	Contig	Major	Full	2015-08-31	ASM127669v1	U.S. Food and Drug Administration	GCF_001276695.1	identical	ftp://ftp.ncbi.nlm.nih.gov/genomes/all/GCA/001/276/695/GCA_001276695.1_ASM127669v1
GCA_001276745.1	PRJNA275139	SAMN03339654	JZTN00000000.1	na	28150	28901	Salmonella enterica subsp. enterica serovar Senftenberg	strain=50263		latest	Contig	Major	Full	2015-08-31	ASM127674v1	U.S. Food and Drug Administration	GCF_001276745.1	identical	ftp://ftp.ncbi.nlm.nih.gov/genomes/all/GCA/001/276/745/GCA_001276745.1_ASM127674v1
GCA_001276765.1	PRJNA275139	SAMN03339655	JZTO00000000.1	na	28150	28901	Salmonella enterica subsp. enterica serovar Senftenberg	strain=50264		latest	Contig	Major	Full	2015-08-31	ASM127676v1	U.S. Food and Drug Administration	GCF_001276765.1	identical	ftp://ftp.ncbi.nlm.nih.gov/genomes/all/GCA/001/276/765/GCA_001276765.1_ASM127676v1
GCA_001276775.1	PRJNA275139	SAMN03339656	JZTP00000000.1	na	28150	28901	Salmonella enterica subsp. enterica serovar Senftenberg	strain=50265		latest	Contig	Major	Full	2015-08-31	ASM127677v1	U.S. Food and Drug Administration	GCF_001276775.1	identical	ftp://ftp.ncbi.nlm.nih.gov/genomes/all/GCA/001/276/775/GCA_001276775.1_ASM127677v1
GCA_001276825.1	PRJNA275139	SAMN03339661	JZTU00000000.1	na	28150	28901	Salmonella enterica subsp. enterica serovar Senftenberg	strain=50271		latest	Contig	Major	Full	2015-08-31	ASM127682v1	U.S. Food and Drug Administration	GCF_001276825.1	identical	ftp://ftp.ncbi.nlm.nih.gov/genomes/all/GCA/001/276/825/GCA_001276825.1_ASM127682v1	genome length too large
GCA_001276845.1	PRJNA275139	SAMN03339651	JZTK00000000.1	na	143221	28901	Salmonella enterica subsp. enterica serovar Tennessee	strain=50260		latest	Contig	Major	Full	2015-08-31	ASM127684v1	U.S. Food and Drug Administration	GCF_001276845.1	identical	ftp://ftp.ncbi.nlm.nih.gov/genomes/all/GCA/001/276/845/GCA_001276845.1_ASM127684v1
GCA_001276865.1	PRJNA275139	SAMN03339659	JZTS00000000.1	na	286783	28901	Salmonella enterica subsp. enterica serovar Indiana	strain=50269		latest	Contig	Major	Full	2015-08-31	ASM127686v1	U.S. Food and Drug Administration	GCF_001276865.1	identical	ftp://ftp.ncbi.nlm.nih.gov/genomes/all/GCA/001/276/865/GCA_001276865.1_ASM127686v1
GCA_001276905.1	PRJNA275139	SAMN03339660	JZTT00000000.1	na	115981	28901	Salmonella enterica subsp. enterica serovar Montevideo	strain=50270		latest	Contig	Major	Full	2015-08-31	ASM127690v1	U.S. Food and Drug Administration	GCF_001276905.1	identical	ftp://ftp.ncbi.nlm.nih.gov/genomes/all/GCA/001/276/905/GCA_001276905.1_ASM127690v1
GCA_001276925.1	PRJNA275139	SAMN03339662	JZTV00000000.1	na	28150	28901	Salmonella enterica subsp. enterica serovar Senftenberg	strain=50272		latest	Contig	Major	Full	2015-08-31	ASM127692v1	U.S. Food and Drug Administration	GCF_001276925.1	identical	ftp://ftp.ncbi.nlm.nih.gov/genomes/all/GCA/001/276/925/GCA_001276925.1_ASM127692v1
GCA_001409215.1	PRJEB1397	SAMEA2336259	CZMG00000000.1	na	57743	28901	Salmonella enterica subsp. enterica serovar Weltevreden	strain=2511STDY5712412		latest	Contig	Major	Full	2015-10-21	12227_3#8	SC	GCF_001409215.1	identical	ftp://ftp.ncbi.nlm.nih.gov/genomes/all/GCA/001/409/215/GCA_001409215.1_12227_3_8
GCA_001409235.1	PRJEB1397	SAMEA2336281	CZPN00000000.1	na	57743	28901	Salmonella enterica subsp. enterica serovar Weltevreden	strain=2511STDY5712434		latest	Contig	Major	Full	2015-10-21	12227_3#30	SC	GCF_001409235.1	identical	ftp://ftp.ncbi.nlm.nih.gov/genomes/all/GCA/001/409/235/GCA_001409235.1_12227_3_30
GCA_001409255.1	PRJEB1397	SAMEA2336252	CZOB00000000.1	na	57743	28901	Salmonella enterica subsp. enterica serovar Weltevreden	strain=2511STDY5712405		latest	Contig	Major	Full	2015-10-21	12227_3#1	SC	GCF_001409255.1	identical	ftp://ftp.ncbi.nlm.nih.gov/genomes/all/GCA/001/409/255/GCA_001409255.1_12227_3_1
GCA_001409275.1	PRJEB1397	SAMEA2336242	CZOU00000000.1	na	57743	28901	Salmonella enterica subsp. enterica serovar Weltevreden	strain=2511STDY5712395		latest	Contig	Major	Full	2015-10-21	12216_4#53	SC	GCF_001409275.1	identical	ftp://ftp.ncbi.nlm.nih.gov/genomes/all/GCA/001/409/275/GCA_001409275.1_12216_4_53
GCA_001409295.1	PRJEB1397	SAMEA1904405	CZNE00000000.1	na	57743	28901	Salmonella enterica subsp. enterica serovar Weltevreden	strain=2511STDY5462415		latest	Contig	Major	Full	2015-10-21	9472_3#30	SC	GCF_001409295.1	identical	ftp://ftp.ncbi.nlm.nih.gov/genomes/all/GCA/001/409/295/GCA_001409295.1_9472_3_30
GCA_001409315.1	PRJEB1397	SAMEA2336244	CZPF00000000.1	na	57743	28901	Salmonella enterica subsp. enterica serovar Weltevreden	strain=2511STDY5712397		latest	Contig	Major	Full	2015-10-21	12216_4#55	SC	GCF_001409315.1	identical	ftp://ftp.ncbi.nlm.nih.gov/genomes/all/GCA/001/409/315/GCA_001409315.1_12216_4_55
GCA_001409335.1	PRJEB1397	SAMEA1904388	CZLY00000000.1	na	57743	28901	Salmonella enterica subsp. enterica serovar Weltevreden	strain=2511STDY5462401		latest	Contig	Major	Full	2015-10-21	9472_3#16	SC	GCF_001409335.1	identical	ftp://ftp.ncbi.nlm.nih.gov/genomes/all/GCA/001/409/335/GCA_001409335.1_9472_3_16
GCA_001409355.1	PRJEB1397	SAMEA2336266	CZOG00000000.1	na	57743	28901	Salmonella enterica subsp. enterica serovar Weltevreden	strain=2511STDY5712419		latest	Contig	Major	Full	2015-10-21	12227_3#15	SC	GCF_001409355.1	identical	ftp://ftp.ncbi.nlm.nih.gov/genomes/all/GCA/001/409/355/GCA_001409355.1_12227_3_15
GCA_001409375.1	PRJEB1397	SAMEA2336274	CZPA00000000.1	na	57743	28901	Salmonella enterica subsp. enterica serovar Weltevreden	strain=2511STDY5712427		latest	Contig	Major	Full	2015-10-21	12227_3#23	SC	GCF_001409375.1	identical	ftp://ftp.ncbi.nlm.nih.gov/genomes/all/GCA/001/409/375/GCA_001409375.1_12227_3_23
GCA_001409395.1	PRJEB1397	SAMEA1904390	CZMO00000000.1	na	57743	28901	Salmonella enterica subsp. enterica serovar Weltevreden	strain=2511STDY5462402		latest	Contig	Major	Full	2015-10-21	9472_3#17	SC	GCF_001409395.1	identical	ftp://ftp.ncbi.nlm.nih.gov/genomes/all/GCA/001/409/395/GCA_001409395.1_9472_3_17
GCA_001409415.1	PRJEB1397	SAMEA2336229	CZNX00000000.1	na	57743	28901	Salmonella enterica subsp. enterica serovar Weltevreden	strain=2511STDY5712382		latest	Contig	Major	Full	2015-10-21	12216_4#40	SC	GCF_001409415.1	identical	ftp://ftp.ncbi.nlm.nih.gov/genomes/all/GCA/001/409/415/GCA_001409415.1_12216_4_40
GCA_001409435.1	PRJEB1397	SAMEA1904384	CZLU00000000.1	na	57743	28901	Salmonella enterica subsp. enterica serovar Weltevreden	strain=2511STDY5462399		latest	Contig	Major	Full	2015-10-21	9472_3#14	SC	GCF_001409435.1	identical	ftp://ftp.ncbi.nlm.nih.gov/genomes/all/GCA/001/409/435/GCA_001409435.1_9472_3_14
GCA_001409455.1	PRJEB1397	SAMEA2336304	CZMP00000000.1	na	57743	28901	Salmonella enterica subsp. enterica serovar Weltevreden	strain=2511STDY5712457		latest	Contig	Major	Full	2015-10-21	12227_3#53	SC	GCF_001409455.1	identical	ftp://ftp.ncbi.nlm.nih.gov/genomes/all/GCA/001/409/455/GCA_001409455.1_12227_3_53
GCA_001409475.1	PRJEB1397	SAMEA2336299	CZMS00000000.1	na	57743	28901	Salmonella enterica subsp. enterica serovar Weltevreden	strain=2511STDY5712452		latest	Contig	Major	Full	2015-10-21	12227_3#48	SC	GCF_001409475.1	identical	ftp://ftp.ncbi.nlm.nih.gov/genomes/all/GCA/001/409/475/GCA_001409475.1_12227_3_48
GCA_001409495.1	PRJEB1397	SAMEA2152248	CZOA00000000.1	na	57743	28901	Salmonella enterica subsp. enterica serovar Weltevreden	strain=2511STDY5564065		latest	Contig	Major	Full	2015-10-21	10900_1#31	SC	GCF_001409495.1	identical	ftp://ftp.ncbi.nlm.nih.gov/genomes/all/GCA/001/409/495/GCA_001409495.1_10900_1_31
GCA_001409515.1	PRJEB1397	SAMEA1904396	CZMT00000000.1	na	57743	28901	Salmonella enterica subsp. enterica serovar Weltevreden	strain=2511STDY5462409		latest	Contig	Major	Full	2015-10-21	9472_3#24	SC	GCF_001409515.1	identical	ftp://ftp.ncbi.nlm.nih.gov/genomes/all/GCA/001/409/515/GCA_001409515.1_9472_3_24
GCA_001409535.1	PRJEB1397	SAMEA2336260	CZMZ00000000.1	na	57743	28901	Salmonella enterica subsp. enterica serovar Weltevreden	strain=2511STDY5712413		latest	Contig	Major	Full	2015-10-21	12227_3#9	SC	GCF_001409535.1	identical	ftp://ftp.ncbi.nlm.nih.gov/genomes/all/GCA/001/409/535/GCA_001409535.1_12227_3_9
GCA_001409555.1	PRJEB1397	SAMEA2336267	CZPD00000000.1	na	57743	28901	Salmonella enterica subsp. enterica serovar Weltevreden	strain=2511STDY5712420		latest	Contig	Major	Full	2015-10-21	12227_3#16	SC	GCF_001409555.1	identical	ftp://ftp.ncbi.nlm.nih.gov/genomes/all/GCA/001/409/555/GCA_001409555.1_12227_3_16
GCA_001409575.1	PRJEB1397	SAMEA2336306	CZLW00000000.1	na	57743	28901	Salmonella enterica subsp. enterica serovar Weltevreden	strain=2511STDY5712459		latest	Contig	Major	Full	2015-10-21	12227_3#55	SC	GCF_001409575.1	identical	ftp://ftp.ncbi.nlm.nih.gov/genomes/all/GCA/001/409/575/GCA_001409575.1_12227_3_55
GCA_001409595.1	PRJEB1397	SAMEA2336254	CZOS00000000.1	na	57743	28901	Salmonella enterica subsp. enterica serovar Weltevreden	strain=2511STDY5712407		latest	Contig	Major	Full	2015-10-21	12227_3#3	SC	GCF_001409595.1	identical	ftp://ftp.ncbi.nlm.nih.gov/genomes/all/GCA/001/409/595/GCA_001409595.1_12227_3_3
GCA_001409615.1	PRJEB1397	SAMEA1904385	CZMM00000000.1	na	57743	28901	Salmonella enterica subsp. enterica serovar Weltevreden	strain=2511STDY5462400		latest	Contig	Major	Full	2015-10-21	9472_3#15	SC	GCF_001409615.1	identical	ftp://ftp.ncbi.nlm.nih.gov/genomes/all/GCA/001/409/615/GCA_001409615.1_9472_3_15
GCA_001409635.1	PRJEB1397	SAMEA1904392	CZNA00000000.1	na	57743	28901	Salmonella enterica subsp. enterica serovar Weltevreden	strain=2511STDY5462407		latest	Contig	Major	Full	2015-10-21	9472_3#22	SC	GCF_001409635.1	identical	ftp://ftp.ncbi.nlm.nih.gov/genomes/all/GCA/001/409/635/GCA_001409635.1_9472_3_22
GCA_001409655.1	PRJEB1397	SAMEA2336303	CZMN00000000.1	na	57743	28901	Salmonella enterica subsp. enterica serovar Weltevreden	strain=2511STDY5712456		latest	Contig	Major	Full	2015-10-21	12227_3#52	SC	GCF_001409655.1	identical	ftp://ftp.ncbi.nlm.nih.gov/genomes/all/GCA/001/409/655/GCA_001409655.1_12227_3_52
GCA_001409675.1	PRJEB1397	SAMEA2336296	CZLT00000000.1	na	57743	28901	Salmonella enterica subsp. enterica serovar Weltevreden	strain=2511STDY5712449		latest	Contig	Major	Full	2015-10-21	12227_3#45	SC	GCF_001409675.1	identical	ftp://ftp.ncbi.nlm.nih.gov/genomes/all/GCA/001/409/675/GCA_001409675.1_12227_3_45
GCA_001409695.1	PRJEB1397	SAMEA2336262	CZPM00000000.1	na	57743	28901	Salmonella enterica subsp. enterica serovar Weltevreden	strain=2511STDY5712415		latest	Contig	Major	Full	2015-10-21	12227_3#11	SC	GCF_001409695.1	identical	ftp://ftp.ncbi.nlm.nih.gov/genomes/all/GCA/001/409/695/GCA_001409695.1_12227_3_11
GCA_001409715.1	PRJEB1397	SAMEA1904380	CZNK00000000.1	na	57743	28901	Salmonella enterica subsp. enterica serovar Weltevreden	strain=2511STDY5462391		latest	Contig	Major	Full	2015-10-21	9472_3#6	SC	GCF_001409715.1	identical	ftp://ftp.ncbi.nlm.nih.gov/genomes/all/GCA/001/409/715/GCA_001409715.1_9472_3_6
GCA_001409735.1	PRJEB1397	SAMEA2336305	CZML00000000.1	na	57743	28901	Salmonella enterica subsp. enterica serovar Weltevreden	strain=2511STDY5712458		latest	Contig	Major	Full	2015-10-21	12227_3#54	SC	GCF_001409735.1	identical	ftp://ftp.ncbi.nlm.nih.gov/genomes/all/GCA/001/409/735/GCA_001409735.1_12227_3_54
GCA_001409755.1	PRJEB1397	SAMEA2336302	CZMX00000000.1	na	57743	28901	Salmonella enterica subsp. enterica serovar Weltevreden	strain=2511STDY5712455		latest	Contig	Major	Full	2015-10-21	12227_3#51	SC	GCF_001409755.1	identical	ftp://ftp.ncbi.nlm.nih.gov/genomes/all/GCA/001/409/755/GCA_001409755.1_12227_3_51
GCA_001409775.1	PRJEB1397	SAMEA2336247	CZOT00000000.1	na	57743	28901	Salmonella enterica subsp. enterica serovar Weltevreden	strain=2511STDY5712400		latest	Contig	Major	Full	2015-10-21	12216_4#58	SC	GCF_001409775.1	identical	ftp://ftp.ncbi.nlm.nih.gov/genomes/all/GCA/001/409/775/GCA_001409775.1_12216_4_58
GCA_001409795.1	PRJEB1397	SAMEA2336307	CZMU00000000.1	na	57743	28901	Salmonella enterica subsp. enterica serovar Weltevreden	strain=2511STDY5712460		latest	Contig	Major	Full	2015-10-21	12227_3#56	SC	GCF_001409795.1	identical	ftp://ftp.ncbi.nlm.nih.gov/genomes/all/GCA/001/409/795/GCA_001409795.1_12227_3_56
GCA_001409815.1	PRJEB1397	SAMEA2336250	CZNO00000000.1	na	57743	28901	Salmonella enterica subsp. enterica serovar Weltevreden	strain=2511STDY5712403		latest	Contig	Major	Full	2015-10-21	12216_4#61	SC	GCF_001409815.1	identical	ftp://ftp.ncbi.nlm.nih.gov/genomes/all/GCA/001/409/815/GCA_001409815.1_12216_4_61
GCA_001409835.1	PRJEB1397	SAMEA2336287	CZLI00000000.1	na	57743	28901	Salmonella enterica subsp. enterica serovar Weltevreden	strain=2511STDY5712440		latest	Contig	Major	Full	2015-10-21	12227_3#36	SC	GCF_001409835.1	identical	ftp://ftp.ncbi.nlm.nih.gov/genomes/all/GCA/001/409/835/GCA_001409835.1_12227_3_36
GCA_001409855.1	PRJEB1397	SAMEA1904378	CZLS00000000.1	na	57743	28901	Salmonella enterica subsp. enterica serovar Weltevreden	strain=2511STDY5462387		latest	Contig	Major	Full	2015-10-21	9472_3#2	SC	GCF_001409855.1	identical	ftp://ftp.ncbi.nlm.nih.gov/genomes/all/GCA/001/409/855/GCA_001409855.1_9472_3_2
GCA_001409875.1	PRJEB1397	SAMEA1904389	CZMD00000000.1	na	57743	28901	Salmonella enterica subsp. enterica serovar Weltevreden	strain=2511STDY5462396		latest	Contig	Major	Full	2015-10-21	9472_3#11	SC	GCF_001409875.1	identical	ftp://ftp.ncbi.nlm.nih.gov/genomes/all/GCA/001/409/875/GCA_001409875.1_9472_3_11
GCA_001409895.1	PRJEB1397	SAMEA2336248	CZNU00000000.1	na	57743	28901	Salmonella enterica subsp. enterica serovar Weltevreden	strain=2511STDY5712401		latest	Contig	Major	Full	2015-10-21	12216_4#59	SC	GCF_001409895.1	identical	ftp://ftp.ncbi.nlm.nih.gov/genomes/all/GCA/001/409/895/GCA_001409895.1_12216_4_59
GCA_001409915.1	PRJEB1397	SAMEA2336249	CZOH00000000.1	na	57743	28901	Salmonella enterica subsp. enterica serovar Weltevreden	strain=2511STDY5712402		latest	Contig	Major	Full	2015-10-21	12216_4#60	SC	GCF_001409915.1	identical	ftp://ftp.ncbi.nlm.nih.gov/genomes/all/GCA/001/409/915/GCA_001409915.1_12216_4_60
GCA_001409935.1	PRJEB1397	SAMEA2336268	CZPC00000000.1	na	57743	28901	Salmonella enterica subsp. enterica serovar Weltevreden	strain=2511STDY5712421		latest	Contig	Major	Full	2015-10-21	12227_3#17	SC	GCF_001409935.1	identical	ftp://ftp.ncbi.nlm.nih.gov/genomes/all/GCA/001/409/935/GCA_001409935.1_12227_3_17
GCA_001409955.1	PRJEB1397	SAMEA2336234	CZON00000000.1	na	57743	28901	Salmonella enterica subsp. enterica serovar Weltevreden	strain=2511STDY5712387		latest	Contig	Major	Full	2015-10-21	12216_4#45	SC	GCF_001409955.1	identical	ftp://ftp.ncbi.nlm.nih.gov/genomes/all/GCA/001/409/955/GCA_001409955.1_12216_4_45
GCA_001409975.1	PRJEB1397	SAMEA2336255	CZNB00000000.1	na	57743	28901	Salmonella enterica subsp. enterica serovar Weltevreden	strain=2511STDY5712408		latest	Contig	Major	Full	2015-10-21	12227_3#4	SC	GCF_001409975.1	identical	ftp://ftp.ncbi.nlm.nih.gov/genomes/all/GCA/001/409/975/GCA_001409975.1_12227_3_4
GCA_001409995.1	PRJEB1397	SAMEA2336236	CZNS00000000.1	na	57743	28901	Salmonella enterica subsp. enterica serovar Weltevreden	strain=2511STDY5712389		latest	Contig	Major	Full	2015-10-21	12216_4#47	SC	GCF_001409995.1	identical	ftp://ftp.ncbi.nlm.nih.gov/genomes/all/GCA/001/409/995/GCA_001409995.1_12216_4_47
GCA_001410015.1	PRJEB1397	SAMEA1904407	CZNF00000000.1	na	57743	28901	Salmonella enterica subsp. enterica serovar Weltevreden	strain=2511STDY5462417		latest	Contig	Major	Full	2015-10-21	9472_3#32	SC	GCF_001410015.1	identical	ftp://ftp.ncbi.nlm.nih.gov/genomes/all/GCA/001/410/015/GCA_001410015.1_9472_3_32
GCA_001410035.1	PRJEB1397	SAMEA1904376	CZNL00000000.1	na	57743	28901	Salmonella enterica subsp. enterica serovar Weltevreden	strain=2511STDY5462389		latest	Contig	Major	Full	2015-10-21	9472_3#4	SC	GCF_001410035.1	identical	ftp://ftp.ncbi.nlm.nih.gov/genomes/all/GCA/001/410/035/GCA_001410035.1_9472_3_4
GCA_001410055.1	PRJEB1397	SAMEA2336271	CZPO00000000.1	na	57743	28901	Salmonella enterica subsp. enterica serovar Weltevreden	strain=2511STDY5712424		latest	Contig	Major	Full	2015-10-21	12227_3#20	SC	GCF_001410055.1	identical	ftp://ftp.ncbi.nlm.nih.gov/genomes/all/GCA/001/410/055/GCA_001410055.1_12227_3_20
GCA_001410075.1	PRJEB1397	SAMEA2336258	CZMA00000000.1	na	57743	28901	Salmonella enterica subsp. enterica serovar Weltevreden	strain=2511STDY5712411		latest	Contig	Major	Full	2015-10-21	12227_3#7	SC	GCF_001410075.1	identical	ftp://ftp.ncbi.nlm.nih.gov/genomes/all/GCA/001/410/075/GCA_001410075.1_12227_3_7
GCA_001410095.1	PRJEB1397	SAMEA1904404	CZND00000000.1	na	57743	28901	Salmonella enterica subsp. enterica serovar Weltevreden	strain=2511STDY5462416		latest	Contig	Major	Full	2015-10-21	9472_3#31	SC	GCF_001410095.1	identical	ftp://ftp.ncbi.nlm.nih.gov/genomes/all/GCA/001/410/095/GCA_001410095.1_9472_3_31
GCA_001410115.1	PRJEB1397	SAMEA1904387	CZLQ00000000.1	na	57743	28901	Salmonella enterica subsp. enterica serovar Weltevreden	strain=2511STDY5462397		latest	Contig	Major	Full	2015-10-21	9472_3#12	SC	GCF_001410115.1	identical	ftp://ftp.ncbi.nlm.nih.gov/genomes/all/GCA/001/410/115/GCA_001410115.1_9472_3_12
GCA_001410135.1	PRJEB1397	SAMEA2336239	CZNV00000000.1	na	57743	28901	Salmonella enterica subsp. enterica serovar Weltevreden	strain=2511STDY5712392		latest	Contig	Major	Full	2015-10-21	12216_4#50	SC	GCF_001410135.1	identical	ftp://ftp.ncbi.nlm.nih.gov/genomes/all/GCA/001/410/135/GCA_001410135.1_12216_4_50
GCA_001410155.1	PRJEB1397	SAMEA2336275	CZOC00000000.1	na	57743	28901	Salmonella enterica subsp. enterica serovar Weltevreden	strain=2511STDY5712428		latest	Contig	Major	Full	2015-10-21	12227_3#24	SC	GCF_001410155.1	identical	ftp://ftp.ncbi.nlm.nih.gov/genomes/all/GCA/001/410/155/GCA_001410155.1_12227_3_24
GCA_001410175.1	PRJEB1397	SAMEA2336265	CZPB00000000.1	na	57743	28901	Salmonella enterica subsp. enterica serovar Weltevreden	strain=2511STDY5712418		latest	Contig	Major	Full	2015-10-21	12227_3#14	SC	GCF_001410175.1	identical	ftp://ftp.ncbi.nlm.nih.gov/genomes/all/GCA/001/410/175/GCA_001410175.1_12227_3_14
GCA_001410195.1	PRJEB1397	SAMEA2336291	CZMH00000000.1	na	57743	28901	Salmonella enterica subsp. enterica serovar Weltevreden	strain=2511STDY5712444		latest	Contig	Major	Full	2015-10-21	12227_3#40	SC	GCF_001410195.1	identical	ftp://ftp.ncbi.nlm.nih.gov/genomes/all/GCA/001/410/195/GCA_001410195.1_12227_3_40
GCA_001410215.1	PRJEB1397	SAMEA1904381	CZNN00000000.1	na	57743	28901	Salmonella enterica subsp. enterica serovar Weltevreden	strain=2511STDY5462392		latest	Contig	Major	Full	2015-10-21	9472_3#7	SC	GCF_001410215.1	identical	ftp://ftp.ncbi.nlm.nih.gov/genomes/all/GCA/001/410/215/GCA_001410215.1_9472_3_7
GCA_001410235.1	PRJEB1397	SAMEA2336280	CZOZ00000000.1	na	57743	28901	Salmonella enterica subsp. enterica serovar Weltevreden	strain=2511STDY5712433		latest	Contig	Major	Full	2015-10-21	12227_3#29	SC	GCF_001410235.1	identical	ftp://ftp.ncbi.nlm.nih.gov/genomes/all/GCA/001/410/235/GCA_001410235.1_12227_3_29
GCA_001410255.1	PRJEB1397	SAMEA2336289	CZPK00000000.1	na	57743	28901	Salmonella enterica subsp. enterica serovar Weltevreden	strain=2511STDY5712442		latest	Contig	Major	Full	2015-10-21	12227_3#38	SC	GCF_001410255.1	identical	ftp://ftp.ncbi.nlm.nih.gov/genomes/all/GCA/001/410/255/GCA_001410255.1_12227_3_38
GCA_001410275.1	PRJEB1397	SAMEA2336298	CZMB00000000.1	na	57743	28901	Salmonella enterica subsp. enterica serovar Weltevreden	strain=2511STDY5712451		latest	Contig	Major	Full	2015-10-21	12227_3#47	SC	GCF_001410275.1	identical	ftp://ftp.ncbi.nlm.nih.gov/genomes/all/GCA/001/410/275/GCA_001410275.1_12227_3_47
GCA_001410295.1	PRJEB1397	SAMEA2336238	CZOI00000000.1	na	57743	28901	Salmonella enterica subsp. enterica serovar Weltevreden	strain=2511STDY5712391		latest	Contig	Major	Full	2015-10-21	12216_4#49	SC	GCF_001410295.1	identical	ftp://ftp.ncbi.nlm.nih.gov/genomes/all/GCA/001/410/295/GCA_001410295.1_12216_4_49
GCA_001410315.1	PRJEB1397	SAMEA2336257	CZLO00000000.1	na	57743	28901	Salmonella enterica subsp. enterica serovar Weltevreden	strain=2511STDY5712410		latest	Contig	Major	Full	2015-10-21	12227_3#6	SC	GCF_001410315.1	identical	ftp://ftp.ncbi.nlm.nih.gov/genomes/all/GCA/001/410/315/GCA_001410315.1_12227_3_6
GCA_001410335.1	PRJEB1397	SAMEA2336308	CZMC00000000.1	na	57743	28901	Salmonella enterica subsp. enterica serovar Weltevreden	strain=2511STDY5712461		latest	Contig	Major	Full	2015-10-21	12227_3#57	SC	GCF_001410335.1	identical	ftp://ftp.ncbi.nlm.nih.gov/genomes/all/GCA/001/410/335/GCA_001410335.1_12227_3_57
GCA_001410355.1	PRJEB1397	SAMEA2336288	CZMK00000000.1	na	57743	28901	Salmonella enterica subsp. enterica serovar Weltevreden	strain=2511STDY5712441		latest	Contig	Major	Full	2015-10-21	12227_3#37	SC	GCF_001410355.1	identical	ftp://ftp.ncbi.nlm.nih.gov/genomes/all/GCA/001/410/355/GCA_001410355.1_12227_3_37
GCA_001410375.1	PRJEB1397	SAMEA2336273	CZOP00000000.1	na	57743	28901	Salmonella enterica subsp. enterica serovar Weltevreden	strain=2511STDY5712426		latest	Contig	Major	Full	2015-10-21	12227_3#22	SC	GCF_001410375.1	identical	ftp://ftp.ncbi.nlm.nih.gov/genomes/all/GCA/001/410/375/GCA_001410375.1_12227_3_22
GCA_001410395.1	PRJEB1397	SAMEA2336261	CZOD00000000.1	na	57743	28901	Salmonella enterica subsp. enterica serovar Weltevreden	strain=2511STDY5712414		latest	Contig	Major	Full	2015-10-21	12227_3#10	SC	GCF_001410395.1	identical	ftp://ftp.ncbi.nlm.nih.gov/genomes/all/GCA/001/410/395/GCA_001410395.1_12227_3_10
GCA_001410415.1	PRJEB1397	SAMEA2336295	CZMI00000000.1	na	57743	28901	Salmonella enterica subsp. enterica serovar Weltevreden	strain=2511STDY5712448		latest	Contig	Major	Full	2015-10-21	12227_3#44	SC	GCF_001410415.1	identical	ftp://ftp.ncbi.nlm.nih.gov/genomes/all/GCA/001/410/415/GCA_001410415.1_12227_3_44
GCA_001410435.1	PRJEB1397	SAMEA1904399	CZLN00000000.1	na	57743	28901	Salmonella enterica subsp. enterica serovar Weltevreden	strain=2511STDY5462410		latest	Contig	Major	Full	2015-10-21	9472_3#25	SC	GCF_001410435.1	identical	ftp://ftp.ncbi.nlm.nih.gov/genomes/all/GCA/001/410/435/GCA_001410435.1_9472_3_25
GCA_001410455.1	PRJEB1397	SAMEA1904406	CZNM00000000.1	na	57743	28901	Salmonella enterica subsp. enterica serovar Weltevreden	strain=2511STDY5462419		latest	Contig	Major	Full	2015-10-21	9472_3#34	SC	GCF_001410455.1	identical	ftp://ftp.ncbi.nlm.nih.gov/genomes/all/GCA/001/410/455/GCA_001410455.1_9472_3_34
GCA_001410475.1	PRJEB1397	SAMEA2149665	CZOM00000000.1	na	57743	28901	Salmonella enterica subsp. enterica serovar Weltevreden	strain=2511STDY5564066		latest	Contig	Major	Full	2015-10-21	10900_1#32	SC	GCF_001410475.1	identical	ftp://ftp.ncbi.nlm.nih.gov/genomes/all/GCA/001/410/475/GCA_001410475.1_10900_1_32
GCA_001410495.1	PRJEB1397	SAMEA2161684	CZNW00000000.1	na	57743	28901	Salmonella enterica subsp. enterica serovar Weltevreden	strain=2511STDY5564063		latest	Contig	Major	Full	2015-10-21	10868_1#90	SC	GCF_001410495.1	identical	ftp://ftp.ncbi.nlm.nih.gov/genomes/all/GCA/001/410/495/GCA_001410495.1_10868_1_90
GCA_001410515.1	PRJEB1397	SAMEA2336279	CZPG00000000.1	na	57743	28901	Salmonella enterica subsp. enterica serovar Weltevreden	strain=2511STDY5712432		latest	Contig	Major	Full	2015-10-21	12227_3#28	SC	GCF_001410515.1	identical	ftp://ftp.ncbi.nlm.nih.gov/genomes/all/GCA/001/410/515/GCA_001410515.1_12227_3_28
GCA_001410535.1	PRJEB1397	SAMEA2336253	CZNZ00000000.1	na	57743	28901	Salmonella enterica subsp. enterica serovar Weltevreden	strain=2511STDY5712406		latest	Contig	Major	Full	2015-10-21	12227_3#2	SC	GCF_001410535.1	identical	ftp://ftp.ncbi.nlm.nih.gov/genomes/all/GCA/001/410/535/GCA_001410535.1_12227_3_2
GCA_001410555.1	PRJEB1397	SAMEA1904393	CZLV00000000.1	na	57743	28901	Salmonella enterica subsp. enterica serovar Weltevreden	strain=2511STDY5462403		latest	Contig	Major	Full	2015-10-21	9472_3#18	SC	GCF_001410555.1	identical	ftp://ftp.ncbi.nlm.nih.gov/genomes/all/GCA/001/410/555/GCA_001410555.1_9472_3_18
GCA_001410575.1	PRJEB1397	SAMEA2336286	CZLP00000000.1	na	57743	28901	Salmonella enterica subsp. enterica serovar Weltevreden	strain=2511STDY5712439		latest	Contig	Major	Full	2015-10-21	12227_3#35	SC	GCF_001410575.1	identical	ftp://ftp.ncbi.nlm.nih.gov/genomes/all/GCA/001/410/575/GCA_001410575.1_12227_3_35
GCA_001410595.1	PRJEB1397	SAMEA2336300	CZLR00000000.1	na	57743	28901	Salmonella enterica subsp. enterica serovar Weltevreden	strain=2511STDY5712453		latest	Contig	Major	Full	2015-10-21	12227_3#49	SC	GCF_001410595.1	identical	ftp://ftp.ncbi.nlm.nih.gov/genomes/all/GCA/001/410/595/GCA_001410595.1_12227_3_49
GCA_001410615.1	PRJEB1397	SAMEA2336240	CZOY00000000.1	na	57743	28901	Salmonella enterica subsp. enterica serovar Weltevreden	strain=2511STDY5712393		latest	Contig	Major	Full	2015-10-21	12216_4#51	SC	GCF_001410615.1	identical	ftp://ftp.ncbi.nlm.nih.gov/genomes/all/GCA/001/410/615/GCA_001410615.1_12216_4_51
GCA_001410635.1	PRJEB1397	SAMEA2336233	CZOV00000000.1	na	57743	28901	Salmonella enterica subsp. enterica serovar Weltevreden	strain=2511STDY5712386		latest	Contig	Major	Full	2015-10-21	12216_4#44	SC	GCF_001410635.1	identical	ftp://ftp.ncbi.nlm.nih.gov/genomes/all/GCA/001/410/635/GCA_001410635.1_12216_4_44
GCA_001410655.1	PRJEB1397	SAMEA2336292	CZLJ00000000.1	na	57743	28901	Salmonella enterica subsp. enterica serovar Weltevreden	strain=2511STDY5712445		latest	Contig	Major	Full	2015-10-21	12227_3#41	SC	GCF_001410655.1	identical	ftp://ftp.ncbi.nlm.nih.gov/genomes/all/GCA/001/410/655/GCA_001410655.1_12227_3_41
GCA_001410675.1	PRJEB1397	SAMEA2336270	CZPH00000000.1	na	57743	28901	Salmonella enterica subsp. enterica serovar Weltevreden	strain=2511STDY5712423		latest	Contig	Major	Full	2015-10-21	12227_3#19	SC	GCF_001410675.1	identical	ftp://ftp.ncbi.nlm.nih.gov/genomes/all/GCA/001/410/675/GCA_001410675.1_12227_3_19
GCA_001410695.1	PRJEB1397	SAMEA2336297	CZLK00000000.1	na	57743	28901	Salmonella enterica subsp. enterica serovar Weltevreden	strain=2511STDY5712450		latest	Contig	Major	Full	2015-10-21	12227_3#46	SC	GCF_001410695.1	identical	ftp://ftp.ncbi.nlm.nih.gov/genomes/all/GCA/001/410/695/GCA_001410695.1_12227_3_46
GCA_001410715.1	PRJEB1397	SAMEA1904402	CZMV00000000.1	na	57743	28901	Salmonella enterica subsp. enterica serovar Weltevreden	strain=2511STDY5462412		latest	Contig	Major	Full	2015-10-21	9472_3#27	SC	GCF_001410715.1	identical	ftp://ftp.ncbi.nlm.nih.gov/genomes/all/GCA/001/410/715/GCA_001410715.1_9472_3_27
GCA_001410735.1	PRJEB1397	SAMEA2336283	CZPQ00000000.1	na	57743	28901	Salmonella enterica subsp. enterica serovar Weltevreden	strain=2511STDY5712436		latest	Contig	Major	Full	2015-10-21	12227_3#32	SC	GCF_001410735.1	identical	ftp://ftp.ncbi.nlm.nih.gov/genomes/all/GCA/001/410/735/GCA_001410735.1_12227_3_32
GCA_001410755.1	PRJEB1397	SAMEA2336243	CZOJ00000000.1	na	57743	28901	Salmonella enterica subsp. enterica serovar Weltevreden	strain=2511STDY5712396		latest	Contig	Major	Full	2015-10-21	12216_4#54	SC	GCF_001410755.1	identical	ftp://ftp.ncbi.nlm.nih.gov/genomes/all/GCA/001/410/755/GCA_001410755.1_12216_4_54
GCA_001410775.1	PRJEB1397	SAMEA2336235	CZPE00000000.1	na	57743	28901	Salmonella enterica subsp. enterica serovar Weltevreden	strain=2511STDY5712388		latest	Contig	Major	Full	2015-10-21	12216_4#46	SC	GCF_001410775.1	identical	ftp://ftp.ncbi.nlm.nih.gov/genomes/all/GCA/001/410/775/GCA_001410775.1_12216_4_46
GCA_001410795.1	PRJEB1397	SAMEA1904409	CZNG00000000.1	na	57743	28901	Salmonella enterica subsp. enterica serovar Weltevreden	strain=2511STDY5462418		latest	Contig	Major	Full	2015-10-21	9472_3#33	SC	GCF_001410795.1	identical	ftp://ftp.ncbi.nlm.nih.gov/genomes/all/GCA/001/410/795/GCA_001410795.1_9472_3_33
GCA_001410815.1	PRJEB1397	SAMEA2151670	CZNR00000000.1	na	57743	28901	Salmonella enterica subsp. enterica serovar Weltevreden	strain=2511STDY5564064		latest	Contig	Major	Full	2015-10-21	10868_1#91	SC	GCF_001410815.1	identical	ftp://ftp.ncbi.nlm.nih.gov/genomes/all/GCA/001/410/815/GCA_001410815.1_10868_1_91
GCA_001410835.1	PRJEB1397	SAMEA1904375	CZLX00000000.1	na	57743	28901	Salmonella enterica subsp. enterica serovar Weltevreden	strain=2511STDY5462386		latest	Contig	Major	Full	2015-10-21	9472_3#1	SC	GCF_001410835.1	identical	ftp://ftp.ncbi.nlm.nih.gov/genomes/all/GCA/001/410/835/GCA_001410835.1_9472_3_1
GCA_001410855.1	PRJEB1397	SAMEA2336276	CZNP00000000.1	na	57743	28901	Salmonella enterica subsp. enterica serovar Weltevreden	strain=2511STDY5712429		latest	Contig	Major	Full	2015-10-21	12227_3#25	SC	GCF_001410855.1	identical	ftp://ftp.ncbi.nlm.nih.gov/genomes/all/GCA/001/410/855/GCA_001410855.1_12227_3_25
GCA_001410875.1	PRJEB1397	SAMEA2336285	CZMJ00000000.1	na	57743	28901	Salmonella enterica subsp. enterica serovar Weltevreden	strain=2511STDY5712438		latest	Contig	Major	Full	2015-10-21	12227_3#34	SC	GCF_001410875.1	identical	ftp://ftp.ncbi.nlm.nih.gov/genomes/all/GCA/001/410/875/GCA_001410875.1_12227_3_34
GCA_001410895.1	PRJEB1397	SAMEA2336284	CZPI00000000.1	na	57743	28901	Salmonella enterica subsp. enterica serovar Weltevreden	strain=2511STDY5712437		latest	Contig	Major	Full	2015-10-21	12227_3#33	SC	GCF_001410895.1	identical	ftp://ftp.ncbi.nlm.nih.gov/genomes/all/GCA/001/410/895/GCA_001410895.1_12227_3_33
GCA_001410915.1	PRJEB1397	SAMEA2336246	CZNQ00000000.1	na	57743	28901	Salmonella enterica subsp. enterica serovar Weltevreden	strain=2511STDY5712399		latest	Contig	Major	Full	2015-10-21	12216_4#57	SC	GCF_001410915.1	identical	ftp://ftp.ncbi.nlm.nih.gov/genomes/all/GCA/001/410/915/GCA_001410915.1_12216_4_57
GCA_001410935.1	PRJEB1397	SAMEA1904379	CZNH00000000.1	na	57743	28901	Salmonella enterica subsp. enterica serovar Weltevreden	strain=2511STDY5462390		latest	Contig	Major	Full	2015-10-21	9472_3#5	SC	GCF_001410935.1	identical	ftp://ftp.ncbi.nlm.nih.gov/genomes/all/GCA/001/410/935/GCA_001410935.1_9472_3_5
GCA_001410955.1	PRJEB1397	SAMEA2151809	CZOW00000000.1	na	57743	28901	Salmonella enterica subsp. enterica serovar Weltevreden	strain=2511STDY5564062		latest	Contig	Major	Full	2015-10-21	10868_1#89	SC	GCF_001410955.1	identical	ftp://ftp.ncbi.nlm.nih.gov/genomes/all/GCA/001/410/955/GCA_001410955.1_10868_1_89
GCA_001410975.1	PRJEB1397	SAMEA2336251	CZPP00000000.1	na	57743	28901	Salmonella enterica subsp. enterica serovar Weltevreden	strain=2511STDY5712404		latest	Contig	Major	Full	2015-10-21	12216_4#62	SC	GCF_001410975.1	identical	ftp://ftp.ncbi.nlm.nih.gov/genomes/all/GCA/001/410/975/GCA_001410975.1_12216_4_62
GCA_001410995.1	PRJEB1397	SAMEA2336277	CZOK00000000.1	na	57743	28901	Salmonella enterica subsp. enterica serovar Weltevreden	strain=2511STDY5712430		latest	Contig	Major	Full	2015-10-21	12227_3#26	SC	GCF_001410995.1	identical	ftp://ftp.ncbi.nlm.nih.gov/genomes/all/GCA/001/410/995/GCA_001410995.1_12227_3_26
GCA_001411015.1	PRJEB1397	SAMEA1904397	CZMQ00000000.1	na	57743	28901	Salmonella enterica subsp. enterica serovar Weltevreden	strain=2511STDY5462404		latest	Contig	Major	Full	2015-10-21	9472_3#19	SC	GCF_001411015.1	identical	ftp://ftp.ncbi.nlm.nih.gov/genomes/all/GCA/001/411/015/GCA_001411015.1_9472_3_19
GCA_001411035.1	PRJEB1397	SAMEA2336237	CZOR00000000.1	na	57743	28901	Salmonella enterica subsp. enterica serovar Weltevreden	strain=2511STDY5712390		latest	Contig	Major	Full	2015-10-21	12216_4#48	SC	GCF_001411035.1	identical	ftp://ftp.ncbi.nlm.nih.gov/genomes/all/GCA/001/411/035/GCA_001411035.1_12216_4_48
GCA_001411055.1	PRJEB1397	SAMEA1904382	CZNI00000000.1	na	57743	28901	Salmonella enterica subsp. enterica serovar Weltevreden	strain=2511STDY5462393		latest	Contig	Major	Full	2015-10-21	9472_3#8	SC	GCF_001411055.1	identical	ftp://ftp.ncbi.nlm.nih.gov/genomes/all/GCA/001/411/055/GCA_001411055.1_9472_3_8
GCA_001411075.1	PRJEB1397	SAMEA2336301	CZLM00000000.1	na	57743	28901	Salmonella enterica subsp. enterica serovar Weltevreden	strain=2511STDY5712454		latest	Contig	Major	Full	2015-10-21	12227_3#50	SC	GCF_001411075.1	identical	ftp://ftp.ncbi.nlm.nih.gov/genomes/all/GCA/001/411/075/GCA_001411075.1_12227_3_50
GCA_001411095.1	PRJEB1397	SAMEA2336293	CZPL00000000.1	na	57743	28901	Salmonella enterica subsp. enterica serovar Weltevreden	strain=2511STDY5712446		latest	Contig	Major	Full	2015-10-21	12227_3#42	SC	GCF_001411095.1	identical	ftp://ftp.ncbi.nlm.nih.gov/genomes/all/GCA/001/411/095/GCA_001411095.1_12227_3_42
GCA_001411115.1	PRJEB1397	SAMEA1904391	CZMR00000000.1	na	57743	28901	Salmonella enterica subsp. enterica serovar Weltevreden	strain=2511STDY5462395		latest	Contig	Major	Full	2015-10-21	9472_3#10	SC	GCF_001411115.1	identical	ftp://ftp.ncbi.nlm.nih.gov/genomes/all/GCA/001/411/115/GCA_001411115.1_9472_3_10
GCA_001411135.1	PRJEB1397	SAMEA2336278	CZOQ00000000.1	na	57743	28901	Salmonella enterica subsp. enterica serovar Weltevreden	strain=2511STDY5712431		latest	Contig	Major	Full	2015-10-21	12227_3#27	SC	GCF_001411135.1	identical	ftp://ftp.ncbi.nlm.nih.gov/genomes/all/GCA/001/411/135/GCA_001411135.1_12227_3_27
GCA_001411155.1	PRJEB1397	SAMEA2336245	CZOF00000000.1	na	57743	28901	Salmonella enterica subsp. enterica serovar Weltevreden	strain=2511STDY5712398		latest	Contig	Major	Full	2015-10-21	12216_4#56	SC	GCF_001411155.1	identical	ftp://ftp.ncbi.nlm.nih.gov/genomes/all/GCA/001/411/155/GCA_001411155.1_12216_4_56
GCA_001411175.1	PRJEB1397	SAMEA1904386	CZMF00000000.1	na	57743	28901	Salmonella enterica subsp. enterica serovar Weltevreden	strain=2511STDY5462398		latest	Contig	Major	Full	2015-10-21	9472_3#13	SC	GCF_001411175.1	identical	ftp://ftp.ncbi.nlm.nih.gov/genomes/all/GCA/001/411/175/GCA_001411175.1_9472_3_13
GCA_001411195.1	PRJEB1397	SAMEA1904383	CZNJ00000000.1	na	57743	28901	Salmonella enterica subsp. enterica serovar Weltevreden	strain=2511STDY5462394		latest	Contig	Major	Full	2015-10-21	9472_3#9	SC	GCF_001411195.1	identical	ftp://ftp.ncbi.nlm.nih.gov/genomes/all/GCA/001/411/195/GCA_001411195.1_9472_3_9
GCA_001411215.1	PRJEB1397	SAMEA2336256	CZMY00000000.1	na	57743	28901	Salmonella enterica subsp. enterica serovar Weltevreden	strain=2511STDY5712409		latest	Contig	Major	Full	2015-10-21	12227_3#5	SC	GCF_001411215.1	identical	ftp://ftp.ncbi.nlm.nih.gov/genomes/all/GCA/001/411/215/GCA_001411215.1_12227_3_5
GCA_001411235.1	PRJEB1397	SAMEA2336290	CZLZ00000000.1	na	57743	28901	Salmonella enterica subsp. enterica serovar Weltevreden	strain=2511STDY5712443		latest	Contig	Major	Full	2015-10-21	12227_3#39	SC	GCF_001411235.1	identical	ftp://ftp.ncbi.nlm.nih.gov/genomes/all/GCA/001/411/235/GCA_001411235.1_12227_3_39
GCA_001411255.1	PRJEB1397	SAMEA2336264	CZNT00000000.1	na	57743	28901	Salmonella enterica subsp. enterica serovar Weltevreden	strain=2511STDY5712417		latest	Contig	Major	Full	2015-10-21	12227_3#13	SC	GCF_001411255.1	identical	ftp://ftp.ncbi.nlm.nih.gov/genomes/all/GCA/001/411/255/GCA_001411255.1_12227_3_13
GCA_001411275.1	PRJEB1397	SAMEA1904395	CZME00000000.1	na	57743	28901	Salmonella enterica subsp. enterica serovar Weltevreden	strain=2511STDY5462408		latest	Contig	Major	Full	2015-10-21	9472_3#23	SC	GCF_001411275.1	identical	ftp://ftp.ncbi.nlm.nih.gov/genomes/all/GCA/001/411/275/GCA_001411275.1_9472_3_23
GCA_001411295.1	PRJEB1397	SAMEA1904398	CZLL00000000.1	na	57743	28901	Salmonella enterica subsp. enterica serovar Weltevreden	strain=2511STDY5462406		latest	Contig	Major	Full	2015-10-21	9472_3#21	SC	GCF_001411295.1	identical	ftp://ftp.ncbi.nlm.nih.gov/genomes/all/GCA/001/411/295/GCA_001411295.1_9472_3_21
GCA_001411315.1	PRJEB1397	SAMEA2336230	CZOX00000000.1	na	57743	28901	Salmonella enterica subsp. enterica serovar Weltevreden	strain=2511STDY5712383		latest	Contig	Major	Full	2015-10-21	12216_4#41	SC	GCF_001411315.1	identical	ftp://ftp.ncbi.nlm.nih.gov/genomes/all/GCA/001/411/315/GCA_001411315.1_12216_4_41
GCA_001411335.1	PRJEB1397	SAMEA2336263	CZNY00000000.1	na	57743	28901	Salmonella enterica subsp. enterica serovar Weltevreden	strain=2511STDY5712416		latest	Contig	Major	Full	2015-10-21	12227_3#12	SC	GCF_001411335.1	identical	ftp://ftp.ncbi.nlm.nih.gov/genomes/all/GCA/001/411/335/GCA_001411335.1_12227_3_12
GCA_001411355.1	PRJEB1397	SAMEA2336269	CZOO00000000.1	na	57743	28901	Salmonella enterica subsp. enterica serovar Weltevreden	strain=2511STDY5712422		latest	Contig	Major	Full	2015-10-21	12227_3#18	SC	GCF_001411355.1	identical	ftp://ftp.ncbi.nlm.nih.gov/genomes/all/GCA/001/411/355/GCA_001411355.1_12227_3_18
GCA_001411375.1	PRJEB1397	SAMEA2336272	CZOL00000000.1	na	57743	28901	Salmonella enterica subsp. enterica serovar Weltevreden	strain=2511STDY5712425		latest	Contig	Major	Full	2015-10-21	12227_3#21	SC	GCF_001411375.1	identical	ftp://ftp.ncbi.nlm.nih.gov/genomes/all/GCA/001/411/375/GCA_001411375.1_12227_3_21
GCA_001411395.1	PRJEB1397	SAMEA2336282	CZOE00000000.1	na	57743	28901	Salmonella enterica subsp. enterica serovar Weltevreden	strain=2511STDY5712435		latest	Contig	Major	Full	2015-10-21	12227_3#31	SC	GCF_001411395.1	identical	ftp://ftp.ncbi.nlm.nih.gov/genomes/all/GCA/001/411/395/GCA_001411395.1_12227_3_31
GCA_001411435.1	PRJEB1397	SAMEA2336294	CZMW00000000.1	na	57743	28901	Salmonella enterica subsp. enterica serovar Weltevreden	strain=2511STDY5712447		latest	Contig	Major	Full	2015-10-21	12227_3#43	SC	GCF_001411435.1	identical	ftp://ftp.ncbi.nlm.nih.gov/genomes/all/GCA/001/411/435/GCA_001411435.1_12227_3_43
GCA_001411455.1	PRJEB1397	SAMEA1904394	CZNC00000000.1	na	57743	28901	Salmonella enterica subsp. enterica serovar Weltevreden	strain=2511STDY5462405		latest	Contig	Major	Full	2015-10-21	9472_3#20	SC	GCF_001411455.1	identical	ftp://ftp.ncbi.nlm.nih.gov/genomes/all/GCA/001/411/455/GCA_001411455.1_9472_3_20
GCA_001457355.1	PRJNA268965	SAMN03247185	JUIU00000000.1	na	192955	28901	Salmonella enterica subsp. enterica serovar Kentucky	strain=SK222_32B		latest	Contig	Major	Full	2015-12-04	ASM145735v1	USFDA	GCF_001457355.1	identical	ftp://ftp.ncbi.nlm.nih.gov/genomes/all/GCA/001/457/355/GCA_001457355.1_ASM145735v1
GCA_001457365.1	PRJNA268965	SAMN03247169	JUIT00000000.1	na	90371	28901	Salmonella enterica subsp. enterica serovar Typhimurium	strain=ST221_31B		latest	Contig	Major	Full	2015-12-04	ASM145736v1	USFDA	GCF_001457365.1	identical	ftp://ftp.ncbi.nlm.nih.gov/genomes/all/GCA/001/457/365/GCA_001457365.1_ASM145736v1
GCA_001484835.1	PRJNA302466	SAMN04274130	LNON00000000.1	na	594	28901	Salmonella enterica subsp. enterica serovar Gallinarum	strain=BR_RS12		latest	Contig	Major	Full	2016-01-05	ASM148483v1	Universidade Luterana do Brasil	GCF_001484835.1	identical	ftp://ftp.ncbi.nlm.nih.gov/genomes/all/GCA/001/484/835/GCA_001484835.1_ASM148483v1
GCA_001540845.1	PRJEB10340	SAMEA3506109		na	90371	28901	Salmonella enterica subsp. enterica serovar Typhimurium		SO4698-09	latest	Complete Genome	Major	Full	2016-01-22	SO4698_09	INSTITUTE OF FOOD RESEARCH	GCF_001540845.1	identical	ftp://ftp.ncbi.nlm.nih.gov/genomes/all/GCA/001/540/845/GCA_001540845.1_SO4698_09
GCA_001559855.1	PRJNA305825	SAMN04334594	LONA00000000.1	na	90371	28901	Salmonella enterica subsp. enterica serovar Typhimurium	strain=MHM112		latest	Contig	Major	Full	2016-02-11	ASM155985v1	University of Florida	GCF_001559855.1	identical	ftp://ftp.ncbi.nlm.nih.gov/genomes/all/GCA/001/559/855/GCA_001559855.1_ASM155985v1
GCA_001592925.1	PRJNA313028	SAMN04498378	LTDW00000000.1	na	59201	28901	Salmonella enterica subsp. enterica	strain=PT4_IOC4647/2004		latest	Scaffold	Major	Full	2016-03-16	ASM159292v1	University of Campinas	GCF_001592925.1	identical	ftp://ftp.ncbi.nlm.nih.gov/genomes/all/GCA/001/592/925/GCA_001592925.1_ASM159292v1
GCA_001643815.1	PRJNA254816	SAMN02908565	JQUO00000000.1	na	1906180	28901	Salmonella enterica subsp. enterica serovar Widemarsh	strain=CRJJGF_00058		latest	Scaffold	Major	Full	2016-05-16	CRJJGF_00058_v1.0	Agricultural Research Service, United States Department of Agriculture	GCF_001643815.1	identical	ftp://ftp.ncbi.nlm.nih.gov/genomes/all/GCA/001/643/815/GCA_001643815.1_CRJJGF_00058_v1.0
GCA_001766495.1	PRJNA341823	SAMN05729233	MIJS00000000.1	na	595	28901	Salmonella enterica subsp. enterica serovar Infantis	strain=SI3337/12		latest	Contig	Major	Full	2016-10-13	ASM176649v1	NARIC	GCF_001766495.1	identical	ftp://ftp.ncbi.nlm.nih.gov/genomes/all/GCA/001/766/495/GCA_001766495.1_ASM176649v1
GCA_001766505.1	PRJNA341823	SAMN05729235	MIJT00000000.1	na	595	28901	Salmonella enterica subsp. enterica serovar Infantis	strain=SI757/13		latest	Contig	Major	Full	2016-10-13	ASM176650v1	NARIC	GCF_001766505.1	identical	ftp://ftp.ncbi.nlm.nih.gov/genomes/all/GCA/001/766/505/GCA_001766505.1_ASM176650v1
GCA_001766515.1	PRJNA341823	SAMN05729231	MIJR00000000.1	na	595	28901	Salmonella enterica subsp. enterica serovar Infantis	strain=SI786/13		latest	Contig	Major	Full	2016-10-13	ASM176651v1	NARIC	GCF_001766515.1	identical	ftp://ftp.ncbi.nlm.nih.gov/genomes/all/GCA/001/766/515/GCA_001766515.1_ASM176651v1
GCA_001906505.1	PRJNA341823	SAMN06099114	MRUU00000000.1	na	595	28901	Salmonella enterica subsp. enterica serovar Infantis	strain=SI15023h		latest	Contig	Major	Full	2016-12-16	ASM190650v1	NARIC	GCF_001906505.1	identical	ftp://ftp.ncbi.nlm.nih.gov/genomes/all/GCA/001/906/505/GCA_001906505.1_ASM190650v1
GCA_001906515.1	PRJNA341823	SAMN06099117	MRUX00000000.1	na	595	28901	Salmonella enterica subsp. enterica serovar Infantis	strain=SI1070/16		latest	Contig	Major	Full	2016-12-16	ASM190651v1	NARIC	GCF_001906515.1	identical	ftp://ftp.ncbi.nlm.nih.gov/genomes/all/GCA/001/906/515/GCA_001906515.1_ASM190651v1
GCA_001906525.1	PRJNA341823	SAMN06099115	MRUV00000000.1	na	595	28901	Salmonella enterica subsp. enterica serovar Infantis	strain=SI220h		latest	Contig	Major	Full	2016-12-16	ASM190652v1	NARIC	GCF_001906525.1	identical	ftp://ftp.ncbi.nlm.nih.gov/genomes/all/GCA/001/906/525/GCA_001906525.1_ASM190652v1
GCA_001906535.1	PRJNA341823	SAMN06099116	MRUW00000000.1	na	595	28901	Salmonella enterica subsp. enterica serovar Infantis	strain=SI240/16		latest	Contig	Major	Full	2016-12-16	ASM190653v1	NARIC	GCF_001906535.1	identical	ftp://ftp.ncbi.nlm.nih.gov/genomes/all/GCA/001/906/535/GCA_001906535.1_ASM190653v1
GCA_001974765.1	PRJNA46571	SAMN06234784	MTKU00000000.1	na	143221	28901	Salmonella enterica subsp. enterica serovar Tennessee	strain=MN25		latest	Scaffold	Major	Full	2017-01-30	ASM197476v1	Michigan State University	GCF_001974765.1	identical	ftp://ftp.ncbi.nlm.nih.gov/genomes/all/GCA/001/974/765/GCA_001974765.1_ASM197476v1
GCA_002009155.1	PRJNA294303	SAMN04125827		na	90371	28901	Salmonella enterica subsp. enterica serovar Typhimurium	strain=RM10607		latest	Complete Genome	Major	Full	2017-03-02	ASM200915v1	USDA ARS	GCF_002009155.1	identical	ftp://ftp.ncbi.nlm.nih.gov/genomes/all/GCA/002/009/155/GCA_002009155.1_ASM200915v1
GCA_002018325.1	PRJNA374954	SAMN06339792	MVJI00000000.1	na	90371	28901	Salmonella enterica subsp. enterica serovar Typhimurium	strain=CCRJ_26		latest	Contig	Major	Full	2017-03-03	ASM201832v1	Fluminense Federal University	GCF_002018325.1	identical	ftp://ftp.ncbi.nlm.nih.gov/genomes/all/GCA/002/018/325/GCA_002018325.1_ASM201832v1
GCA_002018355.1	PRJNA374954	SAMN06345841	MVIX00000000.1	na	90371	28901	Salmonella enterica subsp. enterica serovar Typhimurium	strain=PPRJ_27		latest	Contig	Major	Full	2017-03-03	ASM201835v1	Fluminense Federal University	GCF_002018355.1	identical	ftp://ftp.ncbi.nlm.nih.gov/genomes/all/GCA/002/018/355/GCA_002018355.1_ASM201835v1
GCA_002025495.1	PRJNA203445	SAMN06448806	MWVC00000000.1	na	90371	28901	Salmonella enterica subsp. enterica serovar Typhimurium	strain=LT2 KO STM2896::STM0928		latest	Scaffold	Major	Full	2017-03-13	ASM202549v1	University of California at Davis	na	na	ftp://ftp.ncbi.nlm.nih.gov/genomes/all/GCA/002/025/495/GCA_002025495.1_ASM202549v1
GCA_900002585.1	PRJEB7510	SAMEA2820667	CDER00000000.1	na	90370	28901	Salmonella enterica subsp. enterica serovar Typhi	strain=Salmonella enterica subsp. enterica serovar Typhi St508-GX1999		latest	Scaffold	Major	Full	2016-10-13	St508-GX1999	Yuan	GCF_900002585.1	identical	ftp://ftp.ncbi.nlm.nih.gov/genomes/all/GCA/900/002/585/GCA_900002585.1_St508-GX1999
GCA_900002595.1	PRJEB7510	SAMEA2820660	CDCZ00000000.1	na	90370	28901	Salmonella enterica subsp. enterica serovar Typhi	strain=Salmonella enterica subsp. enterica serovar Typhi GZ-18		latest	Scaffold	Major	Full	2016-10-13	GZ-18	Yuan	GCF_900002595.1	identical	ftp://ftp.ncbi.nlm.nih.gov/genomes/all/GCA/900/002/595/GCA_900002595.1_GZ-18
GCA_900002605.1	PRJEB7510	SAMEA2820662	CDEU00000000.1	na	90370	28901	Salmonella enterica subsp. enterica serovar Typhi	strain=Salmonella enterica subsp. enterica serovar Typhi St1332-GZ2011		latest	Scaffold	Major	Full	2016-10-13	St1332-GZ2011	Yuan	GCF_900002605.1	identical	ftp://ftp.ncbi.nlm.nih.gov/genomes/all/GCA/900/002/605/GCA_900002605.1_St1332-GZ2011
GCA_900002615.1	PRJEB7510	SAMEA2820663	CDET00000000.1	na	90370	28901	Salmonella enterica subsp. enterica serovar Typhi	strain=Salmonella enterica subsp. enterica serovar Typhi St1428-XJ2010		latest	Scaffold	Major	Full	2016-10-13	St1428-XJ2010	Yuan	GCF_900002615.1	identical	ftp://ftp.ncbi.nlm.nih.gov/genomes/all/GCA/900/002/615/GCA_900002615.1_St1428-XJ2010
GCA_900002625.1	PRJEB7510	SAMEA2820661	CDOB00000000.1	na	90370	28901	Salmonella enterica subsp. enterica serovar Typhi	strain=JX2005-56		latest	Scaffold	Major	Full	2016-10-13	JX2005-56	Yuan	GCF_900002625.1	identical	ftp://ftp.ncbi.nlm.nih.gov/genomes/all/GCA/900/002/625/GCA_900002625.1_JX2005-56
GCA_900002845.1	PRJEB7510	SAMEA2820668	CDNZ00000000.1	na	90370	28901	Salmonella enterica subsp. enterica serovar Typhi	strain=St512-GX1998		latest	Scaffold	Major	Full	2016-10-13	St512-GX1998	Yuan	GCF_900002845.1	identical	ftp://ftp.ncbi.nlm.nih.gov/genomes/all/GCA/900/002/845/GCA_900002845.1_St512-GX1998
GCA_900002855.1	PRJEB7510	SAMEA2820665	CDOA00000000.1	na	90370	28901	Salmonella enterica subsp. enterica serovar Typhi	strain=St382-GX1995		latest	Scaffold	Major	Full	2016-10-13	St382-GX1995	Yuan	GCF_900002855.1	identical	ftp://ftp.ncbi.nlm.nih.gov/genomes/all/GCA/900/002/855/GCA_900002855.1_St382-GX1995
GCA_900002865.1	PRJEB7510	SAMEA2820659	CDOC00000000.1	na	90370	28901	Salmonella enterica subsp. enterica serovar Typhi	strain=GX-St669		latest	Scaffold	Major	Full	2016-10-13	GX-St669	Yuan	GCF_900002865.1	identical	ftp://ftp.ncbi.nlm.nih.gov/genomes/all/GCA/900/002/865/GCA_900002865.1_GX-St669
GCA_900002875.1	PRJEB7510	SAMEA2820666	CDEW00000000.1	na	90370	28901	Salmonella enterica subsp. enterica serovar Typhi	strain=Salmonella enterica subsp. enterica serovar Typhi St383-GX1995		latest	Scaffold	Major	Full	2016-10-13	St383-GX1995	Yuan	GCF_900002875.1	identical	ftp://ftp.ncbi.nlm.nih.gov/genomes/all/GCA/900/002/875/GCA_900002875.1_St383-GX1995
GCA_900002885.1	PRJEB7510	SAMEA2820664	CDEV00000000.1	na	90370	28901	Salmonella enterica subsp. enterica serovar Typhi	strain=Salmonella enterica subsp. enterica serovar Typhi St1481-XJ2012		latest	Scaffold	Major	Full	2016-10-13	St1481-XJ2012	Yuan	GCF_900002885.1	identical	ftp://ftp.ncbi.nlm.nih.gov/genomes/all/GCA/900/002/885/GCA_900002885.1_St1481-XJ2012
GCA_900016635.1	PRJEB7510	SAMEA2820669	CDES00000000.1	na	90370	28901	Salmonella enterica subsp. enterica serovar Typhi	strain=Salmonella enterica subsp. enterica serovar Typhi ZJ98-11		latest	Scaffold	Major	Full	2016-10-13	ZJ98-11	Yuan	GCF_900016635.1	identical	ftp://ftp.ncbi.nlm.nih.gov/genomes/all/GCA/900/016/635/GCA_900016635.1_ZJ98-11

## Sheet: no serovar naming
assembly_accession	bioproject	biosample	wgs_master	refseq_category	taxid	species_taxid	organism_name	infraspecific_name	isolate	version_status	assembly_level	release_type	genome_rep	seq_rel_date	asm_name	submitter	gbrs_paired_asm	paired_asm_comp	ftp_path	excluded_from_refseq
GCA_000772635.1	PRJNA186035	SAMN02678551	JSWT00000000.1	na	59201	28901	Salmonella enterica subsp. enterica	strain=FCC0146		latest	Contig	Major	Full	2014-11-05	PDT000034041.1	Center for Food Safety and Applied Nutrition	GCF_000772635.1	identical	ftp://ftp.ncbi.nlm.nih.gov/genomes/all/GCA/000/772/635/GCA_000772635.1_PDT000034041.1
GCA_000806475.1	PRJNA186035	SAMN03079666	JWRB00000000.1	na	59201	28901	Salmonella enterica subsp. enterica	strain=CFSAN024721		latest	Contig	Major	Full	2014-12-22	CFSAN024721_01.0	Center for Food Safety and Applied Nutrition	GCF_000806475.1	identical	ftp://ftp.ncbi.nlm.nih.gov/genomes/all/GCA/000/806/475/GCA_000806475.1_CFSAN024721_01.0
GCA_000806505.1	PRJNA186035	SAMN03079669	JWQY00000000.1	na	59201	28901	Salmonella enterica subsp. enterica	strain=CFSAN024724		latest	Contig	Major	Full	2014-12-22	CFSAN024724_01.0	Center for Food Safety and Applied Nutrition	GCF_000806505.1	identical	ftp://ftp.ncbi.nlm.nih.gov/genomes/all/GCA/000/806/505/GCA_000806505.1_CFSAN024724_01.0
GCA_000806525.1	PRJNA186035	SAMN03079670	JWQX00000000.1	na	59201	28901	Salmonella enterica subsp. enterica	strain=CFSAN024725		latest	Contig	Major	Full	2014-12-22	CFSAN024725_01.0	Center for Food Safety and Applied Nutrition	GCF_000806525.1	identical	ftp://ftp.ncbi.nlm.nih.gov/genomes/all/GCA/000/806/525/GCA_000806525.1_CFSAN024725_01.0
GCA_000806545.1	PRJNA186035	SAMN03079702	JWQV00000000.1	na	59201	28901	Salmonella enterica subsp. enterica	strain=CFSAN024757		latest	Contig	Major	Full	2014-12-22	CFSAN024757_02.0	Center for Food Safety and Applied Nutrition	GCF_000806545.1	identical	ftp://ftp.ncbi.nlm.nih.gov/genomes/all/GCA/000/806/545/GCA_000806545.1_CFSAN024757_02.0
GCA_000806565.1	PRJNA186035	SAMN03079703	JWQU00000000.1	na	59201	28901	Salmonella enterica subsp. enterica	strain=CFSAN024758		latest	Contig	Major	Full	2014-12-22	CFSAN024758_02.0	Center for Food Safety and Applied Nutrition	GCF_000806565.1	identical	ftp://ftp.ncbi.nlm.nih.gov/genomes/all/GCA/000/806/565/GCA_000806565.1_CFSAN024758_02.0
GCA_000806585.1	PRJNA186035	SAMN03079705	JWQS00000000.1	na	59201	28901	Salmonella enterica subsp. enterica	strain=CFSAN024760		latest	Contig	Major	Full	2014-12-22	CFSAN024760_02.0	Center for Food Safety and Applied Nutrition	GCF_000806585.1	identical	ftp://ftp.ncbi.nlm.nih.gov/genomes/all/GCA/000/806/585/GCA_000806585.1_CFSAN024760_02.0
GCA_000806605.1	PRJNA186035	SAMN03079706	JWQR00000000.1	na	59201	28901	Salmonella enterica subsp. enterica	strain=CFSAN024761		latest	Contig	Major	Full	2014-12-22	CFSAN024761_02.0	Center for Food Safety and Applied Nutrition	GCF_000806605.1	identical	ftp://ftp.ncbi.nlm.nih.gov/genomes/all/GCA/000/806/605/GCA_000806605.1_CFSAN024761_02.0
GCA_000806625.1	PRJNA186035	SAMN03079709	JWQO00000000.1	na	59201	28901	Salmonella enterica subsp. enterica	strain=CFSAN024764		latest	Contig	Major	Full	2014-12-22	CFSAN024764_02.0	Center for Food Safety and Applied Nutrition	GCF_000806625.1	identical	ftp://ftp.ncbi.nlm.nih.gov/genomes/all/GCA/000/806/625/GCA_000806625.1_CFSAN024764_02.0
GCA_000806645.1	PRJNA186035	SAMN03079710	JWQN00000000.1	na	59201	28901	Salmonella enterica subsp. enterica	strain=CFSAN024765		latest	Contig	Major	Full	2014-12-22	CFSAN024765_02.0	Center for Food Safety and Applied Nutrition	GCF_000806645.1	identical	ftp://ftp.ncbi.nlm.nih.gov/genomes/all/GCA/000/806/645/GCA_000806645.1_CFSAN024765_02.0
GCA_000806665.1	PRJNA186035	SAMN03079713	JWQL00000000.1	na	59201	28901	Salmonella enterica subsp. enterica	strain=CFSAN024768		latest	Contig	Major	Full	2014-12-22	CFSAN024768_02.0	Center for Food Safety and Applied Nutrition	GCF_000806665.1	identical	ftp://ftp.ncbi.nlm.nih.gov/genomes/all/GCA/000/806/665/GCA_000806665.1_CFSAN024768_02.0
GCA_000806685.1	PRJNA186035	SAMN03079714	JWQK00000000.1	na	59201	28901	Salmonella enterica subsp. enterica	strain=CFSAN024769		latest	Contig	Major	Full	2014-12-22	CFSAN024769_02.0	Center for Food Safety and Applied Nutrition	GCF_000806685.1	identical	ftp://ftp.ncbi.nlm.nih.gov/genomes/all/GCA/000/806/685/GCA_000806685.1_CFSAN024769_02.0
GCA_000806705.1	PRJNA186035	SAMN03079715	JWQJ00000000.1	na	59201	28901	Salmonella enterica subsp. enterica	strain=CFSAN024770		latest	Contig	Major	Full	2014-12-22	CFSAN024770_02.0	Center for Food Safety and Applied Nutrition	GCF_000806705.1	identical	ftp://ftp.ncbi.nlm.nih.gov/genomes/all/GCA/000/806/705/GCA_000806705.1_CFSAN024770_02.0
GCA_000806725.1	PRJNA186035	SAMN03079716	JWQI00000000.1	na	59201	28901	Salmonella enterica subsp. enterica	strain=CFSAN024771		latest	Contig	Major	Full	2014-12-22	CFSAN024771_01.0	Center for Food Safety and Applied Nutrition	GCF_000806725.1	identical	ftp://ftp.ncbi.nlm.nih.gov/genomes/all/GCA/000/806/725/GCA_000806725.1_CFSAN024771_01.0
GCA_000806745.1	PRJNA186035	SAMN03079718	JWQG00000000.1	na	59201	28901	Salmonella enterica subsp. enterica	strain=CFSAN024773		latest	Contig	Major	Full	2014-12-22	CFSAN024773_01.0	Center for Food Safety and Applied Nutrition	GCF_000806745.1	identical	ftp://ftp.ncbi.nlm.nih.gov/genomes/all/GCA/000/806/745/GCA_000806745.1_CFSAN024773_01.0
GCA_000806765.1	PRJNA186035	SAMN03079719	JWQF00000000.1	na	59201	28901	Salmonella enterica subsp. enterica	strain=CFSAN024774		latest	Contig	Major	Full	2014-12-22	CFSAN024774_01.0	Center for Food Safety and Applied Nutrition	GCF_000806765.1	identical	ftp://ftp.ncbi.nlm.nih.gov/genomes/all/GCA/000/806/765/GCA_000806765.1_CFSAN024774_01.0
GCA_000806785.1	PRJNA186035	SAMN03079721	JWQE00000000.1	na	59201	28901	Salmonella enterica subsp. enterica	strain=CFSAN024776		latest	Contig	Major	Full	2014-12-22	CFSAN024776_01.0	Center for Food Safety and Applied Nutrition	GCF_000806785.1	identical	ftp://ftp.ncbi.nlm.nih.gov/genomes/all/GCA/000/806/785/GCA_000806785.1_CFSAN024776_01.0
GCA_000806805.1	PRJNA186035	SAMN03079723	JWQC00000000.1	na	59201	28901	Salmonella enterica subsp. enterica	strain=CFSAN024778		latest	Contig	Major	Full	2014-12-22	CFSAN024778_01.0	Center for Food Safety and Applied Nutrition	GCF_000806805.1	identical	ftp://ftp.ncbi.nlm.nih.gov/genomes/all/GCA/000/806/805/GCA_000806805.1_CFSAN024778_01.0
GCA_000806825.1	PRJNA186035	SAMN03079724	JWQB00000000.1	na	59201	28901	Salmonella enterica subsp. enterica	strain=CFSAN024779		latest	Contig	Major	Full	2014-12-22	CFSAN024779_01.0	Center for Food Safety and Applied Nutrition	GCF_000806825.1	identical	ftp://ftp.ncbi.nlm.nih.gov/genomes/all/GCA/000/806/825/GCA_000806825.1_CFSAN024779_01.0
GCA_000806845.1	PRJNA186035	SAMN03079667	JWRA00000000.1	na	59201	28901	Salmonella enterica subsp. enterica	strain=CFSAN024722		latest	Contig	Major	Full	2014-12-22	CFSAN024722_01.0	Center for Food Safety and Applied Nutrition	GCF_000806845.1	identical	ftp://ftp.ncbi.nlm.nih.gov/genomes/all/GCA/000/806/845/GCA_000806845.1_CFSAN024722_01.0
GCA_000806865.1	PRJNA186035	SAMN03079668	JWQZ00000000.1	na	59201	28901	Salmonella enterica subsp. enterica	strain=CFSAN024723		latest	Contig	Major	Full	2014-12-22	CFSAN024723_01.0	Center for Food Safety and Applied Nutrition	GCF_000806865.1	identical	ftp://ftp.ncbi.nlm.nih.gov/genomes/all/GCA/000/806/865/GCA_000806865.1_CFSAN024723_01.0
GCA_000806885.1	PRJNA186035	SAMN03079701	JWQW00000000.1	na	59201	28901	Salmonella enterica subsp. enterica	strain=CFSAN024756		latest	Contig	Major	Full	2014-12-22	CFSAN024756_02.0	Center for Food Safety and Applied Nutrition	GCF_000806885.1	identical	ftp://ftp.ncbi.nlm.nih.gov/genomes/all/GCA/000/806/885/GCA_000806885.1_CFSAN024756_02.0
GCA_000806905.1	PRJNA186035	SAMN03079704	JWQT00000000.1	na	59201	28901	Salmonella enterica subsp. enterica	strain=CFSAN024759		latest	Contig	Major	Full	2014-12-22	CFSAN024759_02.0	Center for Food Safety and Applied Nutrition	GCF_000806905.1	identical	ftp://ftp.ncbi.nlm.nih.gov/genomes/all/GCA/000/806/905/GCA_000806905.1_CFSAN024759_02.0
GCA_000806925.1	PRJNA186035	SAMN03079708	JWQP00000000.1	na	59201	28901	Salmonella enterica subsp. enterica	strain=CFSAN024763		latest	Contig	Major	Full	2014-12-22	CFSAN024763_02.0	Center for Food Safety and Applied Nutrition	GCF_000806925.1	identical	ftp://ftp.ncbi.nlm.nih.gov/genomes/all/GCA/000/806/925/GCA_000806925.1_CFSAN024763_02.0
GCA_000806945.1	PRJNA186035	SAMN03079712	JWQM00000000.1	na	59201	28901	Salmonella enterica subsp. enterica	strain=CFSAN024767		latest	Contig	Major	Full	2014-12-22	CFSAN024767_02.0	Center for Food Safety and Applied Nutrition	GCF_000806945.1	identical	ftp://ftp.ncbi.nlm.nih.gov/genomes/all/GCA/000/806/945/GCA_000806945.1_CFSAN024767_02.0
GCA_000806965.1	PRJNA186035	SAMN03079722	JWQD00000000.1	na	59201	28901	Salmonella enterica subsp. enterica	strain=CFSAN024777		latest	Contig	Major	Full	2014-12-22	CFSAN024777_01.0	Center for Food Safety and Applied Nutrition	GCF_000806965.1	identical	ftp://ftp.ncbi.nlm.nih.gov/genomes/all/GCA/000/806/965/GCA_000806965.1_CFSAN024777_01.0
GCA_000806985.1	PRJNA186035	SAMN03079725	JWQA00000000.1	na	59201	28901	Salmonella enterica subsp. enterica	strain=CFSAN024780		latest	Contig	Major	Full	2014-12-22	CFSAN024780_01.0	Center for Food Safety and Applied Nutrition	GCF_000806985.1	identical	ftp://ftp.ncbi.nlm.nih.gov/genomes/all/GCA/000/806/985/GCA_000806985.1_CFSAN024780_01.0
GCA_000807005.1	PRJNA186035	SAMN03079726	JWPZ00000000.1	na	59201	28901	Salmonella enterica subsp. enterica	strain=CFSAN024781		latest	Contig	Major	Full	2014-12-22	CFSAN024781_01.0	Center for Food Safety and Applied Nutrition	GCF_000807005.1	identical	ftp://ftp.ncbi.nlm.nih.gov/genomes/all/GCA/000/807/005/GCA_000807005.1_CFSAN024781_01.0
GCA_000807025.1	PRJNA186035	SAMN03079665	JWRC00000000.1	na	59201	28901	Salmonella enterica subsp. enterica	strain=CFSAN024720		latest	Contig	Major	Full	2014-12-22	CFSAN024720_01.0	Center for Food Safety and Applied Nutrition	GCF_000807025.1	identical	ftp://ftp.ncbi.nlm.nih.gov/genomes/all/GCA/000/807/025/GCA_000807025.1_CFSAN024720_01.0
GCA_000807035.1	PRJNA186035	SAMN03079664	JWRD00000000.1	na	59201	28901	Salmonella enterica subsp. enterica	strain=CFSAN024719		latest	Contig	Major	Full	2014-12-22	CFSAN024719_01.0	Center for Food Safety and Applied Nutrition	GCF_000807035.1	identical	ftp://ftp.ncbi.nlm.nih.gov/genomes/all/GCA/000/807/035/GCA_000807035.1_CFSAN024719_01.0
GCA_000807045.1	PRJNA186035	SAMN03079660	JWRH00000000.1	na	59201	28901	Salmonella enterica subsp. enterica	strain=CFSAN024715		latest	Contig	Major	Full	2014-12-22	CFSAN024715_01.0	Center for Food Safety and Applied Nutrition	GCF_000807045.1	identical	ftp://ftp.ncbi.nlm.nih.gov/genomes/all/GCA/000/807/045/GCA_000807045.1_CFSAN024715_01.0
GCA_000807055.1	PRJNA186035	SAMN03079662	JWRF00000000.1	na	59201	28901	Salmonella enterica subsp. enterica	strain=CFSAN024717		latest	Contig	Major	Full	2014-12-22	CFSAN024717_01.0	Center for Food Safety and Applied Nutrition	GCF_000807055.1	identical	ftp://ftp.ncbi.nlm.nih.gov/genomes/all/GCA/000/807/055/GCA_000807055.1_CFSAN024717_01.0
GCA_000807105.1	PRJNA186035	SAMN03079661	JWRG00000000.1	na	59201	28901	Salmonella enterica subsp. enterica	strain=CFSAN024716		latest	Contig	Major	Full	2014-12-22	CFSAN024716_01.0	Center for Food Safety and Applied Nutrition	GCF_000807105.1	identical	ftp://ftp.ncbi.nlm.nih.gov/genomes/all/GCA/000/807/105/GCA_000807105.1_CFSAN024716_01.0
GCA_000807125.1	PRJNA186035	SAMN03079663	JWRE00000000.1	na	59201	28901	Salmonella enterica subsp. enterica	strain=CFSAN024718		latest	Contig	Major	Full	2014-12-22	CFSAN024718_01.0	Center for Food Safety and Applied Nutrition	GCF_000807125.1	identical	ftp://ftp.ncbi.nlm.nih.gov/genomes/all/GCA/000/807/125/GCA_000807125.1_CFSAN024718_01.0
GCA_000878845.1	PRJNA274416	SAMN03328456	JXYU00000000.1	na	59201	28901	Salmonella enterica subsp. enterica	strain=10TTU468		latest	Contig	Major	Full	2015-02-20	10TTU468_a5	Texas Tech University	GCF_000878845.1	identical	ftp://ftp.ncbi.nlm.nih.gov/genomes/all/GCA/000/878/845/GCA_000878845.1_10TTU468_a5
GCA_000878855.1	PRJNA274419	SAMN03328457	JXYV00000000.1	na	59201	28901	Salmonella enterica subsp. enterica	strain=11TTU1590		latest	Contig	Major	Full	2015-02-20	11TTU1590_a5	Texas Tech University	GCF_000878855.1	identical	ftp://ftp.ncbi.nlm.nih.gov/genomes/all/GCA/000/878/855/GCA_000878855.1_11TTU1590_a5
GCA_000974975.1	PRJNA243331	SAMN02848473	LARZ00000000.1	na	59201	28901	Salmonella enterica subsp. enterica	strain=CFSAN003382		latest	Scaffold	Major	Full	2015-04-21	CFSAN003382_01.0	FDA/CFSAN	GCF_000974975.1	identical	ftp://ftp.ncbi.nlm.nih.gov/genomes/all/GCA/000/974/975/GCA_000974975.1_CFSAN003382_01.0
GCA_001006525.1	PRJNA271539	SAMN03653812		na	59201	28901	Salmonella enterica subsp. enterica	strain=YU39	YUHS 05-78	latest	Complete Genome	Major	Full	2015-05-14	ASM100652v1	Centro de Ciencias Genomicas - UNAM	GCF_001006525.1	identical	ftp://ftp.ncbi.nlm.nih.gov/genomes/all/GCA/001/006/525/GCA_001006525.1_ASM100652v1
GCA_001188125.1	PRJNA231221	SAMN03255434	JWSQ00000000.1	na	59201	28901	Salmonella enterica subsp. enterica	strain=SARA35		latest	Contig	Major	Full	2014-12-24	ASM118812v1	University of Maryland School of Medicine Institute for Genome Sciences (IGS) - sequencing center	GCF_001188125.1	identical	ftp://ftp.ncbi.nlm.nih.gov/genomes/all/GCA/001/188/125/GCA_001188125.1_ASM118812v1
GCA_001431385.2	PRJNA277983	SAMN04122660	LKLB00000000.2	na	59201	28901	Salmonella enterica subsp. enterica	strain=F15M02184		latest	Contig	Major	Full	2016-11-07	ASM143138v2	US Food and Drug Administration	GCF_001431385.2	identical	ftp://ftp.ncbi.nlm.nih.gov/genomes/all/GCA/001/431/385/GCA_001431385.2_ASM143138v2	genome length too large
GCA_001456375.1	PRJNA285120	SAMN03738087	LFCE00000000.1	na	59201	28901	Salmonella enterica subsp. enterica	strain=F12M01383-1		latest	Contig	Major	Full	2015-12-04	ASM145637v1	California Department of Public Health	GCF_001456375.1	identical	ftp://ftp.ncbi.nlm.nih.gov/genomes/all/GCA/001/456/375/GCA_001456375.1_ASM145637v1	many frameshifted proteins
GCA_001456395.1	PRJNA285120	SAMN03738163	LFCF00000000.1	na	59201	28901	Salmonella enterica subsp. enterica	strain=F12M01383-2		latest	Contig	Major	Full	2015-12-04	ASM145639v1	California Department of Public Health	GCF_001456395.1	identical	ftp://ftp.ncbi.nlm.nih.gov/genomes/all/GCA/001/456/395/GCA_001456395.1_ASM145639v1	many frameshifted proteins
GCA_001456405.1	PRJNA285120	SAMN03738164	LFCD00000000.1	na	59201	28901	Salmonella enterica subsp. enterica	strain=F12M01377		latest	Contig	Major	Full	2015-12-04	ASM145640v1	California Department of Public Health	GCF_001456405.1	identical	ftp://ftp.ncbi.nlm.nih.gov/genomes/all/GCA/001/456/405/GCA_001456405.1_ASM145640v1	many frameshifted proteins
GCA_001541975.1	PRJNA183851	SAMN02261200	LRPF00000000.1	na	59201	28901	Salmonella enterica subsp. enterica	strain=CFSAN001369		latest	Contig	Major	Full	2016-01-27	ASM154197v1	Washington State Department of Health Public Health Laboratory	GCF_001541975.1	identical	ftp://ftp.ncbi.nlm.nih.gov/genomes/all/GCA/001/541/975/GCA_001541975.1_ASM154197v1
GCA_001586435.1	PRJNA280335	SAMN03780255	LSLR00000000.1	na	59201	28901	Salmonella enterica subsp. enterica	strain=ADRDL-LA-5-2013		latest	Contig	Major	Full	2016-03-10	ASM158643v1	US Food and Drug Administration	GCF_001586435.1	identical	ftp://ftp.ncbi.nlm.nih.gov/genomes/all/GCA/001/586/435/GCA_001586435.1_ASM158643v1
GCA_001586445.1	PRJNA280335	SAMN03780252	LSLO00000000.1	na	59201	28901	Salmonella enterica subsp. enterica	strain=ADRDL-LA-2-2013		latest	Contig	Major	Full	2016-03-10	ASM158644v1	US Food and Drug Administration	GCF_001586445.1	identical	ftp://ftp.ncbi.nlm.nih.gov/genomes/all/GCA/001/586/445/GCA_001586445.1_ASM158644v1
GCA_001586465.1	PRJNA280335	SAMN03780251	LSLN00000000.1	na	59201	28901	Salmonella enterica subsp. enterica	strain=ADRDL-LA-1-2013		latest	Contig	Major	Full	2016-03-10	ASM158646v1	US Food and Drug Administration	GCF_001586465.1	identical	ftp://ftp.ncbi.nlm.nih.gov/genomes/all/GCA/001/586/465/GCA_001586465.1_ASM158646v1
GCA_001586515.1	PRJNA280335	SAMN03780254	LSLQ00000000.1	na	59201	28901	Salmonella enterica subsp. enterica	strain=ADRDL-LA-4-2013		latest	Contig	Major	Full	2016-03-10	ASM158651v1	US Food and Drug Administration	GCF_001586515.1	identical	ftp://ftp.ncbi.nlm.nih.gov/genomes/all/GCA/001/586/515/GCA_001586515.1_ASM158651v1
GCA_001586525.1	PRJNA280335	SAMN03780256	LSLT00000000.1	na	59201	28901	Salmonella enterica subsp. enterica	strain=ADRDL-LA-6-2013		latest	Contig	Major	Full	2016-03-10	ASM158652v1	US Food and Drug Administration	GCF_001586525.1	identical	ftp://ftp.ncbi.nlm.nih.gov/genomes/all/GCA/001/586/525/GCA_001586525.1_ASM158652v1
GCA_001586535.1	PRJNA280335	SAMN03780253	LSLP00000000.1	na	59201	28901	Salmonella enterica subsp. enterica	strain=ADRDL-LA-3-2013		latest	Contig	Major	Full	2016-03-10	ASM158653v1	US Food and Drug Administration	GCF_001586535.1	identical	ftp://ftp.ncbi.nlm.nih.gov/genomes/all/GCA/001/586/535/GCA_001586535.1_ASM158653v1
GCA_001586555.1	PRJNA280335	SAMN03780257	LSLU00000000.1	na	59201	28901	Salmonella enterica subsp. enterica	strain=ADRDL-LA-7-2013		latest	Contig	Major	Full	2016-03-10	ASM158655v1	US Food and Drug Administration	GCF_001586555.1	identical	ftp://ftp.ncbi.nlm.nih.gov/genomes/all/GCA/001/586/555/GCA_001586555.1_ASM158655v1
GCA_001586595.1	PRJNA280335	SAMN03780265	LSLS00000000.1	na	59201	28901	Salmonella enterica subsp. enterica	strain=ADRDL-LA-5-2014		latest	Contig	Major	Full	2016-03-10	ASM158659v1	US Food and Drug Administration	GCF_001586595.1	identical	ftp://ftp.ncbi.nlm.nih.gov/genomes/all/GCA/001/586/595/GCA_001586595.1_ASM158659v1
GCA_001586615.1	PRJNA280335	SAMN03780268	LSLX00000000.1	na	59201	28901	Salmonella enterica subsp. enterica	strain=ADRDL-LA-8-2014		latest	Contig	Major	Full	2016-03-10	ASM158661v1	US Food and Drug Administration	GCF_001586615.1	identical	ftp://ftp.ncbi.nlm.nih.gov/genomes/all/GCA/001/586/615/GCA_001586615.1_ASM158661v1
GCA_001586625.1	PRJNA280335	SAMN03780260	LSMA00000000.1	na	59201	28901	Salmonella enterica subsp. enterica	strain=ADRDL-LA-10-2013		latest	Contig	Major	Full	2016-03-10	ASM158662v1	US Food and Drug Administration	GCF_001586625.1	identical	ftp://ftp.ncbi.nlm.nih.gov/genomes/all/GCA/001/586/625/GCA_001586625.1_ASM158662v1
GCA_001586655.1	PRJNA280335	SAMN03780269	LSLZ00000000.1	na	59201	28901	Salmonella enterica subsp. enterica	strain=ADRDL-LA-9-2014		latest	Contig	Major	Full	2016-03-10	ASM158665v1	US Food and Drug Administration	GCF_001586655.1	identical	ftp://ftp.ncbi.nlm.nih.gov/genomes/all/GCA/001/586/655/GCA_001586655.1_ASM158665v1
GCA_001586675.1	PRJNA280335	SAMN03780259	LSLY00000000.1	na	59201	28901	Salmonella enterica subsp. enterica	strain=ADRDL-LA-9-2013		latest	Contig	Major	Full	2016-03-10	ASM158667v1	US Food and Drug Administration	GCF_001586675.1	identical	ftp://ftp.ncbi.nlm.nih.gov/genomes/all/GCA/001/586/675/GCA_001586675.1_ASM158667v1
GCA_001586685.1	PRJNA280335	SAMN03780267	LSLV00000000.1	na	59201	28901	Salmonella enterica subsp. enterica	strain=ADRDL-LA-7-2014		latest	Contig	Major	Full	2016-03-10	ASM158668v1	US Food and Drug Administration	GCF_001586685.1	identical	ftp://ftp.ncbi.nlm.nih.gov/genomes/all/GCA/001/586/685/GCA_001586685.1_ASM158668v1
GCA_001586695.1	PRJNA280335	SAMN03780258	LSLW00000000.1	na	59201	28901	Salmonella enterica subsp. enterica	strain=ADRDL-LA-8-2013		latest	Contig	Major	Full	2016-03-10	ASM158669v1	US Food and Drug Administration	GCF_001586695.1	identical	ftp://ftp.ncbi.nlm.nih.gov/genomes/all/GCA/001/586/695/GCA_001586695.1_ASM158669v1
GCA_001647935.1	PRJNA312617	SAMN04500993	LSZE00000000.1	na	59201	28901	Salmonella enterica subsp. enterica	strain=SE819		latest	Contig	Major	Full	2016-05-19	ASM164793v1	U.S. Food and Drug Administration	GCF_001647935.1	identical	ftp://ftp.ncbi.nlm.nih.gov/genomes/all/GCA/001/647/935/GCA_001647935.1_ASM164793v1
GCA_001647955.1	PRJNA312617	SAMN04501080	LSZD00000000.1	na	59201	28901	Salmonella enterica subsp. enterica	strain=SE163A		latest	Scaffold	Major	Full	2016-05-19	ASM164795v1	U.S. Food and Drug Administration	GCF_001647955.1	identical	ftp://ftp.ncbi.nlm.nih.gov/genomes/all/GCA/001/647/955/GCA_001647955.1_ASM164795v1
GCA_001700345.1	PRJNA312617	SAMN04925824	LXHA00000000.1	na	59201	28901	Salmonella enterica subsp. enterica	strain=SE696A		latest	Scaffold	Major	Full	2016-08-05	ASM170034v1	U.S. Food and Drug Administration	GCF_001700345.1	identical	ftp://ftp.ncbi.nlm.nih.gov/genomes/all/GCA/001/700/345/GCA_001700345.1_ASM170034v1
GCA_001700365.1	PRJNA312617	SAMN04925901	LXGZ00000000.1	na	59201	28901	Salmonella enterica subsp. enterica	strain=SE710A		latest	Scaffold	Major	Full	2016-08-05	ASM170036v1	U.S. Food and Drug Administration	GCF_001700365.1	identical	ftp://ftp.ncbi.nlm.nih.gov/genomes/all/GCA/001/700/365/GCA_001700365.1_ASM170036v1
GCA_001700595.1	PRJNA241066	SAMN02688040		na	59201	28901	Salmonella enterica subsp. enterica	strain=SA972816		latest	Chromosome	Major	Full	2016-08-02	ASM170059v1	Genome Center	GCF_001700595.1	identical	ftp://ftp.ncbi.nlm.nih.gov/genomes/all/GCA/001/700/595/GCA_001700595.1_ASM170059v1
GCA_001707605.1	PRJNA243331	SAMN02709277	MAJA00000000.1	na	59201	28901	Salmonella enterica subsp. enterica	strain=CFSAN003959		latest	Contig	Major	Full	2016-08-18	ASM170760v1	FDA/CFSAN	GCF_001707605.1	identical	ftp://ftp.ncbi.nlm.nih.gov/genomes/all/GCA/001/707/605/GCA_001707605.1_ASM170760v1
GCA_001707615.1	PRJNA243331	SAMN02709328	MAJB00000000.1	na	59201	28901	Salmonella enterica subsp. enterica	strain=CFSAN004090		latest	Contig	Major	Full	2016-08-18	ASM170761v1	FDA/CFSAN	GCF_001707615.1	identical	ftp://ftp.ncbi.nlm.nih.gov/genomes/all/GCA/001/707/615/GCA_001707615.1_ASM170761v1
GCA_001707695.1	PRJNA186035	SAMN03463856	MAIZ00000000.1	na	59201	28901	Salmonella enterica subsp. enterica	strain=CFSAN003345		latest	Contig	Major	Full	2016-08-18	ASM170769v1	Center for Food Safety and Applied Nutrition	GCF_001707695.1	identical	ftp://ftp.ncbi.nlm.nih.gov/genomes/all/GCA/001/707/695/GCA_001707695.1_ASM170769v1
GCA_001713745.1	PRJNA186035	SAMN03079671	LIIZ00000000.1	na	59201	28901	Salmonella enterica subsp. enterica	strain=CFSAN024726		latest	Contig	Major	Full	2016-08-25	ASM171374v1	Center for Food Safety and Applied Nutrition	GCF_001713745.1	identical	ftp://ftp.ncbi.nlm.nih.gov/genomes/all/GCA/001/713/745/GCA_001713745.1_ASM171374v1
GCA_001714095.1	PRJNA186035	SAMN03079689	LIOP00000000.1	na	59201	28901	Salmonella enterica subsp. enterica	strain=CFSAN024744		latest	Contig	Major	Full	2016-08-25	ASM171409v1	Center for Food Safety and Applied Nutrition	GCF_001714095.1	identical	ftp://ftp.ncbi.nlm.nih.gov/genomes/all/GCA/001/714/095/GCA_001714095.1_ASM171409v1
GCA_001714125.1	PRJNA186035	SAMN03079690	LIOQ00000000.1	na	59201	28901	Salmonella enterica subsp. enterica	strain=CFSAN024745		latest	Contig	Major	Full	2016-08-25	ASM171412v1	Center for Food Safety and Applied Nutrition	GCF_001714125.1	identical	ftp://ftp.ncbi.nlm.nih.gov/genomes/all/GCA/001/714/125/GCA_001714125.1_ASM171412v1
GCA_001714145.1	PRJNA186035	SAMN03079691	LIOR00000000.1	na	59201	28901	Salmonella enterica subsp. enterica	strain=CFSAN024746		latest	Contig	Major	Full	2016-08-25	ASM171414v1	Center for Food Safety and Applied Nutrition	GCF_001714145.1	identical	ftp://ftp.ncbi.nlm.nih.gov/genomes/all/GCA/001/714/145/GCA_001714145.1_ASM171414v1
GCA_001714165.1	PRJNA186035	SAMN03079692	LIOS00000000.1	na	59201	28901	Salmonella enterica subsp. enterica	strain=CFSAN024747		latest	Contig	Major	Full	2016-08-25	ASM171416v1	Center for Food Safety and Applied Nutrition	GCF_001714165.1	identical	ftp://ftp.ncbi.nlm.nih.gov/genomes/all/GCA/001/714/165/GCA_001714165.1_ASM171416v1
GCA_001714175.1	PRJNA186035	SAMN03079694	LIOY00000000.1	na	59201	28901	Salmonella enterica subsp. enterica	strain=CFSAN024749		latest	Contig	Major	Full	2016-08-25	ASM171417v1	Center for Food Safety and Applied Nutrition	GCF_001714175.1	identical	ftp://ftp.ncbi.nlm.nih.gov/genomes/all/GCA/001/714/175/GCA_001714175.1_ASM171417v1
GCA_001714185.1	PRJNA186035	SAMN03079693	LIOZ00000000.1	na	59201	28901	Salmonella enterica subsp. enterica	strain=CFSAN024748		latest	Contig	Major	Full	2016-08-25	ASM171418v1	Center for Food Safety and Applied Nutrition	GCF_001714185.1	identical	ftp://ftp.ncbi.nlm.nih.gov/genomes/all/GCA/001/714/185/GCA_001714185.1_ASM171418v1
GCA_001714225.1	PRJNA186035	SAMN03079695	LIPA00000000.1	na	59201	28901	Salmonella enterica subsp. enterica	strain=CFSAN024750		latest	Contig	Major	Full	2016-08-25	ASM171422v1	Center for Food Safety and Applied Nutrition	GCF_001714225.1	identical	ftp://ftp.ncbi.nlm.nih.gov/genomes/all/GCA/001/714/225/GCA_001714225.1_ASM171422v1
GCA_001714245.1	PRJNA186035	SAMN03079697	LIOW00000000.1	na	59201	28901	Salmonella enterica subsp. enterica	strain=CFSAN024752		latest	Contig	Major	Full	2016-08-25	ASM171424v1	Center for Food Safety and Applied Nutrition	GCF_001714245.1	identical	ftp://ftp.ncbi.nlm.nih.gov/genomes/all/GCA/001/714/245/GCA_001714245.1_ASM171424v1
GCA_001714255.1	PRJNA186035	SAMN03079696	LIOX00000000.1	na	59201	28901	Salmonella enterica subsp. enterica	strain=CFSAN024751		latest	Contig	Major	Full	2016-08-25	ASM171425v1	Center for Food Safety and Applied Nutrition	GCF_001714255.1	identical	ftp://ftp.ncbi.nlm.nih.gov/genomes/all/GCA/001/714/255/GCA_001714255.1_ASM171425v1
GCA_001714265.1	PRJNA186035	SAMN03079698	LIOV00000000.1	na	59201	28901	Salmonella enterica subsp. enterica	strain=CFSAN024753		latest	Contig	Major	Full	2016-08-25	ASM171426v1	Center for Food Safety and Applied Nutrition	GCF_001714265.1	identical	ftp://ftp.ncbi.nlm.nih.gov/genomes/all/GCA/001/714/265/GCA_001714265.1_ASM171426v1
GCA_001714305.1	PRJNA186035	SAMN03079699	LIOU00000000.1	na	59201	28901	Salmonella enterica subsp. enterica	strain=CFSAN024754		latest	Contig	Major	Full	2016-08-25	ASM171430v1	Center for Food Safety and Applied Nutrition	GCF_001714305.1	identical	ftp://ftp.ncbi.nlm.nih.gov/genomes/all/GCA/001/714/305/GCA_001714305.1_ASM171430v1
GCA_001714325.1	PRJNA186035	SAMN03079700	LIOT00000000.1	na	59201	28901	Salmonella enterica subsp. enterica	strain=CFSAN024755		latest	Contig	Major	Full	2016-08-25	ASM171432v1	Center for Food Safety and Applied Nutrition	GCF_001714325.1	identical	ftp://ftp.ncbi.nlm.nih.gov/genomes/all/GCA/001/714/325/GCA_001714325.1_ASM171432v1
GCA_001714545.1	PRJNA186035	SAMN02844332	LYZK00000000.1	na	59201	28901	Salmonella enterica subsp. enterica	strain=FDA00000947		latest	Contig	Major	Full	2016-08-25	ASM171454v1	Center for Food Safety and Applied Nutrition	GCF_001714545.1	identical	ftp://ftp.ncbi.nlm.nih.gov/genomes/all/GCA/001/714/545/GCA_001714545.1_ASM171454v1
GCA_001716035.1	PRJNA337914	SAMN05390904	MCOY00000000.1	na	59201	28901	Salmonella enterica subsp. enterica	strain=ARS-CC8078		latest	Contig	Major	Full	2016-08-29	ASM171603v1	USDA	GCF_001716035.1	identical	ftp://ftp.ncbi.nlm.nih.gov/genomes/all/GCA/001/716/035/GCA_001716035.1_ASM171603v1
GCA_001716045.1	PRJNA337914	SAMN05390910	MCOT00000000.1	na	59201	28901	Salmonella enterica subsp. enterica	strain=ARS-CC353		latest	Contig	Major	Full	2016-08-29	ASM171604v1	USDA	GCF_001716045.1	identical	ftp://ftp.ncbi.nlm.nih.gov/genomes/all/GCA/001/716/045/GCA_001716045.1_ASM171604v1
GCA_001716055.1	PRJNA337914	SAMN05390891	MCPM00000000.1	na	59201	28901	Salmonella enterica subsp. enterica	strain=ARS-CC6183		latest	Contig	Major	Full	2016-08-29	ASM171605v1	USDA	GCF_001716055.1	identical	ftp://ftp.ncbi.nlm.nih.gov/genomes/all/GCA/001/716/055/GCA_001716055.1_ASM171605v1
GCA_001716065.1	PRJNA337914	SAMN05390881	MCOS00000000.1	na	59201	28901	Salmonella enterica subsp. enterica	strain=ARS-CC97		latest	Contig	Major	Full	2016-08-29	ASM171606v1	USDA	GCF_001716065.1	identical	ftp://ftp.ncbi.nlm.nih.gov/genomes/all/GCA/001/716/065/GCA_001716065.1_ASM171606v1
GCA_001716115.1	PRJNA337914	SAMN05390882	MCOU00000000.1	na	59201	28901	Salmonella enterica subsp. enterica	strain=ARS-CC444		latest	Contig	Major	Full	2016-08-29	ASM171611v1	USDA	GCF_001716115.1	identical	ftp://ftp.ncbi.nlm.nih.gov/genomes/all/GCA/001/716/115/GCA_001716115.1_ASM171611v1
GCA_001716135.1	PRJNA337914	SAMN05390889	MCOX00000000.1	na	59201	28901	Salmonella enterica subsp. enterica	strain=ARS-CC496		latest	Contig	Major	Full	2016-08-29	ASM171613v1	USDA	GCF_001716135.1	identical	ftp://ftp.ncbi.nlm.nih.gov/genomes/all/GCA/001/716/135/GCA_001716135.1_ASM171613v1
GCA_001716145.1	PRJNA337914	SAMN05390883	MCOV00000000.1	na	59201	28901	Salmonella enterica subsp. enterica	strain=ARS-CC457		latest	Contig	Major	Full	2016-08-29	ASM171614v1	USDA	GCF_001716145.1	identical	ftp://ftp.ncbi.nlm.nih.gov/genomes/all/GCA/001/716/145/GCA_001716145.1_ASM171614v1
GCA_001716155.1	PRJNA337914	SAMN05390911	MCOW00000000.1	na	59201	28901	Salmonella enterica subsp. enterica	strain=ARS-CC469		latest	Contig	Major	Full	2016-08-29	ASM171615v1	USDA	GCF_001716155.1	identical	ftp://ftp.ncbi.nlm.nih.gov/genomes/all/GCA/001/716/155/GCA_001716155.1_ASM171615v1
GCA_001716195.1	PRJNA337914	SAMN05390884	MCOZ00000000.1	na	59201	28901	Salmonella enterica subsp. enterica	strain=ARS-CC515		latest	Contig	Major	Full	2016-08-29	ASM171619v1	USDA	GCF_001716195.1	identical	ftp://ftp.ncbi.nlm.nih.gov/genomes/all/GCA/001/716/195/GCA_001716195.1_ASM171619v1
GCA_001716215.1	PRJNA337914	SAMN05390885	MCPA00000000.1	na	59201	28901	Salmonella enterica subsp. enterica	strain=ARS-CC521		latest	Contig	Major	Full	2016-08-29	ASM171621v1	USDA	GCF_001716215.1	identical	ftp://ftp.ncbi.nlm.nih.gov/genomes/all/GCA/001/716/215/GCA_001716215.1_ASM171621v1
GCA_001716235.1	PRJNA337914	SAMN05390912	MCPE00000000.1	na	59201	28901	Salmonella enterica subsp. enterica	strain=ARS-CC661		latest	Contig	Major	Full	2016-08-29	ASM171623v1	USDA	GCF_001716235.1	identical	ftp://ftp.ncbi.nlm.nih.gov/genomes/all/GCA/001/716/235/GCA_001716235.1_ASM171623v1
GCA_001716275.1	PRJNA337914	SAMN05390915	MCPI00000000.1	na	59201	28901	Salmonella enterica subsp. enterica	strain=ARS-CC917		latest	Contig	Major	Full	2016-08-29	ASM171627v1	USDA	GCF_001716275.1	identical	ftp://ftp.ncbi.nlm.nih.gov/genomes/all/GCA/001/716/275/GCA_001716275.1_ASM171627v1
GCA_001716295.1	PRJNA337914	SAMN05390890	MCPL00000000.1	na	59201	28901	Salmonella enterica subsp. enterica	strain=ARS-CC6181		latest	Contig	Major	Full	2016-08-29	ASM171629v1	USDA	GCF_001716295.1	identical	ftp://ftp.ncbi.nlm.nih.gov/genomes/all/GCA/001/716/295/GCA_001716295.1_ASM171629v1
GCA_001716305.1	PRJNA337914	SAMN05390917	MCPK00000000.1	na	59201	28901	Salmonella enterica subsp. enterica	strain=ARS-CC5805		latest	Contig	Major	Full	2016-08-29	ASM171630v1	USDA	GCF_001716305.1	identical	ftp://ftp.ncbi.nlm.nih.gov/genomes/all/GCA/001/716/305/GCA_001716305.1_ASM171630v1
GCA_001716335.1	PRJNA337914	SAMN05390913	MCPF00000000.1	na	59201	28901	Salmonella enterica subsp. enterica	strain=ARS-CC690		latest	Contig	Major	Full	2016-08-29	ASM171633v1	USDA	GCF_001716335.1	identical	ftp://ftp.ncbi.nlm.nih.gov/genomes/all/GCA/001/716/335/GCA_001716335.1_ASM171633v1
GCA_001716345.1	PRJNA337914	SAMN05390887	MCPH00000000.1	na	59201	28901	Salmonella enterica subsp. enterica	strain=ARS-CC913		latest	Contig	Major	Full	2016-08-29	ASM171634v1	USDA	GCF_001716345.1	identical	ftp://ftp.ncbi.nlm.nih.gov/genomes/all/GCA/001/716/345/GCA_001716345.1_ASM171634v1
GCA_001716385.1	PRJNA337914	SAMN05390916	MCPJ00000000.1	na	59201	28901	Salmonella enterica subsp. enterica	strain=ARS-CC5795		latest	Contig	Major	Full	2016-08-29	ASM171638v1	USDA	GCF_001716385.1	identical	ftp://ftp.ncbi.nlm.nih.gov/genomes/all/GCA/001/716/385/GCA_001716385.1_ASM171638v1
GCA_001716405.1	PRJNA337914	SAMN05390888	MCPB00000000.1	na	59201	28901	Salmonella enterica subsp. enterica	strain=ARS-CC526		latest	Contig	Major	Full	2016-08-29	ASM171640v1	USDA	GCF_001716405.1	identical	ftp://ftp.ncbi.nlm.nih.gov/genomes/all/GCA/001/716/405/GCA_001716405.1_ASM171640v1
GCA_001716425.1	PRJNA337914	SAMN05390886	MCPC00000000.1	na	59201	28901	Salmonella enterica subsp. enterica	strain=ARS-CC572		latest	Contig	Major	Full	2016-08-29	ASM171642v1	USDA	GCF_001716425.1	identical	ftp://ftp.ncbi.nlm.nih.gov/genomes/all/GCA/001/716/425/GCA_001716425.1_ASM171642v1
GCA_001716455.1	PRJNA337914	SAMN05390892	MCPN00000000.1	na	59201	28901	Salmonella enterica subsp. enterica	strain=ARS-CC6204		latest	Contig	Major	Full	2016-08-29	ASM171645v1	USDA	GCF_001716455.1	identical	ftp://ftp.ncbi.nlm.nih.gov/genomes/all/GCA/001/716/455/GCA_001716455.1_ASM171645v1
GCA_001716475.1	PRJNA337914	SAMN05390893	MCPO00000000.1	na	59201	28901	Salmonella enterica subsp. enterica	strain=ARS-CC6329		latest	Contig	Major	Full	2016-08-29	ASM171647v1	USDA	GCF_001716475.1	identical	ftp://ftp.ncbi.nlm.nih.gov/genomes/all/GCA/001/716/475/GCA_001716475.1_ASM171647v1
GCA_001716485.1	PRJNA337914	SAMN05390914	MCPG00000000.1	na	59201	28901	Salmonella enterica subsp. enterica	strain=ARS-CC912		latest	Contig	Major	Full	2016-08-29	ASM171648v1	USDA	GCF_001716485.1	identical	ftp://ftp.ncbi.nlm.nih.gov/genomes/all/GCA/001/716/485/GCA_001716485.1_ASM171648v1
GCA_001716495.1	PRJNA337914	SAMN05390900	MCQB00000000.1	na	59201	28901	Salmonella enterica subsp. enterica	strain=ARS-CC8624		latest	Contig	Major	Full	2016-08-29	ASM171649v1	USDA	GCF_001716495.1	identical	ftp://ftp.ncbi.nlm.nih.gov/genomes/all/GCA/001/716/495/GCA_001716495.1_ASM171649v1
GCA_001716535.1	PRJNA337914	SAMN05390894	MCPP00000000.1	na	59201	28901	Salmonella enterica subsp. enterica	strain=ARS-CC6333		latest	Contig	Major	Full	2016-08-29	ASM171653v1	USDA	GCF_001716535.1	identical	ftp://ftp.ncbi.nlm.nih.gov/genomes/all/GCA/001/716/535/GCA_001716535.1_ASM171653v1
GCA_001716555.1	PRJNA337914	SAMN05390895	MCPQ00000000.1	na	59201	28901	Salmonella enterica subsp. enterica	strain=ARS-CC6340		latest	Contig	Major	Full	2016-08-29	ASM171655v1	USDA	GCF_001716555.1	identical	ftp://ftp.ncbi.nlm.nih.gov/genomes/all/GCA/001/716/555/GCA_001716555.1_ASM171655v1
GCA_001716575.1	PRJNA337914	SAMN05390903	MCPR00000000.1	na	59201	28901	Salmonella enterica subsp. enterica	strain=ARS-CC7487		latest	Contig	Major	Full	2016-08-29	ASM171657v1	USDA	GCF_001716575.1	identical	ftp://ftp.ncbi.nlm.nih.gov/genomes/all/GCA/001/716/575/GCA_001716575.1_ASM171657v1
GCA_001716585.1	PRJNA337914	SAMN05390906	MCPT00000000.1	na	59201	28901	Salmonella enterica subsp. enterica	strain=ARS-CC8294		latest	Contig	Major	Full	2016-08-29	ASM171658v1	USDA	GCF_001716585.1	identical	ftp://ftp.ncbi.nlm.nih.gov/genomes/all/GCA/001/716/585/GCA_001716585.1_ASM171658v1
GCA_001716615.1	PRJNA337914	SAMN05390907	MCPU00000000.1	na	59201	28901	Salmonella enterica subsp. enterica	strain=ARS-CC8297		latest	Contig	Major	Full	2016-08-29	ASM171661v1	USDA	GCF_001716615.1	identical	ftp://ftp.ncbi.nlm.nih.gov/genomes/all/GCA/001/716/615/GCA_001716615.1_ASM171661v1
GCA_001716625.1	PRJNA337914	SAMN05390909	MCPW00000000.1	na	59201	28901	Salmonella enterica subsp. enterica	strain=ARS-CC8446		latest	Contig	Major	Full	2016-08-29	ASM171662v1	USDA	GCF_001716625.1	identical	ftp://ftp.ncbi.nlm.nih.gov/genomes/all/GCA/001/716/625/GCA_001716625.1_ASM171662v1
GCA_001716655.1	PRJNA337914	SAMN05390908	MCPV00000000.1	na	59201	28901	Salmonella enterica subsp. enterica	strain=ARS-CC8417		latest	Contig	Major	Full	2016-08-29	ASM171665v1	USDA	GCF_001716655.1	identical	ftp://ftp.ncbi.nlm.nih.gov/genomes/all/GCA/001/716/655/GCA_001716655.1_ASM171665v1
GCA_001716665.1	PRJNA337914	SAMN05390897	MCPY00000000.1	na	59201	28901	Salmonella enterica subsp. enterica	strain=ARS-CC8574		latest	Contig	Major	Full	2016-08-29	ASM171666v1	USDA	GCF_001716665.1	identical	ftp://ftp.ncbi.nlm.nih.gov/genomes/all/GCA/001/716/665/GCA_001716665.1_ASM171666v1
GCA_001716695.1	PRJNA337914	SAMN05390896	MCPX00000000.1	na	59201	28901	Salmonella enterica subsp. enterica	strain=ARS-CC8561		latest	Contig	Major	Full	2016-08-29	ASM171669v1	USDA	GCF_001716695.1	identical	ftp://ftp.ncbi.nlm.nih.gov/genomes/all/GCA/001/716/695/GCA_001716695.1_ASM171669v1
GCA_001716715.1	PRJNA337914	SAMN05390898	MCPZ00000000.1	na	59201	28901	Salmonella enterica subsp. enterica	strain=ARS-CC8601		latest	Contig	Major	Full	2016-08-29	ASM171671v1	USDA	GCF_001716715.1	identical	ftp://ftp.ncbi.nlm.nih.gov/genomes/all/GCA/001/716/715/GCA_001716715.1_ASM171671v1
GCA_001716775.1	PRJNA337914	SAMN05390901	MCQC00000000.1	na	59201	28901	Salmonella enterica subsp. enterica	strain=ARS-CC8625		latest	Contig	Major	Full	2016-08-29	ASM171677v1	USDA	GCF_001716775.1	identical	ftp://ftp.ncbi.nlm.nih.gov/genomes/all/GCA/001/716/775/GCA_001716775.1_ASM171677v1
GCA_001716785.1	PRJNA337914	SAMN05390902	MCQD00000000.1	na	59201	28901	Salmonella enterica subsp. enterica	strain=ARS-CC8633		latest	Contig	Major	Full	2016-08-29	ASM171678v1	USDA	GCF_001716785.1	identical	ftp://ftp.ncbi.nlm.nih.gov/genomes/all/GCA/001/716/785/GCA_001716785.1_ASM171678v1
GCA_001716805.1	PRJNA337914	SAMN05390905	MCPS00000000.1	na	59201	28901	Salmonella enterica subsp. enterica	strain=ARS-CC8289		latest	Contig	Major	Full	2016-08-29	ASM171680v1	USDA	GCF_001716805.1	identical	ftp://ftp.ncbi.nlm.nih.gov/genomes/all/GCA/001/716/805/GCA_001716805.1_ASM171680v1
GCA_001716825.1	PRJNA337914	SAMN05390899	MCQA00000000.1	na	59201	28901	Salmonella enterica subsp. enterica	strain=ARS-CC8619		latest	Contig	Major	Full	2016-08-29	ASM171682v1	USDA	GCF_001716825.1	identical	ftp://ftp.ncbi.nlm.nih.gov/genomes/all/GCA/001/716/825/GCA_001716825.1_ASM171682v1
GCA_001720385.1	PRJNA339555	SAMN05596920	MDTJ00000000.1	na	59201	28901	Salmonella enterica subsp. enterica	strain=S415		latest	Contig	Major	Full	2016-09-02	ASM172038v1	USDA	GCF_001720385.1	identical	ftp://ftp.ncbi.nlm.nih.gov/genomes/all/GCA/001/720/385/GCA_001720385.1_ASM172038v1
GCA_001720445.1	PRJNA339555	SAMN05596825	MDTI00000000.1	na	59201	28901	Salmonella enterica subsp. enterica	strain=176.3		latest	Contig	Major	Full	2016-09-02	ASM172044v1	USDA	GCF_001720445.1	identical	ftp://ftp.ncbi.nlm.nih.gov/genomes/all/GCA/001/720/445/GCA_001720445.1_ASM172044v1
GCA_001758045.1	PRJNA321088	SAMN04965947	LZCD00000000.1	na	59201	28901	Salmonella enterica subsp. enterica	strain=FC1932		latest	Scaffold	Major	Full	2016-10-12	ASM175804v1	Christian Medical College	na	na	ftp://ftp.ncbi.nlm.nih.gov/genomes/all/GCA/001/758/045/GCA_001758045.1_ASM175804v1	abnormal gene to sequence ratio ; genome length too small ; high contig L50 ; low contig N50 ; low quality sequence ; many frameshifted proteins
GCA_000170255.1	PRJNA19465	SAMN02415273	ABAO00000000.1	na	440534	28901	Salmonella enterica subsp. enterica serovar 4,[5],12:i:- str. CVM23701	strain=CVM23701		latest	Contig	Major	Full	2007-05-10	ASM17025v1	TIGR	GCF_000170255.1	identical	ftp://ftp.ncbi.nlm.nih.gov/genomes/all/GCA/000/170/255/GCA_000170255.1_ASM17025v1
GCA_000335915.1	PRJNA50691	SAMN00811526	AHUS00000000.1	na	866914	28901	Salmonella enterica subsp. enterica serovar 4,[5],12:i:- str. 08-1700	strain=08-1700		latest	Contig	Major	Full	2013-02-01	ASM33591v1	FDA	GCF_000335915.1	identical	ftp://ftp.ncbi.nlm.nih.gov/genomes/all/GCA/000/335/915/GCA_000335915.1_ASM33591v1
GCA_000335935.1	PRJNA50693	SAMN00811527	AHUT00000000.1	na	866915	28901	Salmonella enterica subsp. enterica serovar 4,[5],12:i:- str. 08-1739	strain=08-1739		latest	Contig	Major	Full	2013-02-01	ASM33593v1	FDA	GCF_000335935.1	identical	ftp://ftp.ncbi.nlm.nih.gov/genomes/all/GCA/000/335/935/GCA_000335935.1_ASM33593v1
GCA_000430165.1	PRJNA50689	SAMN02212496		na	866913	28901	Salmonella enterica subsp. enterica serovar 4,[5],12:i:- str. 08-1736	strain=08-1736		latest	Complete Genome	Major	Full	2013-07-16	ASM43016v1	FDA	GCF_000430165.1	identical	ftp://ftp.ncbi.nlm.nih.gov/genomes/all/GCA/000/430/165/GCA_000430165.1_ASM43016v1
GCA_000648375.2	PRJNA215425	SAMN02691620	JGYE00000000.1	na	1387330	28901	Salmonella enterica subsp. enterica serovar 9,12:l,v:- str. 94293	strain=94293		latest	Scaffold	Minor	Full	2014-04-25	94293 Ver1	University of California Irvine	GCF_000648375.2	identical	ftp://ftp.ncbi.nlm.nih.gov/genomes/all/GCA/000/648/375/GCA_000648375.2_94293_Ver1
GCA_000973815.1	PRJNA273513	SAMN03293335	LAPG00000000.1	na	440524	28901	Salmonella enterica subsp. enterica serovar 4,[5],12:i:-	strain=ABBSB1205-1		latest	Scaffold	Major	Full	2015-04-20	ABBSB1205-1.id4_v1.0	McGill University and Genome Quebec Innovation Centre	GCF_000973815.1	identical	ftp://ftp.ncbi.nlm.nih.gov/genomes/all/GCA/000/973/815/GCA_000973815.1_ABBSB1205-1.id4_v1.0
GCA_000974005.1	PRJNA273513	SAMN03293338	LAPH00000000.1	na	440524	28901	Salmonella enterica subsp. enterica serovar 4,[5],12:i:-	strain=ABBSB1218-1		latest	Scaffold	Major	Full	2015-04-20	ABBSB1218-1.id7_v1.0	McGill University and Genome Quebec Innovation Centre	GCF_000974005.1	identical	ftp://ftp.ncbi.nlm.nih.gov/genomes/all/GCA/000/974/005/GCA_000974005.1_ABBSB1218-1.id7_v1.0
GCA_000974035.1	PRJNA273513	SAMN03293337	LAPQ00000000.1	na	440524	28901	Salmonella enterica subsp. enterica serovar 4,[5],12:i:-	strain=SALI-436-3		latest	Scaffold	Major	Full	2015-04-20	SALI-436-3.id6_v1.0	McGill University and Genome Quebec Innovation Centre	GCF_000974035.1	identical	ftp://ftp.ncbi.nlm.nih.gov/genomes/all/GCA/000/974/035/GCA_000974035.1_SALI-436-3.id6_v1.0
GCA_001240385.1	PRJNA242614	SAMN03894072	LHEA00000000.1	na	353569	28901	Salmonella enterica subsp. enterica serovar 4,12:i:-	strain=CVM N43463		latest	Contig	Major	Full	2015-08-05	Salmonella enterica CVM N43463 v1.0	FDA	GCF_001240385.1	identical	ftp://ftp.ncbi.nlm.nih.gov/genomes/all/GCA/001/240/385/GCA_001240385.1_Salmonella_enterica_CVM_N43463_v1.0
GCA_001240505.1	PRJNA242614	SAMN03894080	LHEE00000000.1	na	1192774	28901	Salmonella enterica subsp. enterica serovar 8,(20):-:z6	strain=CVM N43471		latest	Contig	Major	Full	2015-08-05	Salmonella enterica CVM N43471 v1.0	FDA	GCF_001240505.1	identical	ftp://ftp.ncbi.nlm.nih.gov/genomes/all/GCA/001/240/505/GCA_001240505.1_Salmonella_enterica_CVM_N43471_v1.0
GCA_001244815.1	PRJNA242614	SAMN03894278	LHKM00000000.1	na	353569	28901	Salmonella enterica subsp. enterica serovar 4,12:i:-	strain=CVM N48691		latest	Contig	Major	Full	2015-08-05	Salmonella enterica CVM N48691 v1.0	FDA	GCF_001244815.1	identical	ftp://ftp.ncbi.nlm.nih.gov/genomes/all/GCA/001/244/815/GCA_001244815.1_Salmonella_enterica_CVM_N48691_v1.0
GCA_001245255.1	PRJNA242614	SAMN03894300	LHLF00000000.1	na	1697389	28901	Salmonella enterica subsp. enterica serovar 4,5,12:i-	strain=CVM N50420		latest	Contig	Major	Full	2015-08-05	Salmonella enterica CVM N50420 v1.0	FDA	GCF_001245255.1	identical	ftp://ftp.ncbi.nlm.nih.gov/genomes/all/GCA/001/245/255/GCA_001245255.1_Salmonella_enterica_CVM_N50420_v1.0
GCA_001245735.1	PRJNA242614	SAMN03894322	LHLX00000000.1	na	1697389	28901	Salmonella enterica subsp. enterica serovar 4,5,12:i-	strain=CVM N50442		latest	Contig	Major	Full	2015-08-05	Salmonella enterica CVM N50442 v1.0	FDA	GCF_001245735.1	identical	ftp://ftp.ncbi.nlm.nih.gov/genomes/all/GCA/001/245/735/GCA_001245735.1_Salmonella_enterica_CVM_N50442_v1.0
GCA_001245765.1	PRJNA242614	SAMN03894325	LHMA00000000.1	na	1697389	28901	Salmonella enterica subsp. enterica serovar 4,5,12:i-	strain=CVM N50445		latest	Contig	Major	Full	2015-08-05	Salmonella enterica CVM N50445 v1.0	FDA	GCF_001245765.1	identical	ftp://ftp.ncbi.nlm.nih.gov/genomes/all/GCA/001/245/765/GCA_001245765.1_Salmonella_enterica_CVM_N50445_v1.0
GCA_001245865.1	PRJNA242614	SAMN03894331	LHMF00000000.1	na	1697389	28901	Salmonella enterica subsp. enterica serovar 4,5,12:i-	strain=CVM N51240		latest	Contig	Major	Full	2015-08-05	Salmonella enterica CVM N51240 v1.0	FDA	GCF_001245865.1	identical	ftp://ftp.ncbi.nlm.nih.gov/genomes/all/GCA/001/245/865/GCA_001245865.1_Salmonella_enterica_CVM_N51240_v1.0
GCA_001246615.1	PRJNA242614	SAMN03894361	LHNH00000000.1	na	353569	28901	Salmonella enterica subsp. enterica serovar 4,12:i:-	strain=CVM N51270		latest	Contig	Major	Full	2015-08-05	Salmonella enterica CVM N51270 v1.0	FDA	GCF_001246615.1	identical	ftp://ftp.ncbi.nlm.nih.gov/genomes/all/GCA/001/246/615/GCA_001246615.1_Salmonella_enterica_CVM_N51270_v1.0
GCA_001246945.1	PRJNA242614	SAMN03894378	LHNW00000000.1	na	1697389	28901	Salmonella enterica subsp. enterica serovar 4,5,12:i-	strain=CVM N51287		latest	Contig	Major	Full	2015-08-05	Salmonella enterica CVM N51287 v1.0	FDA	GCF_001246945.1	identical	ftp://ftp.ncbi.nlm.nih.gov/genomes/all/GCA/001/246/945/GCA_001246945.1_Salmonella_enterica_CVM_N51287_v1.0
GCA_001247365.1	PRJNA242614	SAMN03894397	LHOM00000000.1	na	353569	28901	Salmonella enterica subsp. enterica serovar 4,12:i:-	strain=CVM N51306		latest	Contig	Major	Full	2015-08-05	Salmonella enterica CVM N51306 v1.0	FDA	GCF_001247365.1	identical	ftp://ftp.ncbi.nlm.nih.gov/genomes/all/GCA/001/247/365/GCA_001247365.1_Salmonella_enterica_CVM_N51306_v1.0
GCA_001271395.1	PRJNA242614	SAMN03894086	LIMM00000000.1	na	353569	28901	Salmonella enterica subsp. enterica serovar 4,12:i:-	strain=CVM N43477		latest	Contig	Major	Full	2015-08-20	Salmonella enterica CVM N43477 v1.0	FDA	GCF_001271395.1	identical	ftp://ftp.ncbi.nlm.nih.gov/genomes/all/GCA/001/271/395/GCA_001271395.1_Salmonella_enterica_CVM_N43477_v1.0
GCA_001271935.1	PRJNA242614	SAMN03894076	LIMH00000000.1	na	353569	28901	Salmonella enterica subsp. enterica serovar 4,12:i:-	strain=CVM N43467		latest	Contig	Major	Full	2015-08-20	Salmonella enterica CVM N43467 v1.0	FDA	GCF_001271935.1	identical	ftp://ftp.ncbi.nlm.nih.gov/genomes/all/GCA/001/271/935/GCA_001271935.1_Salmonella_enterica_CVM_N43467_v1.0
GCA_001293585.1	PRJNA287311	SAMN03780462	LJJK00000000.1	na	353569	28901	Salmonella enterica subsp. enterica serovar 4,12:i:-	strain=STM3910		latest	Contig	Major	Full	2015-09-18	ASM129358v1	Istituto Superiore di Sanita	GCF_001293585.1	identical	ftp://ftp.ncbi.nlm.nih.gov/genomes/all/GCA/001/293/585/GCA_001293585.1_ASM129358v1
GCA_001478855.1	PRJNA242614	SAMN02699215	JYUO00000000.1	na	1620418	28901	Salmonella enterica subsp. enterica serovar 4,12:d:-	strain=CVM N30650		latest	Contig	Major	Full	2015-12-22	Salmonella enterica CVM N30650-SQ v1.0	FDA	GCF_001478855.1	identical	ftp://ftp.ncbi.nlm.nih.gov/genomes/all/GCA/001/478/855/GCA_001478855.1_Salmonella_enterica_CVM_N30650-SQ_v1.0
GCA_001479815.1	PRJNA242614	SAMN02699281	JYXC00000000.1	na	440524	28901	Salmonella enterica subsp. enterica serovar 4,[5],12:i:-	strain=CVM N38855		latest	Contig	Major	Full	2015-12-22	Salmonella enterica CVM N38855-SQ v1.0	FDA	GCF_001479815.1	identical	ftp://ftp.ncbi.nlm.nih.gov/genomes/all/GCA/001/479/815/GCA_001479815.1_Salmonella_enterica_CVM_N38855-SQ_v1.0
GCA_001480365.1	PRJNA242614	SAMN02699329	JYYZ00000000.1	na	440524	28901	Salmonella enterica subsp. enterica serovar 4,[5],12:i:-	strain=CVM N41895		latest	Contig	Major	Full	2015-12-22	Salmonella enterica CVM N41895-SQ v1.0	FDA	GCF_001480365.1	identical	ftp://ftp.ncbi.nlm.nih.gov/genomes/all/GCA/001/480/365/GCA_001480365.1_Salmonella_enterica_CVM_N41895-SQ_v1.0
GCA_001480975.1	PRJNA242614	SAMN02699324	JYYU00000000.1	na	440524	28901	Salmonella enterica subsp. enterica serovar 4,[5],12:i:-	strain=CVM N40939		latest	Contig	Major	Full	2015-12-22	Salmonella enterica CVM N40939-SQ v1.0	FDA	GCF_001480975.1	identical	ftp://ftp.ncbi.nlm.nih.gov/genomes/all/GCA/001/480/975/GCA_001480975.1_Salmonella_enterica_CVM_N40939-SQ_v1.0

## Sheet: imcomplete MLST genes
assembly_accession	bioproject	biosample	wgs_master	refseq_category	taxid	species_taxid	organism_name	infraspecific_name	isolate	version_status	assembly_level	release_type	genome_rep	seq_rel_date	asm_name	submitter	gbrs_paired_asm	paired_asm_comp	ftp_path	excluded_from_refseq
GCA_000188975.2	PRJNA51379	SAMN00710609	AETJ00000000.1	na	871586	28901	Salmonella enterica subsp. enterica serovar Montevideo str. 556152	strain=556152		latest	Contig	Major	Full	2011-02-10	ASM18897v2	FDA	GCF_000188975.1	identical	ftp://ftp.ncbi.nlm.nih.gov/genomes/all/GCA/000/188/975/GCA_000188975.2_ASM18897v2
GCA_000188995.2	PRJNA51381	SAMN00710610	AETK00000000.1	na	871587	28901	Salmonella enterica subsp. enterica serovar Montevideo str. MB101509-0077	strain=MB101509-0077		latest	Contig	Major	Full	2011-02-10	ASM18899v2	FDA	GCF_000188995.1	identical	ftp://ftp.ncbi.nlm.nih.gov/genomes/all/GCA/000/188/995/GCA_000188995.2_ASM18899v2
GCA_000231465.2	PRJNA59695	SAMN01112395	AFCI00000000.1	na	913063	28901	Salmonella enterica subsp. enterica serovar Adelaide str. A4-669	strain=A4-669		latest	Contig	Major	Full	2011-10-21	ASM23146v2	Life Technologies	GCF_000231465.1	identical	ftp://ftp.ncbi.nlm.nih.gov/genomes/all/GCA/000/231/465/GCA_000231465.2_ASM23146v2	low contig N50
GCA_000231485.2	PRJNA59697	SAMN01112394	AFCJ00000000.1	na	913241	28901	Salmonella enterica subsp. enterica serovar Alachua str. R6-377	strain=R6-377		latest	Contig	Major	Full	2011-10-21	ASM23148v2	Life Technologies	GCF_000231485.1	identical	ftp://ftp.ncbi.nlm.nih.gov/genomes/all/GCA/000/231/485/GCA_000231485.2_ASM23148v2	low contig N50
GCA_000231505.2	PRJNA59701	SAMN01112398	AFCL00000000.1	na	913071	28901	Salmonella enterica subsp. enterica serovar Gaminara str. A4-567	strain=A4-567		latest	Contig	Major	Full	2011-10-21	ASM23150v2	Life Technologies	GCF_000231505.1	identical	ftp://ftp.ncbi.nlm.nih.gov/genomes/all/GCA/000/231/505/GCA_000231505.2_ASM23150v2	low contig N50
GCA_000231525.2	PRJNA59703	SAMN01112397	AFCM00000000.1	na	913072	28901	Salmonella enterica subsp. enterica serovar Give str. S5-487	strain=S5-487		latest	Contig	Major	Full	2011-10-21	ASM23152v2	Life Technologies	GCF_000231525.1	identical	ftp://ftp.ncbi.nlm.nih.gov/genomes/all/GCA/000/231/525/GCA_000231525.2_ASM23152v2	many frameshifted proteins
GCA_000231545.2	PRJNA59705	SAMN01120303	AFCN00000000.1	na	913073	28901	Salmonella enterica subsp. enterica serovar Hvittingfoss str. A4-620	strain=A4-620		latest	Contig	Major	Full	2011-10-21	ASM23154v2	Life Technologies	GCF_000231545.1	identical	ftp://ftp.ncbi.nlm.nih.gov/genomes/all/GCA/000/231/545/GCA_000231545.2_ASM23154v2	low contig N50
GCA_000231565.2	PRJNA59707	SAMN01113280	AFCO00000000.1	na	913075	28901	Salmonella enterica subsp. enterica serovar Inverness str. R8-3668	strain=R8-3668		latest	Contig	Major	Full	2011-10-21	ASM23156v2	Life Technologies	GCF_000231565.1	identical	ftp://ftp.ncbi.nlm.nih.gov/genomes/all/GCA/000/231/565/GCA_000231565.2_ASM23156v2	low contig N50
GCA_000231585.2	PRJNA59709	SAMN01113281	AFCP00000000.1	na	913077	28901	Salmonella enterica subsp. enterica serovar Johannesburg str. S5-703	strain=S5-703		latest	Contig	Major	Full	2011-10-21	ASM23158v2	Life Technologies	GCF_000231585.1	identical	ftp://ftp.ncbi.nlm.nih.gov/genomes/all/GCA/000/231/585/GCA_000231585.2_ASM23158v2	low contig N50
GCA_000231605.2	PRJNA59711	SAMN01113282	AFCQ00000000.1	na	913078	28901	Salmonella enterica subsp. enterica serovar Minnesota str. A4-603	strain=A4-603		latest	Contig	Major	Full	2011-10-21	ASM23160v2	Life Technologies	GCF_000231605.1	identical	ftp://ftp.ncbi.nlm.nih.gov/genomes/all/GCA/000/231/605/GCA_000231605.2_ASM23160v2	low contig N50
GCA_000231625.2	PRJNA59713	SAMN01113283	AFCR00000000.1	na	913080	28901	Salmonella enterica subsp. enterica serovar Mississippi str. A4-633	strain=A4-633		latest	Contig	Major	Full	2011-10-21	ASM23162v2	Life Technologies	GCF_000231625.1	identical	ftp://ftp.ncbi.nlm.nih.gov/genomes/all/GCA/000/231/625/GCA_000231625.2_ASM23162v2	many frameshifted proteins
GCA_000231645.2	PRJNA59715	SAMN00811624	AFCS00000000.1	na	913242	28901	Salmonella enterica subsp. enterica serovar Montevideo str. S5-403	strain=S5-403		latest	Contig	Major	Full	2011-10-21	ASM23164v2	Life Technologies	GCF_000231645.1	identical	ftp://ftp.ncbi.nlm.nih.gov/genomes/all/GCA/000/231/645/GCA_000231645.2_ASM23164v2	many frameshifted proteins
GCA_000231665.2	PRJNA59717	SAMN01120278	AFCT00000000.1	na	913081	28901	Salmonella enterica subsp. enterica serovar Rubislaw str. A4-653	strain=A4-653		latest	Contig	Major	Full	2011-10-21	ASM23166v2	Life Technologies	GCF_000231665.1	identical	ftp://ftp.ncbi.nlm.nih.gov/genomes/all/GCA/000/231/665/GCA_000231665.2_ASM23166v2	low contig N50
GCA_000231685.2	PRJNA59719	SAMN01120279	AFCU00000000.1	na	913082	28901	Salmonella enterica subsp. enterica serovar Senftenberg str. A4-543	strain=A4-543		latest	Contig	Major	Full	2011-10-21	ASM23168v2	Life Technologies	GCF_000231685.1	identical	ftp://ftp.ncbi.nlm.nih.gov/genomes/all/GCA/000/231/685/GCA_000231685.2_ASM23168v2	low contig N50
GCA_000231705.2	PRJNA59721	SAMN01120280	AFCV00000000.1	na	913083	28901	Salmonella enterica subsp. enterica serovar Uganda str. R8-3404	strain=R8-3404		latest	Contig	Major	Full	2011-10-21	ASM23170v2	Life Technologies	GCF_000231705.1	identical	ftp://ftp.ncbi.nlm.nih.gov/genomes/all/GCA/000/231/705/GCA_000231705.2_ASM23170v2	many frameshifted proteins
GCA_000231725.2	PRJNA59723	SAMN01120281	AFCW00000000.1	na	913084	28901	Salmonella enterica subsp. enterica serovar Urbana str. R8-2977	strain=R8-2977		latest	Contig	Major	Full	2011-10-21	ASM23172v2	Life Technologies	GCF_000231725.1	identical	ftp://ftp.ncbi.nlm.nih.gov/genomes/all/GCA/000/231/725/GCA_000231725.2_ASM23172v2	low contig N50
GCA_000231745.2	PRJNA59725	SAMN01120282	AFCX00000000.1	na	913086	28901	Salmonella enterica subsp. enterica serovar Wandsworth str. A4-580	strain=A4-580		latest	Contig	Major	Full	2011-10-21	ASM23174v2	Life Technologies	GCF_000231745.1	identical	ftp://ftp.ncbi.nlm.nih.gov/genomes/all/GCA/000/231/745/GCA_000231745.2_ASM23174v2	low contig N50
GCA_000236105.2	PRJNA59699	SAMN01112399	AFCK00000000.1	na	913069	28901	Salmonella enterica subsp. enterica serovar Baildon str. R6-199	strain=R6-199		latest	Contig	Major	Full	2011-11-22	ASM23610v2	Life Technologies	GCF_000236105.1	identical	ftp://ftp.ncbi.nlm.nih.gov/genomes/all/GCA/000/236/105/GCA_000236105.2_ASM23610v2	many frameshifted proteins
GCA_000240805.2	PRJNA62845	SAMN00754302	AHHS00000000.1	na	984240	28901	Salmonella enterica subsp. enterica serovar Montevideo str. CT_02035278	strain=CT_02035278		latest	Contig	Major	Full	2011-12-30	ASM24080v2	FDA	GCF_000240805.1	identical	ftp://ftp.ncbi.nlm.nih.gov/genomes/all/GCA/000/240/805/GCA_000240805.2_ASM24080v2	many frameshifted proteins
GCA_000272795.2	PRJNA49977	SAMN01813483		na	858308	28901	Salmonella enterica subsp. enterica serovar Newport str. CVM 21554	strain=CVM 21554		latest	Complete Genome	Major	Full	2014-10-14	ASM27279v2	FDA	na	na	ftp://ftp.ncbi.nlm.nih.gov/genomes/all/GCA/000/272/795/GCA_000272795.2_ASM27279v2	many frameshifted proteins
GCA_000328985.1	PRJNA42901	SAMN01041089	ALFD00000000.1	na	702976	28901	Salmonella enterica subsp. enterica serovar Enteritidis str. 22704	strain=22704		latest	Contig	Major	Full	2012-12-31	ASM32898v1	FDA	GCF_000328985.1	identical	ftp://ftp.ncbi.nlm.nih.gov/genomes/all/GCA/000/328/985/GCA_000328985.1_ASM32898v1
GCA_000329685.1	PRJNA52623	SAMN01041110	ALGM00000000.1	na	887068	28901	Salmonella enterica subsp. enterica serovar Enteritidis str. 607308-16	strain=607308-16		latest	Contig	Major	Full	2012-12-31	ASM32968v1	FDA	GCF_000329685.1	identical	ftp://ftp.ncbi.nlm.nih.gov/genomes/all/GCA/000/329/685/GCA_000329685.1_ASM32968v1
GCA_000330025.1	PRJNA62797	SAMN01041088	ALHD00000000.1	na	984214	28901	Salmonella enterica subsp. enterica serovar Enteritidis str. 22558	strain=22558		latest	Contig	Major	Full	2012-12-31	ASM33002v1	FDA	GCF_000330025.1	identical	ftp://ftp.ncbi.nlm.nih.gov/genomes/all/GCA/000/330/025/GCA_000330025.1_ASM33002v1	many frameshifted proteins
GCA_000330285.1	PRJNA62823	SAMN01041136	ALHQ00000000.1	na	984227	28901	Salmonella enterica subsp. enterica serovar Enteritidis str. 648904 3-6	strain=648904 3-6		latest	Contig	Major	Full	2012-12-31	ASM33028v1	FDA	GCF_000330285.1	identical	ftp://ftp.ncbi.nlm.nih.gov/genomes/all/GCA/000/330/285/GCA_000330285.1_ASM33028v1
GCA_000330305.1	PRJNA62827	SAMN01041138	ALHR00000000.1	na	984229	28901	Salmonella enterica subsp. enterica serovar Enteritidis str. 653049 13-19	strain=653049 13-19		latest	Contig	Major	Full	2012-12-31	ASM33030v1	FDA	GCF_000330305.1	identical	ftp://ftp.ncbi.nlm.nih.gov/genomes/all/GCA/000/330/305/GCA_000330305.1_ASM33030v1
GCA_000330485.2	PRJNA66671	SAMN01805317		na	1029979	28901	Salmonella enterica subsp. enterica serovar Pullorum str. ATCC 9120	strain=ATCC 9120		latest	Complete Genome	Major	Full	2015-08-12	ASM33048v2	FDA	GCF_000330485.2	identical	ftp://ftp.ncbi.nlm.nih.gov/genomes/all/GCA/000/330/485/GCA_000330485.2_ASM33048v2
GCA_000330525.1	PRJNA66681	SAMN01041107	ALHZ00000000.1	na	1029985	28901	Salmonella enterica subsp. enterica serovar Enteritidis str. 6.0562-1	strain=6.0562-1		latest	Contig	Major	Full	2012-12-31	ASM33052v1	FDA	GCF_000330525.1	identical	ftp://ftp.ncbi.nlm.nih.gov/genomes/all/GCA/000/330/525/GCA_000330525.1_ASM33052v1
GCA_000330545.1	PRJNA66683	SAMN01041095	ALIA00000000.1	na	1029986	28901	Salmonella enterica subsp. enterica serovar Enteritidis str. 50-5646	strain=50-5646		latest	Contig	Major	Full	2012-12-31	ASM33054v1	FDA	GCF_000330545.1	identical	ftp://ftp.ncbi.nlm.nih.gov/genomes/all/GCA/000/330/545/GCA_000330545.1_ASM33054v1
GCA_000335895.1	PRJNA41931	SAMN01041082	AHUQ00000000.1	na	696866	28901	Salmonella enterica subsp. enterica serovar Enteritidis str. 13-1	strain=13-1		latest	Contig	Major	Full	2013-02-01	ASM33589v1	FDA	GCF_000335895.1	identical	ftp://ftp.ncbi.nlm.nih.gov/genomes/all/GCA/000/335/895/GCA_000335895.1_ASM33589v1
GCA_000336095.1	PRJNA41921	SAMN01041092	AHUO00000000.1	na	696869	28901	Salmonella enterica subsp. enterica serovar Enteritidis str. 436	strain=436		latest	Contig	Major	Full	2013-02-01	ASM33609v1	FDA	GCF_000336095.1	identical	ftp://ftp.ncbi.nlm.nih.gov/genomes/all/GCA/000/336/095/GCA_000336095.1_ASM33609v1	many frameshifted proteins
GCA_000380325.1	PRJNA157919	SAMN02604233		na	1171376	28901	Salmonella enterica subsp. enterica serovar Typhimurium str. U288	strain=U288		latest	Complete Genome	Major	Full	2013-04-23	ASM38032v1	University of Nottingham	GCF_000380325.1	identical	ftp://ftp.ncbi.nlm.nih.gov/genomes/all/GCA/000/380/325/GCA_000380325.1_ASM38032v1
GCA_000388915.1	PRJEB1101	SAMEA2272755	CATV00000000.1	na	1265647	28901	Salmonella enterica subsp. enterica serovar Agona str. 39.O.03	strain=39.O.03		latest	Scaffold	Major	Full	2013-04-30	39.O.03	ERI	GCF_000388915.1	identical	ftp://ftp.ncbi.nlm.nih.gov/genomes/all/GCA/000/388/915/GCA_000388915.1_39.O.03
GCA_000389335.1	PRJEB1123	SAMEA2272422	CARN00000000.1	na	1265630	28901	Salmonella enterica subsp. enterica serovar Agona str. 61.O.08	strain=61.O.08		latest	Scaffold	Major	Full	2013-04-30	61.O.08	ERI	GCF_000389335.1	identical	ftp://ftp.ncbi.nlm.nih.gov/genomes/all/GCA/000/389/335/GCA_000389335.1_61.O.08
GCA_000411855.1	PRJNA71173	SAMN02415254	AFYZ00000000.1	na	1072571	28901	Salmonella enterica subsp. enterica serovar Paratyphi A str. YN09620	strain=YN09620		latest	Contig	Major	Full	2013-06-17	ASM41185v1	State Key Laboratory for Infectious Disease Prevention and Control, and National Institute for Communicable Disease Control and Prevention, ChineseCenter for Disease Control and Prevention	GCF_000411855.1	identical	ftp://ftp.ncbi.nlm.nih.gov/genomes/all/GCA/000/411/855/GCA_000411855.1_ASM41185v1
GCA_000444445.1	PRJNA191133	SAMN02603462		na	1298917	28901	Salmonella enterica subsp. enterica serovar Pullorum str. S06004	strain=S06004		latest	Complete Genome	Major	Full	2013-08-06	ASM44444v1	Jiangsu Key Laboratory of Zoonosis, Yangzhou University	GCF_000444445.1	identical	ftp://ftp.ncbi.nlm.nih.gov/genomes/all/GCA/000/444/445/GCA_000444445.1_ASM44444v1	many frameshifted proteins
GCA_000464935.1	PRJNA81823	SAMN00779315	AUQD00000000.1	na	1137739	28901	Salmonella enterica subsp. enterica serovar Heidelberg str. SARA33	strain=SARA33		latest	Contig	Major	Full	2013-09-06	CFSAN001596_01.0	FDA	GCF_000464935.1	identical	ftp://ftp.ncbi.nlm.nih.gov/genomes/all/GCA/000/464/935/GCA_000464935.1_CFSAN001596_01.0	many frameshifted proteins
GCA_000483695.1	PRJNA63693	SAMN02415194	AYEF00000000.1	na	997338	28901	Salmonella enterica subsp. enterica serovar Newport str. WA_14881	strain=WA_14881		latest	Contig	Major	Full	2013-10-25	ASM48369v1	FDA	GCF_000483695.1	identical	ftp://ftp.ncbi.nlm.nih.gov/genomes/all/GCA/000/483/695/GCA_000483695.1_ASM48369v1	many frameshifted proteins
GCA_000483735.1	PRJNA63705	SAMN02415188	AYDZ00000000.1	na	997344	28901	Salmonella enterica subsp. enterica serovar Newport str. RI_10P078	strain=RI_10P078		latest	Contig	Major	Full	2013-10-25	ASM48373v1	FDA	GCF_000483735.1	identical	ftp://ftp.ncbi.nlm.nih.gov/genomes/all/GCA/000/483/735/GCA_000483735.1_ASM48373v1
GCA_000484055.1	PRJNA78413	SAMN02415160	AYCX00000000.1	na	1124907	28901	Salmonella enterica subsp. enterica serovar Agona str. 432613	strain=432613		latest	Contig	Major	Full	2013-10-25	ASM48405v1	FDA	GCF_000484055.1	identical	ftp://ftp.ncbi.nlm.nih.gov/genomes/all/GCA/000/484/055/GCA_000484055.1_ASM48405v1
GCA_000486205.1	PRJNA42915	SAMN01805319	AOXH00000000.1	na	702983	28901	Salmonella enterica subsp. enterica serovar Paratyphi B str. SARA56	strain=SARA56		latest	Contig	Major	Full	2013-10-28	ASM48620v1	FDA	GCF_000486205.1	identical	ftp://ftp.ncbi.nlm.nih.gov/genomes/all/GCA/000/486/205/GCA_000486205.1_ASM48620v1	many frameshifted proteins
GCA_000486285.1	PRJNA62873	SAMN01823738	AOXL00000000.1	na	984254	28901	Salmonella enterica subsp. enterica serovar Virchow str. ATCC 51955	strain=ATCC 51955		latest	Contig	Major	Full	2013-10-28	ASM48628v1	FDA	GCF_000486285.1	identical	ftp://ftp.ncbi.nlm.nih.gov/genomes/all/GCA/000/486/285/GCA_000486285.1_ASM48628v1	many frameshifted proteins
GCA_000486385.1	PRJNA65247	SAMN01813425	AOXQ00000000.1	na	1003192	28901	Salmonella enterica subsp. enterica serovar Tennessee str. TXSC_TXSC08-21	strain=TXSC_TXSC08-21		latest	Contig	Major	Full	2013-10-28	ASM48638v1	FDA	GCF_000486385.1	identical	ftp://ftp.ncbi.nlm.nih.gov/genomes/all/GCA/000/486/385/GCA_000486385.1_ASM48638v1	many frameshifted proteins
GCA_000487255.2	PRJNA61435	SAMN01823711		na	941190	28901	Salmonella enterica subsp. enterica serovar Chester str. ATCC 11997	strain=ATCC 11997		latest	Complete Genome	Major	Full	2017-01-17	ASM48725v2	FDA	GCF_000487255.2	identical	ftp://ftp.ncbi.nlm.nih.gov/genomes/all/GCA/000/487/255/GCA_000487255.2_ASM48725v2
GCA_000487315.1	PRJNA63677	SAMN01823749	AOZL00000000.1	na	997330	28901	Salmonella enterica subsp. enterica serovar Choleraesuis str. 0006	strain=0006		latest	Contig	Major	Full	2013-10-28	ASM48731v1	FDA	GCF_000487315.1	identical	ftp://ftp.ncbi.nlm.nih.gov/genomes/all/GCA/000/487/315/GCA_000487315.1_ASM48731v1	many frameshifted proteins
GCA_000487555.1	PRJNA78463	SAMN01813428	AOZY00000000.1	na	1124919	28901	Salmonella enterica subsp. enterica serovar Agona str. 632182-2	strain=632182-2		latest	Contig	Major	Full	2013-10-28	ASM48755v1	FDA	GCF_000487555.1	identical	ftp://ftp.ncbi.nlm.nih.gov/genomes/all/GCA/000/487/555/GCA_000487555.1_ASM48755v1
GCA_000494405.1	PRJNA71297	SAMN02415165	AYDC00000000.1	na	1072594	28901	Salmonella enterica subsp. enterica serovar Agona str. 400095 17	strain=400095 17		latest	Contig	Major	Full	2013-10-31	CFSAN000455_01.0	FDA	GCF_000494405.1	identical	ftp://ftp.ncbi.nlm.nih.gov/genomes/all/GCA/000/494/405/GCA_000494405.1_CFSAN000455_01.0
GCA_000494485.1	PRJNA63687	SAMN02415197	AYEI00000000.1	na	997335	28901	Salmonella enterica subsp. enterica serovar Newport str. VA_R100506907	strain=VA_R100506907		latest	Contig	Major	Full	2013-10-31	CFSAN000866_01.0	FDA	GCF_000494485.1	identical	ftp://ftp.ncbi.nlm.nih.gov/genomes/all/GCA/000/494/485/GCA_000494485.1_CFSAN000866_01.0	many frameshifted proteins
GCA_000603445.1	PRJNA69861	SAMN01088000	AMMT00000000.1	na	1054963	28901	Salmonella enterica subsp. enterica serovar Heidelberg str. N4403	strain=N4403		latest	Contig	Major	Full	2014-03-27	ASM60344v1	FDA	GCF_000603445.1	identical	ftp://ftp.ncbi.nlm.nih.gov/genomes/all/GCA/000/603/445/GCA_000603445.1_ASM60344v1	many frameshifted proteins
GCA_000624155.1	PRJNA219482	SAMN02384291		na	1412570	28901	Salmonella enterica subsp. enterica serovar Enteritidis str. EC20120916	strain=EC20120916		latest	Complete Genome	Major	Full	2014-04-01	ASM62415v1	LFZ	GCF_000624155.1	identical	ftp://ftp.ncbi.nlm.nih.gov/genomes/all/GCA/000/624/155/GCA_000624155.1_ASM62415v1
GCA_000626215.1	PRJNA219482	SAMN02384178		na	1412457	28901	Salmonella enterica subsp. enterica serovar Enteritidis str. EC20100101	strain=EC20100101		latest	Complete Genome	Major	Full	2014-04-02	ASM62621v1	LFZ	GCF_000626215.1	identical	ftp://ftp.ncbi.nlm.nih.gov/genomes/all/GCA/000/626/215/GCA_000626215.1_ASM62621v1
GCA_000626315.1	PRJNA219482	SAMN02384170		na	1243618	28901	Salmonella enterica subsp. enterica serovar Enteritidis str. EC20110353	strain=EC20110353		latest	Complete Genome	Major	Full	2014-04-02	ASM62631v1	LFZ	GCF_000626315.1	identical	ftp://ftp.ncbi.nlm.nih.gov/genomes/all/GCA/000/626/315/GCA_000626315.1_ASM62631v1	misassembled
GCA_000658985.1	PRJNA73959	SAMN01908570	JMIJ00000000.1	na	1094506	28901	Salmonella enterica subsp. enterica serovar Cerro FSL R8-0235	strain=FSL R8-0235		latest	Contig	Major	Full	2014-04-30	ASM65898v1	Cornell University	GCF_000658985.1	identical	ftp://ftp.ncbi.nlm.nih.gov/genomes/all/GCA/000/658/985/GCA_000658985.1_ASM65898v1	many frameshifted proteins
GCA_000698655.1	PRJNA161681	SAMN01816294	JMMJ00000000.1	na	1173877	28901	Salmonella enterica subsp. enterica serovar Montevideo str. FVM_628064	strain=FVM_628064		latest	Contig	Major	Full	2014-06-05	CFSAN000884_01.0	FDA	GCF_000698655.1	identical	ftp://ftp.ncbi.nlm.nih.gov/genomes/all/GCA/000/698/655/GCA_000698655.1_CFSAN000884_01.0
GCA_000699645.1	PRJNA69881	SAMN01087990	AMML00000000.1	na	1054953	28901	Salmonella enterica subsp. enterica serovar Heidelberg str. RI-11-014316	strain=RI-11-014316		latest	Contig	Major	Full	2014-06-09	ASM69964v1	FDA	na	na	ftp://ftp.ncbi.nlm.nih.gov/genomes/all/GCA/000/699/645/GCA_000699645.1_ASM69964v1	many frameshifted proteins
GCA_000748645.1	PRJNA159323	SAMN01816229	JRCU00000000.1	na	1173449	28901	Salmonella enterica subsp. enterica serovar Bareilly str. CFSAN000233	strain=CFSAN000233		latest	Contig	Major	Full	2014-09-05	CFSAN000233_01.0	FDA	na	na	ftp://ftp.ncbi.nlm.nih.gov/genomes/all/GCA/000/748/645/GCA_000748645.1_CFSAN000233_01.0	many frameshifted proteins
GCA_000749165.1	PRJNA162819	SAMN01942313	JRCI00000000.1	na	1182181	28901	Salmonella enterica subsp. enterica serovar Bareilly str. CFSAN000952	strain=CFSAN000952		latest	Contig	Major	Full	2014-09-05	CFSAN000952_01.0	FDA	GCF_000749165.1	identical	ftp://ftp.ncbi.nlm.nih.gov/genomes/all/GCA/000/749/165/GCA_000749165.1_CFSAN000952_01.0
GCA_000757935.1	PRJNA159269	SAMN01816224	JRLR00000000.1	na	1173422	28901	Salmonella enterica subsp. enterica serovar Bareilly str. CFSAN000229	strain=CFSAN000229		latest	Scaffold	Major	Full	2014-09-25	CFSAN000229_01.0	FDA	GCF_000757935.1	identical	ftp://ftp.ncbi.nlm.nih.gov/genomes/all/GCA/000/757/935/GCA_000757935.1_CFSAN000229_01.0	many frameshifted proteins
GCA_000759635.1	PRJNA243843	SAMN02730065	JPIO00000000.1	na	57743	28901	Salmonella enterica subsp. enterica serovar Weltevreden	strain=SW9		latest	Contig	Major	Full	2014-09-29	ASM75963v1	College of Fisheries, Karnataka Veterinary, Animal and Fisheries Sciences University	na	na	ftp://ftp.ncbi.nlm.nih.gov/genomes/all/GCA/000/759/635/GCA_000759635.1_ASM75963v1	many frameshifted proteins
GCA_000962125.1	PRJNA67429	SAMN01087982	AMME00000000.1	na	1037257	28901	Salmonella enterica subsp. enterica serovar Heidelberg str. RI-11-013374	strain=RI-11-013374		latest	Contig	Major	Full	2015-03-24	ASM96212v1	FDA	GCF_000962125.1	identical	ftp://ftp.ncbi.nlm.nih.gov/genomes/all/GCA/000/962/125/GCA_000962125.1_ASM96212v1	many frameshifted proteins
GCA_000962145.1	PRJNA67433	SAMN01087984	AMMG00000000.1	na	1037259	28901	Salmonella enterica subsp. enterica serovar Heidelberg str. 622737-11	strain=622737-11		latest	Contig	Major	Full	2015-03-24	ASM96214v1	FDA	GCF_000962145.1	identical	ftp://ftp.ncbi.nlm.nih.gov/genomes/all/GCA/000/962/145/GCA_000962145.1_ASM96214v1
GCA_000962175.1	PRJNA67435	SAMN01087985	AMMH00000000.1	na	1037261	28901	Salmonella enterica subsp. enterica serovar Heidelberg str. 579082-8	strain=579082-8		latest	Contig	Major	Full	2015-03-24	ASM96217v1	FDA	GCF_000962175.1	identical	ftp://ftp.ncbi.nlm.nih.gov/genomes/all/GCA/000/962/175/GCA_000962175.1_ASM96217v1
GCA_000962205.1	PRJNA69889	SAMN01087986	AMMI00000000.1	na	1054949	28901	Salmonella enterica subsp. enterica serovar Heidelberg str. 579083-19	strain=579083-19		latest	Contig	Major	Full	2015-03-24	ASM96220v1	FDA	GCF_000962205.1	identical	ftp://ftp.ncbi.nlm.nih.gov/genomes/all/GCA/000/962/205/GCA_000962205.1_ASM96220v1	many frameshifted proteins
GCA_000962275.1	PRJNA69877	SAMN01087992	AMMN00000000.1	na	1054955	28901	Salmonella enterica subsp. enterica serovar Heidelberg str. 622737-12	strain=622737-12		latest	Contig	Major	Full	2015-03-24	ASM96227v1	FDA	GCF_000962275.1	identical	ftp://ftp.ncbi.nlm.nih.gov/genomes/all/GCA/000/962/275/GCA_000962275.1_ASM96227v1	many frameshifted proteins
GCA_000962315.1	PRJNA69863	SAMN01087999	AMMS00000000.1	na	1054962	28901	Salmonella enterica subsp. enterica serovar Heidelberg str. 579083-10	strain=579083-10		latest	Contig	Major	Full	2015-03-24	ASM96231v1	FDA	GCF_000962315.1	identical	ftp://ftp.ncbi.nlm.nih.gov/genomes/all/GCA/000/962/315/GCA_000962315.1_ASM96231v1
GCA_000962355.1	PRJNA69859	SAMN01088001	AMMU00000000.1	na	1054964	28901	Salmonella enterica subsp. enterica serovar Heidelberg str. 670102-3	strain=670102-3		latest	Contig	Major	Full	2015-03-24	ASM96235v1	FDA	GCF_000962355.1	identical	ftp://ftp.ncbi.nlm.nih.gov/genomes/all/GCA/000/962/355/GCA_000962355.1_ASM96235v1
GCA_000962365.1	PRJNA161405	SAMN01088028	AMNV00000000.1	na	1173834	28901	Salmonella enterica subsp. enterica serovar Heidelberg str. 75-3547	strain=75-3547		latest	Contig	Major	Full	2015-03-24	ASM96236v1	FDA	na	na	ftp://ftp.ncbi.nlm.nih.gov/genomes/all/GCA/000/962/365/GCA_000962365.1_ASM96236v1	many frameshifted proteins
GCA_000962485.1	PRJNA161427	SAMN01088038	AMOF00000000.1	na	1173844	28901	Salmonella enterica subsp. enterica serovar Heidelberg str. 87-0208	strain=87-0208		latest	Contig	Major	Full	2015-03-24	ASM96248v1	FDA	GCF_000962485.1	identical	ftp://ftp.ncbi.nlm.nih.gov/genomes/all/GCA/000/962/485/GCA_000962485.1_ASM96248v1
GCA_000962595.1	PRJNA161411	SAMN01088031	AMNY00000000.1	na	1173836	28901	Salmonella enterica subsp. enterica serovar Heidelberg str. 77-1831	strain=77-1831		latest	Contig	Major	Full	2015-03-24	ASM96259v1	FDA	na	na	ftp://ftp.ncbi.nlm.nih.gov/genomes/all/GCA/000/962/595/GCA_000962595.1_ASM96259v1	many frameshifted proteins
GCA_000974015.1	PRJNA273513	SAMN03293336	LAPN00000000.1	na	90371	28901	Salmonella enterica subsp. enterica serovar Typhimurium	strain=SALF-297-2		latest	Scaffold	Major	Full	2015-04-20	SALF-297-2.id5_v1.0	McGill University and Genome Quebec Innovation Centre	GCF_000974015.1	identical	ftp://ftp.ncbi.nlm.nih.gov/genomes/all/GCA/000/974/015/GCA_000974015.1_SALF-297-2.id5_v1.0
GCA_000985755.1	PRJEB5663	SAMEA2637232	CCLH00000000.1	na	54388	28901	Salmonella enterica subsp. enterica serovar Paratyphi A			latest	Scaffold	Major	Full	2015-04-25	PA120	UNIVERSITY OF WARWICK	GCF_000985755.1	identical	ftp://ftp.ncbi.nlm.nih.gov/genomes/all/GCA/000/985/755/GCA_000985755.1_PA120
GCA_001026705.1	PRJNA266093	SAMN03162140	LDYH00000000.1	na	90371	28901	Salmonella enterica subsp. enterica serovar Typhimurium	strain=smonpas0031082		latest	Contig	Major	Full	2015-06-10	ASM102670v1	IZSAM	na	na	ftp://ftp.ncbi.nlm.nih.gov/genomes/all/GCA/001/026/705/GCA_001026705.1_ASM102670v1	many frameshifted proteins
GCA_001027585.1	PRJNA266093	SAMN03162151	LECA00000000.1	na	90371	28901	Salmonella enterica subsp. enterica serovar Typhimurium	strain=smonpas008251-3		latest	Contig	Major	Full	2015-06-12	ASM102758v1	IZSAM	na	na	ftp://ftp.ncbi.nlm.nih.gov/genomes/all/GCA/001/027/585/GCA_001027585.1_ASM102758v1	many frameshifted proteins
GCA_001027595.1	PRJNA266093	SAMN03162153	LECB00000000.1	na	90371	28901	Salmonella enterica subsp. enterica serovar Typhimurium	strain=smonpas008251-5		latest	Contig	Major	Full	2015-06-12	ASM102759v1	IZSAM	na	na	ftp://ftp.ncbi.nlm.nih.gov/genomes/all/GCA/001/027/595/GCA_001027595.1_ASM102759v1	many frameshifted proteins
GCA_001027615.1	PRJNA266093	SAMN03162157	LECD00000000.1	na	90371	28901	Salmonella enterica subsp. enterica serovar Typhimurium	strain=smonpas001102-2		latest	Contig	Major	Full	2015-06-12	ASM102761v1	IZSAM	na	na	ftp://ftp.ncbi.nlm.nih.gov/genomes/all/GCA/001/027/615/GCA_001027615.1_ASM102761v1	many frameshifted proteins
GCA_001034525.1	PRJNA266093	SAMN03162148	LFCI00000000.1	na	90371	28901	Salmonella enterica subsp. enterica serovar Typhimurium	strain=smonpas004260-1		latest	Contig	Major	Full	2015-06-22	ASM103452v1	IZSAM	na	na	ftp://ftp.ncbi.nlm.nih.gov/genomes/all/GCA/001/034/525/GCA_001034525.1_ASM103452v1	many frameshifted proteins
GCA_001034545.1	PRJNA266093	SAMN03162144	LFCH00000000.1	na	90371	28901	Salmonella enterica subsp. enterica serovar Typhimurium	strain=smonpas003168-4		latest	Contig	Major	Full	2015-06-22	ASM103454v1	IZSAM	na	na	ftp://ftp.ncbi.nlm.nih.gov/genomes/all/GCA/001/034/545/GCA_001034545.1_ASM103454v1	many frameshifted proteins
GCA_001034565.1	PRJNA266093	SAMN03162141	LFCG00000000.1	na	90371	28901	Salmonella enterica subsp. enterica serovar Typhimurium	strain=smonpas001102-13		latest	Contig	Major	Full	2015-06-22	ASM103456v1	IZSAM	na	na	ftp://ftp.ncbi.nlm.nih.gov/genomes/all/GCA/001/034/565/GCA_001034565.1_ASM103456v1	many frameshifted proteins
GCA_001034585.1	PRJNA266093	SAMN03162145	LFDZ00000000.1	na	90371	28901	Salmonella enterica subsp. enterica serovar Typhimurium	strain=smonpas003168-5		latest	Contig	Major	Full	2015-06-22	ASM103458v1	IZSAM	na	na	ftp://ftp.ncbi.nlm.nih.gov/genomes/all/GCA/001/034/585/GCA_001034585.1_ASM103458v1	many frameshifted proteins
GCA_001034615.1	PRJNA266093	SAMN03162146	LFDY00000000.1	na	90371	28901	Salmonella enterica subsp. enterica serovar Typhimurium	strain=smonpas004260-8		latest	Contig	Major	Full	2015-06-22	ASM103461v1	IZSAM	na	na	ftp://ftp.ncbi.nlm.nih.gov/genomes/all/GCA/001/034/615/GCA_001034615.1_ASM103461v1	many frameshifted proteins
GCA_001038085.1	PRJNA266093	SAMN03162159	LFGP00000000.1	na	90371	28901	Salmonella enterica subsp. enterica serovar Typhimurium	strain=smonpas007416-3		latest	Contig	Major	Full	2015-06-23	ASM103808v1	IZSAM	na	na	ftp://ftp.ncbi.nlm.nih.gov/genomes/all/GCA/001/038/085/GCA_001038085.1_ASM103808v1	many frameshifted proteins
GCA_001038095.1	PRJNA266093	SAMN03162160	LFGO00000000.1	na	90371	28901	Salmonella enterica subsp. enterica serovar Typhimurium	strain=smonpas007416-4		latest	Contig	Major	Full	2015-06-23	ASM103809v1	IZSAM	na	na	ftp://ftp.ncbi.nlm.nih.gov/genomes/all/GCA/001/038/095/GCA_001038095.1_ASM103809v1	many frameshifted proteins
GCA_001038165.1	PRJNA266093	SAMN03162162	LFGM00000000.1	na	90371	28901	Salmonella enterica subsp. enterica serovar Typhimurium	strain=smonpas006644-5		latest	Contig	Major	Full	2015-06-23	ASM103816v1	IZSAM	na	na	ftp://ftp.ncbi.nlm.nih.gov/genomes/all/GCA/001/038/165/GCA_001038165.1_ASM103816v1	many frameshifted proteins
GCA_001051775.1	PRJNA62867	SAMN01816135	APHD00000000.1	na	984251	28901	Salmonella enterica subsp. enterica serovar Newport str. Pond080-2TTA	strain=Pond080-2TTA		latest	Contig	Major	Full	2015-07-09	CFSAN000928_1.0	FDA	GCF_001051775.1	identical	ftp://ftp.ncbi.nlm.nih.gov/genomes/all/GCA/001/051/775/GCA_001051775.1_CFSAN000928_1.0
GCA_001114865.1	PRJEB2127	SAMEA786292	CQPA00000000.1	na	58097	28901	Salmonella enterica subsp. enterica serovar Bovismorbificans	strain=A1104		latest	Scaffold	Major	Full	2015-07-16	4074_1#11	SC	na	na	ftp://ftp.ncbi.nlm.nih.gov/genomes/all/GCA/001/114/865/GCA_001114865.1_4074_1_11	high contig L50 ; low contig N50 ; low quality sequence ; many frameshifted proteins ; validation errors
GCA_001126625.1	PRJEB2127	SAMEA786301	CQPO00000000.1	na	58097	28901	Salmonella enterica subsp. enterica serovar Bovismorbificans	strain=A5893		latest	Scaffold	Major	Full	2015-07-16	4074_2#7	SC	GCF_001126625.1	identical	ftp://ftp.ncbi.nlm.nih.gov/genomes/all/GCA/001/126/625/GCA_001126625.1_4074_2_7	many frameshifted proteins
GCA_001126725.1	PRJEB2127	SAMEA786284	CQPC00000000.1	na	58097	28901	Salmonella enterica subsp. enterica serovar Bovismorbificans	strain=3476		latest	Scaffold	Major	Full	2015-07-17	4074_1#5	SC	na	na	ftp://ftp.ncbi.nlm.nih.gov/genomes/all/GCA/001/126/725/GCA_001126725.1_4074_1_5	abnormal gene to sequence ratio ; low contig N50 ; low quality sequence ; validation errors
GCA_001151505.1	PRJEB3215	SAMEA2157069	CIYK00000000.1	na	90370	28901	Salmonella enterica subsp. enterica serovar Typhi	strain=BRD948		latest	Scaffold	Major	Full	2015-07-10	10425_1#13	SC	GCF_001151505.1	identical	ftp://ftp.ncbi.nlm.nih.gov/genomes/all/GCA/001/151/505/GCA_001151505.1_10425_1_13
GCA_001155245.1	PRJEB2127	SAMEA786285	CQPJ00000000.1	na	58097	28901	Salmonella enterica subsp. enterica serovar Bovismorbificans	strain=3180		latest	Scaffold	Major	Full	2015-07-16	4074_1#4	SC	GCF_001155245.1	identical	ftp://ftp.ncbi.nlm.nih.gov/genomes/all/GCA/001/155/245/GCA_001155245.1_4074_1_4	many frameshifted proteins
GCA_001159165.1	PRJEB2127	SAMEA786294	CQPB00000000.1	na	58097	28901	Salmonella enterica subsp. enterica serovar Bovismorbificans	strain=3114		latest	Scaffold	Major	Full	2015-07-16	4074_1#1	SC	GCF_001159165.1	identical	ftp://ftp.ncbi.nlm.nih.gov/genomes/all/GCA/001/159/165/GCA_001159165.1_4074_1_1	many frameshifted proteins
GCA_001172045.1	PRJEB2127	SAMEA786279	CQPD00000000.1	na	58097	28901	Salmonella enterica subsp. enterica serovar Bovismorbificans	strain=D4891		latest	Scaffold	Major	Full	2015-07-16	4074_1#10	SC	na	na	ftp://ftp.ncbi.nlm.nih.gov/genomes/all/GCA/001/172/045/GCA_001172045.1_4074_1_10	abnormal gene to sequence ratio ; low contig N50 ; low quality sequence ; validation errors
GCA_001213485.1	PRJEB2127	SAMEA786295	CSTI00000000.1	na	58097	28901	Salmonella enterica subsp. enterica serovar Bovismorbificans	strain=51892776		latest	Scaffold	Major	Full	2015-07-20	4074_2#11	SC	na	na	ftp://ftp.ncbi.nlm.nih.gov/genomes/all/GCA/001/213/485/GCA_001213485.1_4074_2_11	abnormal gene to sequence ratio ; low contig N50 ; low quality sequence ; validation errors
GCA_001214785.1	PRJEB2189	SAMEA773506	CTBP00000000.1	na	85569	28901	Salmonella enterica subsp. enterica serovar Typhimurium str. DT104	strain=H23	H23	latest	Scaffold	Major	Full	2015-07-21	5275_7#12	SC	GCF_001214785.1	identical	ftp://ftp.ncbi.nlm.nih.gov/genomes/all/GCA/001/214/785/GCA_001214785.1_5275_7_12	many frameshifted proteins
GCA_001215185.1	PRJEB2127	SAMEA786296	CTBG00000000.1	na	58097	28901	Salmonella enterica subsp. enterica serovar Bovismorbificans	strain=653308		latest	Scaffold	Major	Full	2015-07-21	4074_2#12	SC	na	na	ftp://ftp.ncbi.nlm.nih.gov/genomes/all/GCA/001/215/185/GCA_001215185.1_4074_2_12	abnormal gene to sequence ratio ; low contig N50 ; low quality sequence ; validation errors
GCA_001222125.1	PRJEB2189	SAMEA773570	CTGU00000000.1	na	85569	28901	Salmonella enterica subsp. enterica serovar Typhimurium str. DT104	strain=H22	H22	latest	Scaffold	Major	Full	2015-07-21	5275_7#11	SC	GCF_001222125.1	identical	ftp://ftp.ncbi.nlm.nih.gov/genomes/all/GCA/001/222/125/GCA_001222125.1_5275_7_11	many frameshifted proteins
GCA_001222205.1	PRJEB2189	SAMEA773504	CTMQ00000000.1	na	85569	28901	Salmonella enterica subsp. enterica serovar Typhimurium str. DT104	strain=V12	V12	latest	Scaffold	Major	Full	2015-07-21	5275_1#1	SC	GCF_001222205.1	identical	ftp://ftp.ncbi.nlm.nih.gov/genomes/all/GCA/001/222/205/GCA_001222205.1_5275_1_1
GCA_001222385.1	PRJEB2189	SAMEA773648	CTNG00000000.1	na	85569	28901	Salmonella enterica subsp. enterica serovar Typhimurium str. DT104	strain=H76	H76	latest	Scaffold	Major	Full	2015-07-21	5295_2#6	SC	GCF_001222385.1	identical	ftp://ftp.ncbi.nlm.nih.gov/genomes/all/GCA/001/222/385/GCA_001222385.1_5295_2_6
GCA_001244905.1	PRJNA242614	SAMN03894282	LHKQ00000000.1	na	595	28901	Salmonella enterica subsp. enterica serovar Infantis	strain=CVM N48695		latest	Contig	Major	Full	2015-08-05	Salmonella enterica CVM N48695 v1.0	FDA	GCF_001244905.1	identical	ftp://ftp.ncbi.nlm.nih.gov/genomes/all/GCA/001/244/905/GCA_001244905.1_Salmonella_enterica_CVM_N48695_v1.0
GCA_001272185.1	PRJNA242614	SAMN03894290	LINT00000000.1	na	596	28901	Salmonella enterica subsp. enterica serovar Muenchen	strain=CVM N48703		latest	Contig	Major	Full	2015-08-20	Salmonella enterica CVM N48703 v1.0	FDA	GCF_001272185.1	identical	ftp://ftp.ncbi.nlm.nih.gov/genomes/all/GCA/001/272/185/GCA_001272185.1_Salmonella_enterica_CVM_N48703_v1.0
GCA_001295625.1	PRJNA264268	SAMN03121901	JRZP00000000.1	na	90371	28901	Salmonella enterica subsp. enterica serovar Typhimurium	strain=ST2533		latest	Contig	Major	Full	2015-09-22	ASM129562v1	The Chinese University of Hong Kong	GCF_001295625.1	identical	ftp://ftp.ncbi.nlm.nih.gov/genomes/all/GCA/001/295/625/GCA_001295625.1_ASM129562v1
GCA_001302625.1	PRJNA286162	SAMN03765689		na	90370	28901	Salmonella enterica subsp. enterica serovar Typhi	strain=B/SF/13/03/195		latest	Complete Genome	Major	Full	2015-09-29	ASM130262v1	Universiti Sains Malaysia	GCF_001302625.1	identical	ftp://ftp.ncbi.nlm.nih.gov/genomes/all/GCA/001/302/625/GCA_001302625.1_ASM130262v1
GCA_001368675.1	PRJEB4240	SAMEA2148950	CGLY00000000.1	na	90370	28901	Salmonella enterica subsp. enterica serovar Typhi	strain=ST821/98		latest	Contig	Major	Full	2015-04-22	10541_1#74	SC	GCF_001368675.1	identical	ftp://ftp.ncbi.nlm.nih.gov/genomes/all/GCA/001/368/675/GCA_001368675.1_10541_1_74
GCA_001442695.1	PRJNA301437	SAMN04246331	LMZA00000000.1	na	595	28901	Salmonella enterica subsp. enterica serovar Infantis	strain=LPM-ST01		latest	Contig	Major	Full	2015-11-12	ASM144269v1	Universidade Federal de Minas Gerais	GCF_001442695.1	identical	ftp://ftp.ncbi.nlm.nih.gov/genomes/all/GCA/001/442/695/GCA_001442695.1_ASM144269v1	many frameshifted proteins
GCA_001447095.1	PRJNA302481	SAMN04274532		na	58712	28901	Salmonella enterica subsp. enterica serovar Anatum	strain=GT-38		latest	Complete Genome	Major	Full	2015-11-20	ASM144709v1	University of Tulsa	GCF_001447095.1	identical	ftp://ftp.ncbi.nlm.nih.gov/genomes/all/GCA/001/447/095/GCA_001447095.1_ASM144709v1
GCA_001448545.1	PRJNA177579	SAMN03485881	LIXO00000000.1	na	1243580	28901	Salmonella enterica subsp. enterica serovar Moscow str. SA20061414	strain=SA20061414		latest	Contig	Major	Full	2015-11-27	ASM144854v1	Laboratory for Foodborne Zoonoses	GCF_001448545.1	identical	ftp://ftp.ncbi.nlm.nih.gov/genomes/all/GCA/001/448/545/GCA_001448545.1_ASM144854v1	many frameshifted proteins
GCA_001448735.1	PRJNA177247	SAMN03468069	LHSZ00000000.1	na	1242697	28901	Salmonella enterica subsp. enterica serovar Johannesburg str. SA20025782	strain=SA20025782		latest	Contig	Major	Full	2015-11-27	ASM144873v1	Laboratory for Foodborne Zoonoses	GCF_001448735.1	identical	ftp://ftp.ncbi.nlm.nih.gov/genomes/all/GCA/001/448/735/GCA_001448735.1_ASM144873v1	many frameshifted proteins
GCA_001448965.1	PRJNA177581	SAMN03569079	LIXP00000000.1	na	1243582	28901	Salmonella enterica subsp. enterica serovar Newport str. L0167	strain=L0167		latest	Contig	Major	Full	2015-11-27	ASM144896v1	Laboratory for Foodborne Zoonoses	GCF_001448965.1	identical	ftp://ftp.ncbi.nlm.nih.gov/genomes/all/GCA/001/448/965/GCA_001448965.1_ASM144896v1	many frameshifted proteins
GCA_001479565.1	PRJNA242614	SAMN02699263	JYWK00000000.1	na	149385	28901	Salmonella enterica subsp. enterica serovar Hadar	strain=CVM N32788		latest	Contig	Major	Full	2015-12-22	Salmonella enterica CVM N32788-R v1.0	FDA	GCF_001479565.1	identical	ftp://ftp.ncbi.nlm.nih.gov/genomes/all/GCA/001/479/565/GCA_001479565.1_Salmonella_enterica_CVM_N32788-R_v1.0
GCA_001479805.1	PRJNA242614	SAMN02699280	JYXB00000000.1	na	340190	28901	Salmonella enterica subsp. enterica serovar Schwarzengrund	strain=CVM N38851		latest	Contig	Major	Full	2015-12-22	Salmonella enterica CVM N38851-SQ v1.0	FDA	GCF_001479805.1	identical	ftp://ftp.ncbi.nlm.nih.gov/genomes/all/GCA/001/479/805/GCA_001479805.1_Salmonella_enterica_CVM_N38851-SQ_v1.0
GCA_001534915.1	PRJNA183851	SAMN02261184	LROJ00000000.1	na	143221	28901	Salmonella enterica subsp. enterica serovar Tennessee	strain=CFSAN001343		latest	Contig	Major	Full	2016-01-25	ASM153491v1	Washington State Department of Health Public Health Laboratory	na	na	ftp://ftp.ncbi.nlm.nih.gov/genomes/all/GCA/001/534/915/GCA_001534915.1_ASM153491v1	many frameshifted proteins
GCA_001535125.1	PRJNA183848	SAMN02261195	LROB00000000.1	na	143221	28901	Salmonella enterica subsp. enterica serovar Tennessee	strain=CFSAN001355		latest	Contig	Major	Full	2016-01-25	ASM153512v1	Florida Department of Health	GCF_001535125.1	identical	ftp://ftp.ncbi.nlm.nih.gov/genomes/all/GCA/001/535/125/GCA_001535125.1_ASM153512v1
GCA_001535215.1	PRJNA183850	SAMN02261210	LRNW00000000.1	na	143221	28901	Salmonella enterica subsp. enterica serovar Tennessee	strain=CFSAN001379		latest	Contig	Major	Full	2016-01-25	ASM153521v1	New York State Dept. of Health - Wadsworth Center	GCF_001535215.1	identical	ftp://ftp.ncbi.nlm.nih.gov/genomes/all/GCA/001/535/215/GCA_001535215.1_ASM153521v1	many frameshifted proteins
GCA_001535305.1	PRJNA183847	SAMN02261217	LRNT00000000.1	na	143221	28901	Salmonella enterica subsp. enterica serovar Tennessee	strain=CFSAN001386		latest	Contig	Major	Full	2016-01-25	ASM153530v1	Arizona State Public Health Laboratory	GCF_001535305.1	identical	ftp://ftp.ncbi.nlm.nih.gov/genomes/all/GCA/001/535/305/GCA_001535305.1_ASM153530v1	many frameshifted proteins
GCA_001535335.1	PRJNA183848	SAMN02261219	LRNR00000000.1	na	143221	28901	Salmonella enterica subsp. enterica serovar Tennessee	strain=CFSAN001388		latest	Contig	Major	Full	2016-01-25	ASM153533v1	Florida Department of Health	GCF_001535335.1	identical	ftp://ftp.ncbi.nlm.nih.gov/genomes/all/GCA/001/535/335/GCA_001535335.1_ASM153533v1	many frameshifted proteins
GCA_001535455.1	PRJNA183851	SAMN02261204	LRNM00000000.1	na	143221	28901	Salmonella enterica subsp. enterica serovar Tennessee	strain=CFSAN001373		latest	Contig	Major	Full	2016-01-25	ASM153545v1	Washington State Department of Health Public Health Laboratory	GCF_001535455.1	identical	ftp://ftp.ncbi.nlm.nih.gov/genomes/all/GCA/001/535/455/GCA_001535455.1_ASM153545v1
GCA_001756155.1	PRJNA186035	SAMN05716996	MKLU00000000.1	na	90371	28901	Salmonella enterica subsp. enterica serovar Typhimurium	strain=CFSAN008090		latest	Contig	Major	Full	2016-10-11	CFSAN008090	Center for Food Safety and Applied Nutrition	GCF_001756155.1	identical	ftp://ftp.ncbi.nlm.nih.gov/genomes/all/GCA/001/756/155/GCA_001756155.1_CFSAN008090
GCA_001886995.1	PRJNA344760	SAMN05832834		na	90371	28901	Salmonella enterica subsp. enterica serovar Typhimurium	strain=22495		latest	Complete Genome	Major	Full	2016-11-28	ASM188699v1	Canadian Food Inspection Agency	GCF_001886995.1	identical	ftp://ftp.ncbi.nlm.nih.gov/genomes/all/GCA/001/886/995/GCA_001886995.1_ASM188699v1
GCA_900048065.1	PRJEB6352	SAMEA2603194	FFLP00000000.1	na	90370	28901	Salmonella enterica subsp. enterica serovar Typhi	strain=3135STDY5861338		latest	Scaffold	Major	Full	2016-02-10	13566_1#56	SC	GCF_900048065.1	identical	ftp://ftp.ncbi.nlm.nih.gov/genomes/all/GCA/900/048/065/GCA_900048065.1_13566_1_56

## Sheet: conflicting serotyping
NCBI_information			MLST database information
assembly_accession	organism_name	infraspecific_name	AROCNUM	DNANNUM	HEMDNUM	HISDNUM	PURENUM	SUCANUM	THRANUM	eBG	ST	SEROTYPE	ANTIGENIC_FORMULAS
GCA_000484015.1	Salmonella enterica subsp. enterica serovar Paratyphi B str. SARA61	strain=SARA61	3	3	7	4	3	3	7	54	ST13	Agona	1,4,[5],12:f,g,s:[1,2]
GCA_000486165.2	Salmonella enterica subsp. enterica serovar Saintpaul str. SARA26	strain=SARA26	51	48	43	50	42	43	45	-	ST97	Stanleyville	1,4,[5],12,27:z4,z23:[1,2]
GCA_000486185.1	Salmonella enterica subsp. enterica serovar Paratyphi B str. SARA62	strain=SARA62	47	45	47	47	39	9	43	-	ST89	Limete	1,4,12,27:b:1,5
GCA_000486525.2	Salmonella enterica subsp. enterica serovar Senftenberg str. ATCC 43845	strain=ATCC 43845	71	65	67	75	61	9	64	30	ST185	Dessau	3,10:g,s,t:-:RZ27
GCA_000486705.1	Salmonella enterica subsp. enterica serovar Paratyphi B str. ATCC BAA-1585	strain=ATCC BAA-1585	47	45	47	47	39	9	43	-	ST89	Limete	1,4,12,27:b:1,5
GCA_000486855.2	Salmonella enterica subsp. enterica serovar Minnesota str. ATCC 49284	strain=ATCC 49284	13	11	25	197	12	71	4	77	ST548	Tonev	21:b:e,n,x
GCA_000487295.2	Salmonella enterica subsp. enterica serovar Choleraesuis str. ATCC 10708	strain=ATCC 10708	12	2	15	14	11	14	16	24	ST22	Braenderup	6,7,14:e,h:e,n,z15
GCA_000487935.2	Salmonella enterica subsp. enterica serovar Stanleyville str. CFSAN000624	strain=SARB61	5	14	18	9	6	12	17	14	ST27	Saintpaul	FimI:e,h:1,2
GCA_000495295.1	Salmonella enterica subsp. enterica serovar Saintpaul str. S-70	strain=S-70	13	11	16	15	12	15	4	41	ST23	Oranienburg	6,7:m,t:-
GCA_000505105.1	Salmonella enterica subsp. enterica serovar Enteritidis str. 3402	strain=3402	111	47	49	42	12	58	3	239	ST654	Give	1,3,15:l,v:1,7
GCA_000505465.1	Salmonella enterica subsp. enterica serovar Give var. 15 str. CFSAN004343	strain=CFSAN004343	10	7	12	9	5	9	2	1	ST19	Typhimurium	4,5:12:i:-
GCA_000505485.1	Salmonella enterica subsp. enterica serovar Muenster str. CFSAN004344	strain=CFSAN004344	11	41	55	42	34	58	4	39	ST138	Montevideo	6,7:g,m,s:-
GCA_000505505.1	Salmonella enterica subsp. enterica serovar Typhimurium var. 5- str. CFSAN004345	strain=CFSAN004345	119	10	17	42	12	13	4	36	ST321	Muenster	3,10:e,h:1,5
GCA_000505525.1	Salmonella enterica subsp. enterica serovar Montevideo str. CFSAN004346	strain=CFSAN004346	5	2	3	7	6	6	11	4	ST11	Enteritidis	1,9,12:[f],g,m,[p]:[1,7]
GCA_000688355.1	Salmonella enterica subsp. enterica serovar Aqua str. NVSL2001	strain=NVSL2001	10	7	12	9	5	9	2	1	ST19	Typhimurium	4,5:12:i:-
GCA_000748865.1	Salmonella enterica subsp. enterica serovar Bareilly str. CFSAN000207	strain=CFSAN000207	10	14	15	31	25	20	33	65	ST64	Anatum	3,15:e,h:1,6
GCA_000993725.1	Salmonella enterica subsp. enterica serovar Typhimurium	strain=FORC_015	15	70	93	78	113	6	68	62	ST413	Mbandaka	6,7,14:z10:e,n,z15:Rz45
GCA_001102865.1	Salmonella enterica subsp. enterica serovar Enteritidis	strain=SP11	1	1	1	1	1	1	5	13	ST1	Typhi	9,12,[Vi]:d:-
GCA_001172165.1	Salmonella enterica subsp. enterica serovar Bovismorbificans	strain=D993	2	513	23	64	38	61	12	-	ST2640	Menston	I 6 , 7:g , s , t:-
GCA_001187315.1	Salmonella enterica subsp. enterica serovar Infantis	strain=SAl147	92	107	79	156	64	151	87	66	ST469	Rissen	6,7:f,g:-
GCA_001187325.1	Salmonella enterica subsp. enterica serovar Typhimurium	strain=Sal199	8	8	11	11	5	11	15	-	ST17	Indiana	4,12:z:1,7
GCA_001187365.1	Salmonella enterica subsp. enterica serovar Infantis	strain=Sal280	92	107	79	156	64	151	87	66	ST469	Rissen	6,7:f,g:-
GCA_001242905.1	Salmonella enterica subsp. enterica serovar Liverpool	strain=CVM N46814	313	445	3	507	480	388	333	-	ST1959	O:1,3,19
GCA_001245755.1	Salmonella enterica subsp. enterica serovar Liverpool	strain=CVM N50444	313	445	3	507	480	388	333	-	ST1959	O:1,3,19
GCA_001448595.1	Salmonella enterica subsp. enterica serovar Blegdam	strain=SA20065575	5	2	3	7	6	6	11	4	ST11	Enteritidis	1,9,12:[f],g,m,[p]:[1,7]
GCA_001448885.1	Salmonella enterica subsp. enterica serovar Virginia str. SA19971529	strain=SA19971529	41	9	21	12	8	37	17	-	ST83	Muenchen	6,8:d:1,2
GCA_001454965.1	Salmonella enterica subsp. enterica serovar Typhimurium	strain=FORC_020	5	14	6	12	5	14	58	35	ST166	Newport
GCA_001478005.1	Salmonella enterica subsp. enterica serovar Hindmarsh	strain=CVM N30673	2	59	23	64	38	61	12	34	ST142	Bovismorbificans	6,8:r:1,5
GCA_001478645.1	Salmonella enterica subsp. enterica serovar Bredeney	strain=CVM N29351	43	47	49	16	41	15	3	33	ST241	Brandenburg	1,4,12,27:l,v:1,7
GCA_001479885.1	Salmonella enterica subsp. enterica serovar Enteritidis	strain=CVM N38869	2	5	6	7	5	7	12	22	ST33	Hadar	6,8:Z10:e,n,x
GCA_001479905.1	Salmonella enterica subsp. enterica serovar Kentucky	strain=CVM N38870	10	14	15	31	25	20	33	65	ST64	Anatum	3,15:e,h:1,6
GCA_001480805.1	Salmonella enterica subsp. enterica serovar Kentucky	strain=CVM N38868	10	7	12	9	5	9	2	1	ST19	Typhimurium	4,5:12:i:-
GCA_001833925.1	Salmonella enterica subsp. enterica serovar Rubislaw	strain=CFSAN044977	3	36	43	38	16	42	38	209	ST95	Saintpaul	1,4,[5],12:e,h:1,2
GCA_001834155.1	Salmonella enterica subsp. enterica serovar Muenchen	strain=CFSAN044998	41	332	79	62	28	14	96	-	ST1384	Inverness	38:k:1,6
GCA_001834175.1	Salmonella enterica subsp. enterica serovar Muenchen	strain=CFSAN044999	41	332	79	62	28	14	96	-	ST1384	Inverness	38:k:1,6
GCA_001835225.1	Salmonella enterica subsp. enterica serovar Inverness	strain=CFSAN044997	41	42	43	58	9	12	2	8	ST112	Muenchen	6,8:d:1,2
GCA_001878875.1	Salmonella enterica subsp. enterica serovar Oranienburg	strain=CFSAN039535	16	16	20	18	8	12	18	29	ST29	Stanley	4,5,12:d:e,n,x
GCA_001878885.1	Salmonella enterica subsp. enterica serovar Oranienburg	strain=CFSAN039526	111	109	17	149	41	13	23	16	ST451	Pomona	28:y:1,7:z80
GCA_001878895.1	Salmonella enterica subsp. enterica serovar Oranienburg	strain=CFSAN039524	111	47	49	42	12	58	3	239	ST654	Give	1,3,15:l,v:1,7
GCA_001878985.1	Salmonella enterica subsp. enterica serovar Oranienburg	strain=CFSAN039541	41	42	43	58	9	12	2	8	ST112	Muenchen	6,8:d:1,2
GCA_001879865.1	Salmonella enterica subsp. enterica serovar Oranienburg	strain=CFSAN039523	111	47	49	42	12	58	3	239	ST654	Give	1,3,15:l,v:1,7
GCA_001890445.1	Salmonella enterica subsp. enterica serovar Newport	strain=CFSAN003387	41	9	21	12	8	37	17	-	ST83	Muenchen	6,8:d:1,2
GCA_001906775.1	Salmonella enterica subsp. enterica serovar Typhi	strain=7830	189	70	68	132	175	9	172	101	ST592	Worthington	1,13,23:z:l,w
GCA_001969425.1	Salmonella enterica subsp. enterica serovar Senftenberg	strain=775W	71	65	67	75	61	9	64	30	ST185	Dessau	3,10:g,s,t:-:RZ27
GCA_001975245.1	Salmonella enterica subsp. enterica serovar Crossness str. 1422-74	strain=1422-74	2	7	9	9	5	9	12	26	ST15	Heidelberg	1,4,[5],12:r:1,2
GCA_001975305.1	Salmonella enterica subsp. enterica serovar Bardo	strain=SA20113257	16	2	95	117	36	39	117	3	ST350	Newport
GCA_001975345.1	Salmonella enterica subsp. enterica serovar Borreze str. SA20041063	strain=SA20041063	3	3	7	4	3	3	7	54	ST13	Agona	1,4,[5],12:f,g,s:[1,2]
GCA_001975425.1	Salmonella enterica subsp. enterica serovar Koessen str. S-1501	strain=S-1501	22	11	25	21	10	23	23	42	ST48	Panama	9,12:l,v:1,5:d
GCA_001975555.1	Salmonella enterica subsp. enterica serovar Moscow str. S-1843	strain=S-1843	5	2	3	7	6	6	11	4	ST11	Enteritidis	1,9,12:[f],g,m,[p]:[1,7]
GCA_001975645.1	Salmonella enterica subsp. enterica serovar Yovokome str. S-1850	strain=S-1850	9	9	6	12	9	12	2	27	ST18	Manhattan	6,8:d:1,5:Rz58
GCA_900086565.1	Salmonella enterica subsp. enterica serovar Java	strain=NCTC5706	20	4	23	14	16	19	18	32	ST42	Paratyphi_B	4,5,12:b:-
